# Supplementary material for: Phosphoproteomics-Based Modeling Defines the Regulatory Mechanism Underlying Aberrant EGFR Signaling
Source: PLoS One. 2010 Nov 10;5(11):e13926. doi: 10.1371/journal.pone.0013926 (PMC2978091; doi:10.1371/journal.pone.0013926)
Supplement: Table S1 — Results of the SILAC experiments. (0.16 MB XLS) [file pone.0013926.s006.xls]

## Sheet: Table S1A Proteins Identified
Table S1. SILAC experimental results. A. A list of the proteins identified in the time-dependent analyses of EGF-induced phosphoproteins in WT and Y992F cells.
RefSeq accession	GI number	Definition	Peptide Sequencea	Precursor m/za	Chargea	Mass error (ppm)a	Scorea	E-valuea
NP_031419	6671509	actin,beta,cytoplasmic [Mus musculus]	HQGVMVGMGQK	586.319	2	50.4885	56.87	0.0027
			MTQIMFETFNTPAMYVAIQAVLSLYASGR	1085.57	3	330.505	67.58	0.0017
NP_598917	61097906	actinin,alpha 1 [Mus musculus]	LMLLLEVISGER	686.929	2	47.3108	69.11	0.0002
NP_031485	40254646	adaptor protein complex AP-2,alpha 2 subunit [Mus musculus]	IIGFGSALLEEVDPNPANFVGAGIIHTK	960.568	3	55.063	59.63	0.009
			NNGVLFENQLLQIGLK	900.62	2	129.183	66.03	0.00099
			VGGYILGEFGNLIAGDPR	927.543	2	50.5673	71.33	0.00027
NP_033809	6753074	adaptor protein complex AP-2,mu1 [Mus musculus]	SNFKPSLLAQK	616.876	2	36.048	48.6	0.019
NP_082191	21313640	adaptor-related protein complex 2,beta 1 subunit isoform b [Mus musculus]	LASQANIAQVLAELK	785.012	2	73.8571	101.89	1.7e-07
			LQNNNVYTIAK	639.42	2	116.474	71.67	9.8e-05
			LSHANSAVVLSAVK	698.423	2	31.4743	53.52	0.0072
			LTNGIWILAELR	702.96	2	59.1955	91.67	1.2e-06
NP_941015	38348472	adaptor-related protein complex 2,sigma 1 subunit [Mus musculus]	LIEEVHAVVTVR	682.921	2	32.7032	60.52	0.0014
NP_031505	6680720	ADP-ribosylation factor 4 [Mus musculus]	MLLEDELQDAVLLLFANK	1038.21	2	142.086	68.52	0.00063
NP_033773	61743961	AHNAK nucleoprotein isoform 1 [Mus musculus]	AEGPEVDVNLPK	634.405	2	118.344	54.25	0.0053
			ISMPDIDLNLK	629.869	2	46.9124	51.87	0.009
			ISMPDVDLHIK	634.347	2	11.4474	48.3	0.02
			VDIDVPDVNIEGPEGK	848.529	2	122.726	61.86	0.0021
			VKGDVDISGPK	557.838	2	52.5322	44.31	0.044
NP_109615	13507620	ankycorbin [Mus musculus]	AKEQEVTALVQK	672.4	2	29.2684	74.1	5.9e-05
			ISALTGHLANK	562.865	2	72.3545	44.73	0.04
			LQASLESEVNALATK	787.453	2	35.7316	92.65	1.1e-06
			LSENAGIQNLLLSK	750.449	2	32.0249	50.56	0.016
			SPAENIDNSGK	566.332	2	114.726	60.73	0.00098
NP_663586	31981824	ankyrin repeat domain 25 [Mus musculus]	AGYSPIMLTALATLK	775.494	2	73.6672	53.49	0.011
NP_031531	6680748	ATP synthase,H+ transporting,mitochondrial F1 complex,alpha subunit,isoform 1 [Mus musculus]	EVAAFAQFGSDLDAATQQLLSR	1169.76	2	146.417	52.27	0.031
			HALIIYDDLSK	644.347	2	-5.28489	70.36	0.00013
NP_705761	23956292	C1 domain-containing phosphatase and tensin-like protein [Mus musculus]	HFLIETGPK	521.345	2	104.751	52.38	0.0063
NP_082320	21312564	calponin 3,acidic [Mus musculus]	AGQSVIGLQMGTNK	702.407	2	53.5387	45.62	0.043
			GFHTTIDIGVK	594.352	2	45.7597	53.67	0.0057
NP_031645	80978932	Casitas B-lineage lymphoma [Mus musculus]	ALVIAHNNIEMAK	712.42	2	42.5931	45.52	0.047
			APVPASTSVLGTASK	693.404	2	27.0806	81.63	1.1e-05
NP_033948	6753294	catenin (cadherin associated protein),alpha 1 [Mus musculus]	AEVQNLGGELVVSGVDSAMSLIQAAK	1293.78	2	77.5528	74.41	0.00024
NP_031640	6671684	catenin (cadherin associated protein),beta 1,88kDa [Mus musculus]	MLGSPVDSVLFYAITTLHNLLLHQEGAK	767.676	4	17.935	67.62	0.0016
NP_031641	83745122	catenin (cadherin associated protein),delta 1 [Mus musculus]	AAALVLQTIWGYK	717.441	2	41.2477	84.52	6.4e-06
			ALSAIAELLTSEHER	823.479	2	40.4285	75.13	7.4e-05
			DMDLTEVITGTLWNLSSHDSIK	825.803	3	75.4587	88.7	9.2e-06
			GIPILVGLLDHPK	686.45	2	41.216	67.53	0.0003
			GYELLFQPEVVR	728.433	2	45.3675	52.85	0.0089
			NLPGGQQNSSWNFSEDTVVSILNTINEVIAENLEAAK	1334.72	3	42.5397	58.81	0.017
			QDVYGPQPQVR	643.855	2	41.5357	48.97	0.018
			QPELPEVIAMLGFR	800.538	2	132.408	59.64	0.0033
			VGGSSVDLHR	518.799	2	23.2725	47.87	0.018
			VSPQDANSLMANGTLTR	888.05	2	123.064	69.66	0.00039
			YRPSMEGYR	585.821	2	50.0184	44.78	0.041
NP_031642	6680854	caveolin,caveolae protein 1 [Mus musculus]	EQGNIYKPNNK	652.867	2	52.3146	51.82	0.0093
			YVDSEGHLYTVPIR	829.97	2	39.7501	59.33	0.0028
NP_898837	33942081	Cdc42 binding protein kinase beta [Mus musculus]	DKEEEMEVAMQK	733.871	2	57.995	67.75	0.00027
			IAVGLEEGLYVIELTR	891.064	2	59.2132	103.55	1.7e-07
			KLQESTQTVQSLHGSTR	636.038	3	48.2939	89.87	4e-06
NP_031713	6680924	cofilin 1,non-muscle [Mus musculus]	NIILEEGKEILVGDVGQTVDDPYTTFVK	1031.57	3	25.8119	60.8	0.0078
NP_031829	75677414	cortactin [Mus musculus]	EKELETGPK	515.797	2	44.0005	56.98	0.0022
			ENVFQEHQTLK	686.924	2	113.583	62.66	0.00086
			LQLHESQKDYK	694.892	2	43.0205	48.45	0.022
			NASTFEEVVQVPSAYQK	949.004	2	35.5499	92.69	1.9e-06
			QDSSAVGFDYK	608.804	2	43.1907	81.89	8.6e-06
			SAVGFDYQGK	536.292	2	60.9059	50.55	0.01
			TVQGSGHQEHINIHK	842.962	2	38.2458	70.74	0.0002
			VDKSAVGFEYQGK	714.394	2	45.3491	92.73	8.6e-07
			YGIDKDKVDK	590.845	2	52.4748	72.14	7.6e-05
			YGLFPANYVELR	721.41	2	45.2545	45.83	0.043
			YGVQADRVDK	578.831	2	42.3158	58.03	0.0019
NP_035500	7242205	cytoplasmic FMR1 interacting protein 1 [Mus musculus]	FALVEVIAMIK	617.417	2	79.8235	66.75	0.00029
			FQILNDEIITILDK	838.004	2	40.9218	87.08	5.4e-06
			LMNFMYFQR	625.334	2	59.5077	44.51	0.047
			NVIQSVLQAIR	620.959	2	139.547	53.02	0.0076
			VMGFGLYLMDGSVSNIYK	997.535	2	43.1517	66.66	0.00091
			YLTLDSFDAMFR	739.893	2	54.2062	53.69	0.0072
			YSNSEVVTGSGR	631.397	2	139.219	50.42	0.013
NP_598530	84370256	cytoplasmic FMR1 interacting protein 2 [Mus musculus]	FINMFAVLDELK	720.416	2	45.2475	68	0.00026
NP_034158	6753620	DEAD/H (Asp-Glu-Ala-Asp/His) box polypeptide 3,X-linked [Mus musculus]	SFLLDLLNATGK	646.414	2	74.2997	46.52	0.032
			TAAFLLPILSQIYADGPGEALR	1158.73	2	81.0279	64.23	0.002
NP_663355	21703762	dendritic cell protein GA17 [Mus musculus]	FLEGELIHDLLTIFVSAK	682.414	3	46.7193	57.99	0.0071
NP_075607	83776557	disabled homolog 2 isoform a [Mus musculus]	IWVNISLSGIK	615.369	2	4.96452	59.86	0.0014
			KASLSSSSTPQSK	654.357	2	20.0509	46.66	0.03
			LIGIDDVPDAR	595.332	2	3.28105	72.07	8e-05
NP_034200	31981796	docking protein 1 [Mus musculus]	FSALEMLENSLYSPTWEGSQFWVTSQK	1055.88	3	40.607	60.3	0.0089
			GFSSDTALYSQVQK	765.925	2	65.4361	101.22	1.4e-07
			GGWALAQTENQPK	700.389	2	53.2642	71.88	9.9e-05
			KPLYWDLYGHVQQQLLK	710.477	3	123.958	57.44	0.0084
NP_038838	7304993	drebrin-like [Mus musculus]	AMSTTSVTSSQPGK	691.368	2	47.2239	89.72	1.6e-06
			VAGTGEGGLEELVEELNSGK	994.544	2	49.4219	51.33	0.031
NP_031977	6679685	enhancer of rudimentary homolog [Mus musculus]	SHTILLVQPTK	639.898	2	37.0187	45.6	0.04
NP_075608	12963491	enolase 1,alpha non-neuron [Mus musculus]	GNPTVEVDLYTAK	703.897	2	50.0815	62.71	0.00084
			LAMQEFMILPVGASSFR	949.048	2	61.8155	65.95	0.00098
NP_005219	29725609	epidermal growth factor receptor isoform a [Homo sapiens]	DNIGSQYLLNWCVQIAK	983.071	2	73.9823	50.81	0.029
			ELVEPLTPSGEAPNQALLR	1017.57	2	23.8063	66.5	0.00084
			EYHAEGGKVPIK	664.38	2	38.8183	56.14	0.0027
			FRELIIEFSK	641.389	2	39.8216	49.09	0.013
			GSHQISLDNPDYQQDFFPK	746.105	3	121.162	69.02	0.00056
			GSTAENAEYLR	605.819	2	49.8527	65.49	0.00028
			MHLPSPTDSNFYR	782.877	2	16.755	62.04	0.00086
			RPAGSVQNPVYHNQPLNPAPSR	800.422	3	7.33876	51.04	0.048
			VLGSGAFGTVYK	599.845	2	30.4766	90.67	8.3e-07
			WMALESILHR	631.364	2	30.1426	61.82	0.00069
			YLVIQGDER	549.814	2	30.2483	54.36	0.0033
NP_031969	6679671	epidermal growth factor receptor pathway substrate 15 [Mus musculus]	AAAAQLSLTQLSSGNPVYEK	1045.62	2	72.3767	103.57	2.1e-07
			AEITSQESQISSYEEELLK	1092.61	2	72.1926	85.57	1.5e-05
			AQLEEQLQEVR	671.89	2	57.4649	49.71	0.015
			AQLEPLQQHLQESQQEISSMQMR	913.814	3	39.4404	56.5	0.018
			DQFALAFHLINQK	772.909	2	-6.60701	79.77	1.9e-05
			EKNNVEQDLK	608.824	2	19.5787	60.04	0.0013
			ELDTLNNEIVDLQR	836.476	2	54.1043	63.73	0.001
			FHDSSSPLLTSGPSVAELPWAVK	809.182	3	120.698	66.43	0.0012
			IWDLADTDGK	567.282	2	8.47652	73.85	5e-05
			KTWVVSPAEK	572.826	2	6.90784	49.89	0.013
			LNQQEQEDLELAIALSK	971.551	2	42.3492	80.33	3.7e-05
			LQQETAQLEESVESGK	888.49	2	60.2865	92.35	1.7e-06
			LSKDQFALAFHLINQK	625.02	3	6.1965	64.96	0.0011
			NITGSSPVADFSAIK	753.912	2	23.9744	62.18	0.001
			QQVQELLGELDEQK	828.956	2	37.1413	81.84	1.5e-05
			TDKDMDGYVSGLEVR	842.947	2	60.2811	66.86	0.00046
			TSEVQDLQDEVQR	773.895	2	31.8297	69.4	0.0002
			VLALDAAAFLK	566.37	2	48.9975	55.28	0.0034
			YDAIFDSLSPVDGFLSGDK	1023.54	2	47.9226	92.31	2.8e-06
NP_031970	6679669	epidermal growth factor receptor pathway substrate 15,related [Mus musculus]	EQFALAMYFIQQK	808.956	2	56.6281	51.45	0.015
NP_031971	75677397	epidermal growth factor receptor pathway substrate 8 [Mus musculus]	DVQILNHILDDIEFFITK	725.11	3	74.9489	56.58	0.011
			KLWMSLGDSWVK	725.386	2	6.69543	65.82	0.00042
NP_079620	21313620	eukaryotic translation initiation factor 3,subunit 5 (epsilon) [Mus musculus]	IQDALSTVLQYAEDVLSGK	1025.69	2	143.041	92.49	2.5e-06
NP_666312	22203755	eukaryotic translation initiation factor 3,subunit 8 [Mus musculus]	ILADLEDYLNELWEDKEGK	765.092	3	59.8574	50.94	0.049
NP_608219	19882207	farnesyl diphosphate synthetase [Mus musculus]	GLTVVQAFQELVEPK	829.501	2	48.0413	88.34	4e-06
NP_001033086	83921584	fer (fms/fps related) protein kinase,testis specific 2 isoform a [Mus musculus]	FSLDVAAGMLYLESK	822.459	2	45.9573	107.77	3.8e-08
			GIFDDYSQITSLVTEEIVNVHK	836.494	3	80.2391	78.98	8.2e-05
			HFIIQFVDNLYR	782.976	2	75.5202	56.71	0.0048
			KSDIVLLLGQK	607.402	2	37.3533	50.16	0.013
			QPVYIIMELVPGGDFLTFLR	1154.67	2	41.695	58.42	0.0082
			SWLLMIQQTEQLSR	872.027	2	61.4835	92.65	1.7e-06
			WVLNHEDVSLGELLGK	905.015	2	38.1095	57.11	0.0064
NP_034336	6753856	fibroblast growth factor receptor 1 [Mus musculus]	HPTQLANSGLK	583.327	2	11.8493	48.03	0.021
NP_035945	33469119	FYN binding protein [Mus musculus]	HTFGQKPSLSTEDSQEENTSK	784.068	3	46.529	62.09	0.0043
			LTGPIQVIHHAK	657.416	2	42.7343	78.43	2.1e-05
			VAGQSSPSGIQSR	642.362	2	26.1173	65.38	0.00041
NP_001004144	51921285	G protein-coupled receptor kinase-interactor 1 [Mus musculus]	EFATLIIDILSEAK	781.976	2	49.1721	68.32	0.00033
NP_062808	34447227	G protein-coupled receptor kinase-interactor 2 [Mus musculus]	FNAHEFATLVIDILSDAK	1002.53	2	8.83658	72.55	0.00024
			LLSLGAQANFFHPEK	836.488	2	49.854	59.25	0.003
			SKDNVELILR	593.863	2	33.9048	47.8	0.021
NP_034835	33859580	galectin 3 [Mus musculus]	IQVLVEADHFK	649.934	2	115.666	79.12	1.9e-05
			QSAFPFESGKPFK	735.417	2	57.3282	72.06	0.0001
NP_955766	41054968	glyceraldehyde-3-phosphate dehydrogenase (phosphorylating)-like [Mus musculus]	VIHDNFGIVEGLMTTVHAITATQK	865.828	3	42.5925	97.9	1.2e-06
NP_032189	6680083	growth factor receptor bound protein 2 [Mus musculus]	AKAEEMLSK	503.774	2	16.1111	46.13	0.026
			FNSLNELVDYHR	753.896	2	33.8707	82.11	1e-05
NP_067331	31542871	growth factor receptor bound protein 2-associated protein 1 [Mus musculus]	SSSLEGFHSQYK	685.332	2	14.2478	50.77	0.012
NP_071705	31981722	heat shock 70kD protein 5 (glucose-regulated protein) [Mus musculus]	NQLTSNPENTVFDAK	839.448	2	48.0081	60.06	0.0022
			SQIFSTASDNQPTVTIK	918.992	2	23.8572	60.08	0.003
NP_032328	40556608	heat shock protein 1,beta [Mus musculus]	DLVVLLFETALLSSGFSLEDPQTHSNR	996.943	3	94.3926	76.17	0.00021
			ELISNASDALDK	638.34	2	23.9284	55.63	0.0036
NP_112442	31981690	heat shock protein 8 [Mus musculus]	HWPFMVVNDAGRPK	555.288	3	-10.1031	66.12	0.00052
			IINEPTAAAIAYGLDK	830.482	2	37.6156	73.39	0.00011
			LSKEDIER	500.283	2	-0.80116	48.66	0.014
			MKEIAEAYLGK	626.841	2	11.0254	49.93	0.013
			MVNHFIAEFK	618.32	2	6.31775	61.15	0.001
			NQVAMNPTNTVFDAK	825.437	2	43.911	86.07	5.2e-06
			NVLIFDLGGGTFDVSILTIEDGIFEVK	971.269	3	88.3689	68.07	0.0013
			RFDDAVVQSDMK	705.869	2	44.8335	58.03	0.0024
			SINPDEAVAYGAAVQAAILSGDKSENVQDLLLLDVTPLSLGIETAGGVMTVLIK	1370.79	4	41.7602	69.42	0.0019
			SQIHDIVLVGGSTR	741.434	2	35.9941	55.39	0.0051
NP_034611	6754256	heat shock protein 9A [Mus musculus]	AQFEGIVTDLIK	667.376	2	6.75306	48.68	0.02
			QAASSLQQASLK	616.364	2	46.073	61.31	0.00099
NP_079555	13384620	heterogeneous nuclear ribonucleoprotein K [Mus musculus]	IILDLISESPIK	670.914	2	12.2407	58.93	0.0019
			ILSISADIETIGEILK	858.11	2	133.899	97.29	7e-07
NP_032270	31982286	HGF-regulated tyrosine kinase substrate [Mus musculus]	ALQNAVSTFVNR	663.449	2	123.649	56.74	0.0034
			ILYLIQAWAHAFR	804.503	2	51.3408	84.13	1e-05
			KQEYLEVQR	596.823	2	5.2869	58.74	0.0017
			RLYYEGLQDK	642.855	2	34.5109	50.53	0.013
			VEGHVFPEFK	594.835	2	48.8381	58.01	0.002
			VNDKNPHVALYALEVMESVVK	785.784	3	42.052	53.58	0.027
NP_780706	30425250	hypothetical protein LOC238880 [Mus musculus]	MTQIMFEAFNTPAMYVAIQAVLSLYASGR	1085.6	3	-246.668	61.95	0.0065
NP_766512	27370424	hypothetical protein LOC244895 [Mus musculus]	ISNNNNGLTEVLK	708.408	2	42.764	109.53	1.8e-08
NP_079654	21539593	interferon induced transmembrane protein 3 [Mus musculus]	IKEEYEVAEMGAPHGSASVR	724.042	3	18.1184	74.77	0.00019
NP_666257	22164788	Janus kinase 1 [Mus musculus]	TTFQNLIEGFEALLK	862.484	2	20.2563	71.9	0.00018
NP_034723	28395018	junction plakoglobin [Mus musculus]	TLVTQNSGVEALIHAILR	647.761	3	76.1295	78.35	6.2e-05
NP_848780	31982290	LIM domain containing preferred translocation partner in lipoma [Mus musculus]	KYAPVVAPKPK	599.393	2	35.9313	45.68	0.034
			MVIPQQPPLTATK	712.399	2	-4.91991	51.15	0.012
			SEGDTAYGQQVQPNTWK	954.999	2	61.7968	72.16	0.00022
NP_036079	6754632	mitogen activated protein kinase 1 [Mus musculus]	APTIEQMKDVYIVQDLMETDLYK	915.162	3	41.8984	94.54	2.9e-06
			DVYIVQDLMETDLYK	922.991	2	41.8137	72.89	0.00016
			LKELIFEETAR	679.9	2	8.61705	55.44	0.0044
			NYLLSLPHK	542.829	2	33.0378	57.18	0.0022
			VADPDHDHTGFLTEYVATR	742.015	3	27.1709	72.49	0.00035
NP_036081	10092590	mitogen activated protein kinase 14 [Mus musculus]	MNFANVFIGANPLAVDLLEK	1088.64	2	58.8928	99.95	5.1e-07
NP_036082	21489933	mitogen activated protein kinase 3 [Mus musculus]	APEIMLNSK	501.792	2	48.4263	46.27	0.026
			GTAGVVPVVPGEVEVVK	818.463	2	-7.33979	52.81	0.012
			IADPEHDHTGFLTEYVATR	751.371	3	42.4701	64.71	0.0022
			YIHSANVLHR	605.355	2	44.8437	45.32	0.038
			YTQLQYIGEGAYGMVSSAYDHVR	870.108	3	36.7827	74.5	0.00028
NP_058056	31982724	MYB binding protein (P160) 1a [Mus musculus]	GVFVSAFFSLLQTLSVK	922.09	2	73.7231	50.55	0.034
NP_062345	9506909	myosin X [Mus musculus]	QELSLTEASLQK	673.89	2	41.6138	45.26	0.044
			TSSVEQAILQSSPIMEAFGNAK	1154.59	2	7.75852	78.69	9.1e-05
NP_058661	28395023	NCK-associated protein 1 [Mus musculus]	ELATVLSDQPGLLGPK	819.489	2	35.9826	80.97	2e-05
			IGQETDKTTTR	628.342	2	14.9045	49.66	0.015
			LGQMIVDYENPLKK	824.541	2	120.167	64.02	0.0013
			LVVENVDVLTQMR	761.518	2	124.603	59.91	0.0026
NP_035020	56699423	neural precursor cell expressed,developmentally down-regulated gene 4 [Mus musculus]	VTLYDPMSGILTSVQTK	926.993	2	3.07781	84.99	1e-05
NP_062640	13242328	NS1-associated protein 1 isoform 1 [Mus musculus]	DLFEDELVPLFEK	797.442	2	45.0151	62.32	0.0012
			NLANTVTEEILEK	737.423	2	40.9432	66.62	0.00038
			TKEQILEEFSK	676.39	2	46.3462	55.76	0.0039
NP_035353	21281693	paxillin isoform alpha [Mus musculus]	AGEEEHVYSFPNK	753.855	2	11.1578	74.69	5.5e-05
			ELDELMASLSDFK	749.389	2	37.8164	90.74	1.4e-06
			KDYFDMFAPK	631.306	2	39.1882	57.31	0.0024
			KPIAGQVVTAMGK	650.402	2	40.1159	102.14	8.8e-08
			MDDLDALLADLESTTSHISK	1109.08	2	44.5838	91.54	4.2e-06
NP_032865	6679317	phosphatidylinositol 3-kinase,catalytic,alpha polypeptide [Mus musculus]	VPFVLTQDFLIVISK	860.119	2	128.812	50.04	0.038
NP_083370	29789235	phosphatidylinositol 3-kinase,catalytic,beta polypeptide [Mus musculus]	IQSLVGLSWIDWLK	829.479	2	11.2256	81.09	1.9e-05
NP_035215	33468921	phosphatidylinositol 3-kinase,regulatory subunit,polypeptide 1 isoform b [Mus musculus]	YGFSDPLTFNSVVELINHYR	791.129	3	84.5933	57.95	0.0096
NP_032867	6679321	phosphatidylinositol 3-kinase,regulatory subunit,polypeptide 2 (p85 beta) [Mus musculus]	TAIEAFNETIK	618.857	2	48.1532	64.45	0.00046
NP_067255	41393059	phospholipase C,gamma 1 [Mus musculus]	ASDASSQLFHVR	659.339	2	12.304	108.24	2.1e-08
			ESETFVGDYTLSFWR	918.966	2	43.6313	55.65	0.0081
			FVVYEEDMFSDQNFLAQATFPVK	1363.21	2	44.9293	71.53	0.00058
			GLTWLMEDTLQAATPLQIER	1146.7	2	79.9584	52.99	0.027
			LFVFSISMPSVAQWSLDVAADSQEELQDWVK	1175.93	3	13.1642	60.12	0.01
			NNYSEDLELASLLIK	861.486	2	40.6767	103.85	1.1e-07
			NPGFYVEANPMPTFK	856.521	2	129.12	63.12	0.0015
			SGDITYGQFAQLYR	809.923	2	32.6373	76.66	4.2e-05
			SLEVGTVMTLFYSK	787.92	2	12.1362	87.92	3e-06
NP_035188	6755012	platelet derived growth factor receptor,alpha polypeptide [Mus musculus]	DIMHDSNYVSK	654.833	2	53.1516	52.01	0.0087
			DSFMSQHPEKPK	715.874	2	46.5144	50.53	0.014
NP_032835	6679259	platelet derived growth factor receptor,beta polypeptide [Mus musculus]	TLGSGAFGQVVEATAHGLSHSQATMK	862.535	3	121.543	56.24	0.015
NP_808274	29243976	pleckstrin homology domain containing,family H (with MyTH4 domain) member 2 [Mus musculus]	NSADILSYSAASLYTSLIYK	1090.61	2	46.9	88.44	7.6e-06
			VPNVFSISVALTK	687.911	2	11.1371	62.02	0.00098
NP_033012	6679567	polymerase I and transcript release factor [Mus musculus]	AHATTSNTVSK	558.792	2	10.5777	50.96	0.0097
			ATEEPSGTGSDELIK	767.401	2	44.0393	75.57	4.8e-05
			IIGAVDQIQLTQAQLEER	1013.09	2	41.1543	93	2.2e-06
			KLEVNEAELLR	657.4	2	38.3931	84.39	5.3e-06
			QAEMEGAVQSIQGELSK	902.973	2	36.0337	102.64	1.6e-07
			SDQVNGVLVLSLLDK	800.482	2	38.4017	101.66	1.6e-07
			VMIYQDEVKLPAK	767.51	2	116.582	67.09	0.0005
XP_156257	51769670	PREDICTED: Casitas B-lineage lymphoma b isoform 1 [Mus musculus]	ALEIAQNNVEVAR	718.903	2	0.835776	77.78	2.7e-05
			LMGEGYAFEEVKR	764.911	2	45.2957	86.46	3.9e-06
XP_895540	94401630	PREDICTED: myeloid/lymphoid or mixed lineage-leukemia translocation to 4 homolog isoform 1 [Mus musculus]	ESSEDSFLSAIINYTNSSTVHFK	859.423	3	15.0667	54.52	0.028
			MVSMMEGVIQEVDQVDQK	1033.49	2	6.15026	53.98	0.02
XP_890389	82880886	PREDICTED: similar to 60S ribosomal protein L6 [Mus musculus]	HQEGEIFDTEKEKYEITEQR	628.07	4	30.0218	62.69	0.0041
			QLDSGLLLVTGPLVINR	904.609	2	81.5691	103.63	1.7e-07
			SSITPGTVLIILTGR	764.49	2	40.8015	63.67	0.00097
XP_916103	94402335	PREDICTED: similar to Afadin (Af-6 protein) isoform 4 [Mus musculus]	KLTELENELNTK	716.443	2	76.6026	53.65	0.0076
			NIAGALAFWMANASELLNFIK	1147.66	2	49.5379	108.91	7.4e-08
			QQQMHIVDMLSK	729.456	2	124.527	52.58	0.01
XP_930089	82965490	PREDICTED: similar to Casitas B-lineage lymphoma b isoform 7 [Mus musculus]	ILGIIDAIQDAVGPPK	810.462	2	-11.6744	88.15	3.4e-06
			KPHGPEAALENVDAK	788.448	2	48.1329	76.35	4.7e-05
			LAQLSENEYFK	671.369	2	45.7237	67.52	0.00025
			LSLIFSHMLAEIK	751.476	2	67.3624	84.75	7.1e-06
			MGSEQVLMR	525.787	2	56.122	78.13	1.7e-05
			NWNFLAVTHPGYMAFLTYDEVK	872.761	3	3.13545	53.18	0.039
XP_001005781	94419105	PREDICTED: similar to Development and differentiation-enhancing factor 2 [Mus musculus]	MQSLTLDVLGTSELLLAK	966.582	2	43.2922	50.39	0.038
XP_929204	82965034	PREDICTED: similar to discs large homolog 1 isoform 6 [Mus musculus]	VINIFQSNLFQALIDIQEFYEVTLLDNPK	1142.45	3	151.44	81.89	7.2e-05
XP_922372	94385870	PREDICTED: similar to layilin [Mus musculus]	FIENLLASDGDFWIGLK	969.542	2	38.8747	83.03	2e-05
XP_914715	82984224	PREDICTED: similar to ribosomal protein L15 [Mus musculus]	FFEVILIDPFHK	752.958	2	58.5844	60.41	0.0018
XP_919223	82895052	PREDICTED: similar to ribosomal protein L31 [Mus musculus]	LYTLVTYVPVTTFK	823.002	2	44.1628	53.99	0.011
XP_899034	83001721	PREDICTED: similar to ribosomal protein S24 [Mus musculus]	TTGFGMIYDSLDYAK	841.433	2	48.5492	76.78	4.5e-05
			TTPDVIFVFGFR	699.933	2	84.2793	62.96	0.00084
XP_001000410	94366134	PREDICTED: similar to Spectrin alpha chain,brain isoform 15 [Mus musculus]	IAALQAFADQLIAVDHYAK	686.761	3	80.4533	71.18	0.00034
XP_001003823	94378129	PREDICTED: similar to Target of Myb protein 1 isoform 6 [Mus musculus]	VLNLIQSWADAFR	766.929	2	19.1929	71.23	0.00014
XP_990665	94408011	PREDICTED: similar to Transitional endoplasmic reticulum ATPase [Mus musculus]	ASGADSKGDDLSTAILK	845.962	2	39.767	68.78	0.00031
			AVANETGAFFFLINGPEIMSK	1128.65	2	70.4616	84.24	2.1e-05
			NAPAIIFIDELDAIAPK	906.068	2	73.9784	91.63	2.6e-06
			VINQILTEMDGMSTK	840.453	2	39.0153	63.32	0.0011
			WALSQSNPSALR	668.389	2	45.4783	55.72	0.0039
XP_486246	51765047	PREDICTED: similar to Tubulin alpha-2 chain (Alpha-tubulin 2) isoform 1 [Mus musculus]	AVFVDLEPTVIDEVR	851.49	2	39.7437	52.8	0.014
XP_889183	82884172	PREDICTED: spectrin SH3 domain binding protein 1 [Mus musculus]	AYTTQSLASVAYQINALANNVLQLLDIQASQLR	1197.7	3	43.9844	71.56	0.00086
			KPIDYTVLDDVGHGVK	585.977	3	-5.47033	59.64	0.0028
XP_619639	94363487	PREDICTED: tensin 1 [Mus musculus]	AASQQEIEQSIETLNMLMLDLEPASAAAPLHK	1150.63	3	40.8847	64.2	0.0042
			AMDTWLNADPHNVVVLHNK	725.394	3	40.4496	59.35	0.0064
			ATSETLAADPTPAATIVHFK	681.026	3	1.51957	84.26	1.7e-05
			DSSGPANSTTDLLK	703.43	2	123.16	46.5	0.037
			HAAYGGYSTPEDR	712.35	2	48.7131	62.79	0.00083
			HGGNYLLFNLSEQRPDITK	738.085	3	34.3259	53.16	0.027
			SFSAPAAHAYGHETPLR	604.66	3	46.7177	68.73	0.0004
			SHPGGGPTVPSPGR	651.846	2	22.2026	51.09	0.011
			TPFQPMLDSSIR	699.364	2	1.07395	73.5	6.8e-05
			TVGTNTPPSPGFGR	694.393	2	59.35	48.97	0.019
			VLEFGWPDLHTPALEK	926.496	2	10.9133	64.08	0.0013
			VSAQGITLTDNQR	704.88	2	2.91247	95.32	4.5e-07
			VSSPPPTITQQGK	670.402	2	55.501	51.07	0.012
			YSMPDNSPETR	651.8	2	14.8283	70.09	0.00014
			YVHYFSGLLSGSIK	785.909	2	-9.93745	55.21	0.0054
XP_109868	94389897	PREDICTED: tensin 3 [Mus musculus]	YVQFLSGLLSGAMK	757.414	2	8.52723	67.82	0.00029
NP_035182	6755002	programmed cell death 6 interacting protein [Mus musculus]	NLATAYDNFVELVANLK	948.128	2	136.062	82.73	2.2e-05
			STSVVEQGGIQTVDQLIK	951.515	2	2.68278	51.63	0.025
NP_035332	6755228	protein tyrosine phosphatase,non-receptor type 11 [Mus musculus]	TGTFIVIDILIDIIR	854.588	2	78.5576	87.02	7.3e-06
NP_032080	6679879	protein-tyrosine kinase fyn [Mus musculus]	SDVWSFGILLTELVTK	904.576	2	88.601	84.33	1.4e-05
NP_291059	18087747	protocadherin gamma subfamily C,3 [Mus musculus]	ELFALDLVTGVLTIK	816.5	2	18.5168	70.24	0.00025
NP_032008	6679741	PTK2 protein tyrosine kinase 2 [Mus musculus]	AAAYLDPNLNHTPSSSTK	965.008	2	38.5388	63.94	0.0015
			AQLSTILEEEK	630.867	2	46.838	53.78	0.0056
			AQLSTILEEEKVQQEER	677.369	3	26.318	61.48	0.0033
			EKYELAHPPEEWK	828.408	2	1.08775	55.84	0.0054
			FFEILSPVYR	635.855	2	15.3583	49.11	0.017
			FLQEALTMR	554.815	2	37.1984	52.92	0.006
			KLIQQTFR	522.333	2	10.0706	47.06	0.021
			KSNYEVLEK	555.317	2	38.5179	45.31	0.034
			KYSLDLASLILYAYQLSTALAYLESK	979.912	3	46.3805	91.36	6.3e-06
			LAQQYVMTSLQQEYK	915.489	2	32.5878	90.81	2.6e-06
			LLNSDLGELISK	651.394	2	38.2095	68.03	0.00022
			LVNGATQSFIIRPQK	841.492	2	-6.42482	56.04	0.0065
			NLLDVIDQAR	581.833	2	5.50943	58.74	0.0016
			QMLTAAHALAVDAK	720.411	2	33.0145	112.08	1e-08
			SDYMQEIADQVDQEIALK	1048.54	2	37.8524	101.31	3.8e-07
			SEEVHWLHVDMGVSSVR	656.346	3	41.0491	57.49	0.0073
			SNDKVYENVTGLVK	783.498	2	109.662	78.66	3.4e-05
			TLLATVDETIPALPASTHR	669.396	3	41.3948	72.7	0.00023
			WLEKEER	498.276	2	18.7025	51.08	0.008
NP_035229	31981562	pyruvate kinase 3 [Mus musculus]	FGVEQDVDMVFASFIR	930.501	2	51.6437	88.07	5.1e-06
NP_083852	21313162	RAB1B,member RAS oncogene family [Mus musculus]	NATNVEQAFMTMAAEIK	935.023	2	80.6797	74.15	0.00014
NP_663470	21703974	Ras and Rab interactor 1 [Mus musculus]	YTAVGQLVQDLLTQVR	902.625	2	136.44	89.8	4.2e-06
NP_766339	27370104	Rho guanine nucleotide exchange factor (GEF) 10 [Mus musculus]	FPQFILLLQDMLK	803.521	2	79.9427	79.9	2.9e-05
			SMVLDAYSEYVNNFSTAVAVLK	1211.15	2	41.5669	89.31	8.1e-06
			VSEWDVVETIGDVFVASFSK	1107.6	2	42.4294	109.15	7.1e-08
NP_766003	40254212	Rho guanine nucleotide exchange factor (GEF) 10-like [Mus musculus]	LSLQLALTELETLAEK	886.544	2	42.349	85.36	1e-05
NP_059098	31980859	Rho guanine nucleotide exchange factor (GEF7) [Mus musculus]	FNFQQTNEDELSFSK	917.46	2	45.831	62.25	0.0018
			STAALEEDAQILK	694.898	2	44.1011	50.37	0.014
			YLLLFPNLLLMLSASPR	981.109	2	41.579	59.54	0.0048
NP_062616	34996495	ribophorin II [Mus musculus]	TPFSLVGNVFELNFK	856.503	2	55.0588	51.8	0.019
NP_080195	13385408	ribosomal protein L11 [Mus musculus]	AQDQGEKENPMR	722.86	2	44.5402	65	0.0005
			VLEQLTGQTPVFSK	773.927	2	-0.388138	89.3	2.2e-06
NP_033103	83699424	ribosomal protein L18 [Mus musculus]	ILTFDQLALESPK	737.947	2	48.7173	45.89	0.048
NP_075029	12584986	ribosomal protein L23 [Mus musculus]	LPAAGVGDMVMATVK	730.419	2	45.0383	69.51	0.00019
NP_033109	6677783	ribosomal protein L30 [Mus musculus]	KSEIEYYAMLAK	723.418	2	64.7181	74.1	6.4e-05
NP_033110	6677785	ribosomal protein L37a [Mus musculus]	TVAGGAWTYNTTSAVTVK	913.997	2	31.8196	55.49	0.0087
NP_077174	30794450	ribosomal protein L4 [Mus musculus]	KLEAAATALATK	594.383	2	49.5495	91.85	8.8e-07
NP_001020566	70794809	Rous sarcoma oncogene isoform 2 [Mus musculus]	SDVWSFGILLTELTTK	905.559	2	81.5387	61.68	0.0026
NP_058020	21886811	S100 calcium binding protein A11 (calizzarin) [Mus musculus]	TEFLSFMNTELAAFTK	925.495	2	43.1068	74.42	0.00012
NP_035441	33859624	S100 calcium binding protein A4 [Mus musculus]	ARPLEEALDVIVSTFHK	659.727	3	37.2453	64.4	0.0016
NP_033955	6753304	serine (or cysteine) proteinase inhibitor,clade H,member 1 [Mus musculus]	DQAVENILLSPLVVASSLGLVSLGGK	1290.25	2	12.1778	87.18	1.3e-05
			GVVEVTHDLQK	612.839	2	10.3788	50.67	0.011
NP_035495	46560563	SH3 domain protein 1B [Mus musculus]	YMDDLQLVIEVFQK	870.979	2	36.037	50.19	0.025
NP_032044	6679801	SH3 multiple domains 1 [Mus musculus]	NLAGPVEIIGNIMEISNLLNK	1126.66	2	36.2025	56.34	0.013
NP_035616	22094115	signal transducer and activator of transcription 3 isoform 3 [Mus musculus]	MQQLEQMLTALDQMR	918.499	2	59.3501	96.57	6.9e-07
			NVNFFTKPPIGTWDQVAEVLSWQFSSTTK	1109.91	3	12.8958	92.83	5.2e-06
			QQLNNMSFAEIIMGYK	943.968	2	8.11281	56.78	0.0072
			SIVSELAGLLSAMEYVQK	969.567	2	52.4518	99.97	4.1e-07
NP_035614	6755668	signal transducing adaptor molecule (SH3 domain and ITAM motif) 1 [Mus musculus]	AGEIITVLDDSDPNWWK	980.023	2	45.7113	82.9	2.1e-05
			ALMVEWTDEFKNDPQLSLISAMIK	927.261	3	130.579	61.28	0.0053
			AVYDFEAAEDNELTFK	931.471	2	46.3769	61.68	0.0022
			EQGVTFPAIGSQAAEQAK	916.501	2	41.6732	75.72	8.5e-05
			LMNEDPMYSMYAK	796.944	2	126.157	62.82	0.0011
			PLFATNPFDQDVEK	811.026	2	157.305	51.29	0.022
NP_062641	9789975	signal transducing adaptor molecule (SH3 domain and ITAM motif) 2 [Mus musculus]	ALYDFEAVEDNELTFK	952.494	2	44.1434	61.95	0.0022
			HGELITVLDDSDANWWQGENHR	866.773	3	38.1565	84.85	2.6e-05
			LVNEAPVYSVYSK	734.972	2	114.596	57.11	0.0039
			PLFTANPFEQDVEK	817.938	2	38.132	86.71	4.4e-06
			SLMVEWSEEFQKDPQFSLISATIK	938.476	3	2.56009	63.5	0.0038
NP_061243	9055324	SKAP55 homologue [Mus musculus]	DHSFLGFEWQK	697.365	2	50.1204	52.06	0.0093
NP_056597	31980689	small nuclear ribonucleoprotein polypeptide A [Mus musculus]	SLYAIFSQFGQILDILVSR	1085.64	2	42.274	92.58	2.7e-06
NP_031477	22094075	solute carrier family 25,member 5 [Mus musculus]	GMGGAFVLVLYDEIK	806.465	2	48.3599	73.15	0.00011
NP_079940	29568084	sorting nexin 9 [Mus musculus]	ELLTVGQEHWK	670.429	2	112.871	47.66	0.027
			FGSAIPIPSLPDK	671.404	2	43.782	46.47	0.033
			LYLEQQVQFYETIAEK	1001.65	2	133.233	81.84	2.9e-05
			TYEEIASLVAEQPK	789.468	2	77.7525	56.07	0.0055
NP_035498	15778828	src homology 2 domain-containing transforming protein C [Mus musculus]	DLFDMKPFEDALR	801.906	2	7.86622	54.63	0.0064
			ESTTTPGQYVLTGLQSGQPK	1046.57	2	36.4889	77.67	8.5e-05
			HGSFVNKPTR	571.829	2	38.9804	56.74	0.0025
			HLLLVDPEGVVR	673.923	2	45.1042	61.24	0.0012
			QAGGGAGPPNPSLNGSAPR	856.035	2	118.314	87.71	5.7e-06
NP_075770	54607098	succinate dehydrogenase Fp subunit [Mus musculus]	LGANSLLDLVVFGR	742.438	2	-4.3834	68.76	0.00024
NP_001034181	84875524	TOM1-like protein 2 isoform b [Mus musculus]	VLALIQAWADAFR	737.516	2	137.764	74.03	9.8e-05
NP_033412	6678355	tight junction protein 1 [Mus musculus]	LAGGNDVGIFVAGVLEDSPAAK	1050.69	2	132.962	77.95	7.3e-05
			LNYAQWYPIVVFLNPDSK	1084.11	2	42.7032	61.49	0.0037
NP_035727	7549795	tight junction protein 2 [Mus musculus]	AVDLLNYTQWFPIVIFFNPDSR	1331.2	2	3.72128	56.84	0.016
NP_033391	6678313	transforming growth factor beta 1 induced transcript 1 [Mus musculus]	GSLDTMLGLLQSDLSR	858.459	2	-0.991308	134.53	8.7e-11
NP_035783	6755901	tubulin,alpha 1 [Mus musculus]	FDGALNVDLTEFQTNLVPYPR	1205.26	2	126.858	58.51	0.0078
			LIGQIVSSITASLR	729.476	2	51.7551	92.79	1.1e-06
			QLFHPEQLITGK	705.892	2	1.70241	57.34	0.0029
NP_033474	6678469	tubulin,alpha 6 [Mus musculus]	LISQIVSSITASLR	747.489	2	48.4295	88.76	3e-06
			TIGGGDDSFNTFFSETGAGK	1004.49	2	42.1549	49.82	0.046
NP_076205	21746161	tubulin,beta [Mus musculus]	MSATFIGNSTAIQELFK	929.484	2	9.96266	77.17	6.2e-05
NP_035785	7106439	tubulin,beta 5 [Mus musculus]	ALTVPELTQQVFDAK	830.479	2	33.637	58.61	0.0034
			ISEQFTAMFR	615.325	2	36.6273	57.21	0.0026
			ISVYYNEATGGK	651.327	2	6.76595	65.17	0.00042
			MAVTFIGNSTAIQELFK	935.53	2	40.0755	97.28	6.8e-07
			NSSYFVEWIPNNVK	848.958	2	44.5801	86.96	4.7e-06
			SGPFGQIFRPDNFVFGQSGAGNNWAK	933.483	3	32.8169	58.1	0.013
NP_033562	31981925	tyrosine 3-monooxygenase/tryptophan 5-monooxygenase activation protein,epsilon polypeptide [Mus musculus]	HLIPAANTGESK	619.357	2	42.8579	61.77	0.00089
NP_035870	6756041	tyrosine 3-monooxygenase/tryptophan 5-monooxygenase activation protein,zeta polypeptide [Mus musculus]	TAFDEAIAELDTLSEESYK	1066.57	2	61.7555	101.69	3.6e-07
			YLAEVAAGDDKK	640.358	2	43.2489	65.03	0.00044
NP_035812	46575908	utrophin [Mus musculus]	TITELADWLVLIDQMLK	1001.57	2	15.8914	67.2	0.00083
NP_808544	29244484	vacuolar protein sorting 37B [Mus musculus]	FLDGELPLDSFIDVYQSK	1043.53	2	11.1749	56.69	0.011
NP_033529	30023842	valosin containing protein [Mus musculus]	IVSQLLTLMDGLK	715.946	2	38.6762	90.65	1.5e-06
			LIVDEAINEDNSVVSLSQPK	1085.6	2	35.9593	70.86	0.00044
NP_065251	69724858	vav 3 oncogene isoform 1 [Mus musculus]	FLTAAEFDSVFINIPDLVK	1070.08	2	4.02221	104.03	2.1e-07
			YHLLLQELVK	628.375	2	2.31125	47.55	0.024
NP_033526	6678555	Vav2 oncogene [Mus musculus]	LVLSPADMAAVFINLEDLIK	1086.63	2	21.3247	98.3	7.6e-07
NP_035831	31982755	vimentin [Mus musculus]	LLQDSVDFSLADAINTEFK	1063.62	2	83.0095	104.98	1.5e-07
NP_114083	13994209	WASP family 1 [Mus musculus]	FYTNPSYFFDLWK	864.472	2	72.6777	53.07	0.013
NP_080478	71043975	Ymer protein isoform 1 [Mus musculus]	KLQEEELLATHVDMR	604.664	3	25.4566	84.43	1.1e-05
NP_001020786	71043970	Ymer protein isoform 2 [Mus musculus]	ADVSVDQSKLPGVK	742.907	2	7.88522	55.38	0.0049
NP_775568	27734996	zinc finger,FYVE domain containing 16 [Mus musculus]	KPLFGEIGHTIMNLLVDLR	724.783	3	48.3138	63.52	0.0021
a The data show the information on the MS/MS spectra that exceeded statistical thresholds (E-value, <0.05) by Mascot search. For the proteins supported by a single peptide identification, the corresponding spectra were added as supplementary information elsewhere.

## Sheet: Table S1B Raw Value
B. Raw relative quantification results of each SILAC experiment
				WT (Exp. 1 and 2)												Y992F (Exp. 3 and 4)												Y992F vs WT (Exp. 5)			Y992F (Exp. 6 - 8)
				0 mina			1 mina			10 mina			20 mina			0 minb			1 minb			10 minb			20 minb			5 mina			0 mina			1 mina			5 mina			10 mina			20 mina			40 mina
RefSeq accession	GI number	Definition		nc	Ave.	S.D.	nc	Ave.	S.D.	nc	Ave.	S.D.	nc	Ave.	S.D.	nc	Ave.	S.D.	nc	Ave.	S.D.	nc	Ave.	S.D.	nc	Ave.	S.D.	nc	Ave.	S.D.	nc	Ave.	S.D.	nc	Ave.	S.D.	nc	Ave.	S.D.	nc	Ave.	S.D.	nc	Ave.	S.D.	nc	Ave.	S.D.
NP_598917	61097906	actinin, alpha 1 [Mus musculus]	1													1	0.3		1	1.04		1	0.69		1	0.67					1	0.28					1	1.32		1	1.24					1	0.74
NP_031485	40254646	adaptor protein complex AP-2, alpha 2 subunit [Mus musculus]	1	1	0.93					1	1.13					1	0.62		1	0.75		1	0.83		1	0.84		1	1.22667		1	0.5		1	0.92					1	0.84		1	0.68
NP_082191	21313640	adaptor-related protein complex 2, beta 1 subunit isoform b [Mus musculus]	1	1	0.59					1	0.94																	1	1.5625		1	0.42		1	1.04		1	1.02		1	1		1	0.9		1	0.64
NP_705761	23956292	C1 domain-containing phosphatase and tensin-like protein [Mus musculus]	1				1	1.07					1	0.71		1	0.59					1	0.93					1	1.17105		1	0.5								1	0.78
NP_031641	83745122	catenin (cadherin associated protein), delta 1 [Mus musculus]	5	3	0.276667	0.0492161	1	1.31		3	0.873333	0.0531246	1	0.65		5	0.296	0.052013	1	0.97		5	0.73	0.05	1	0.67		4	1.66484	0.318326	3	0.66	0.0652	4	2.8	0.1032	3	2.08	0.1042	3	1.54	0.0852	4	1.18	0.1362	3	0.98	0.0582
NP_031642	6680854	caveolin, caveolae protein 1 [Mus musculus]	2	1	1.4					1	1.32					2	0.76	0.1094				2	0.94	0.1742							1	0.6		1	1.06		1	1.06		1	0.7		1	0.96		1	0.86
NP_898837	33942081	Cdc42 binding protein kinase beta [Mus musculus]	2	1	0.32		1	1.52		1	0.95		1	0.62		2	0.33	0.1093	1	1.42		2	0.71	0.059	1	0.6		1	1.35714					2	2.4	0.06	1	1.4					2	1	0.22	1	0.54
NP_031829	75677414	cortactin [Mus musculus]	3				2	1.52	0.04				2	0.83	0.03	3	0.606667	0.0492161	2	0.995	0.055	3	0.86	0.0565685	2	1	0.11							2	4.09	0.01	3	2.68	0.0804				2	2.42	0.02	3	2.58	0.1526
NP_035500	7242205	cytoplasmic FMR1 interacting protein 1 [Mus musculus]	3	2	0.725	0.205	1	1.16		2	0.995	0.205	1	0.65		2	0.65	0.2	1	0.89		2	0.74	0.2	1	0.71		3	1.81429	0.419125
NP_075607	83776557	disabled homolog 2 isoform a [Mus musculus]	2				1	1.94					1	0.75														2	1.45	0.0286375
NP_005219	29725609	epidermal growth factor receptor isoform a [Homo sapiens]	7	4	0.0625	0.0227761	7	1.01571	0.114998	4	0.805	0.060208	7	0.45	0.0728991	4	0.105	0.045	3	0.888034	0.108942	4	0.71	0.0866025	3	0.589306	0.0287405	6	0.665158	0.0724637	7	0.0971429	0.04463	7	0.611429	0.160662	7	0.597143	0.135827	7	0.488571	0.100204	7	0.445714	0.0954474	7	0.342857	0.118769
NP_031969	6679671	epidermal growth factor receptor pathway substrate 15 [Mus musculus]	4	4	0.11	0.0364	4	1.015	0.090967	4	0.6	0.2319	4	0.48	0.0734847																4	0.26	0.1146	2	1.14	0.2234	3	1.11333	0.148174	4	0.62	0.1114	2	0.56	0.1654	3	0.5	0.129615
NP_031971	75677397	epidermal growth factor receptor pathway substrate 8 [Mus musculus]	1				1	1.56					1	0.83		1	0.33					1	0.75					1	2.65		1	0.72		1	3.08					1	1.94		1	1.4
NP_001033086	83921584	fer (fms/fps related) protein kinase, testis specific 2 isoform a [Mus musculus]	5	1	0.97		1	1.43		1	1.1		1	0.92		5	0.614	0.0422374	4	0.9	0.041833	5	0.86	0.0931665	4	1.03	0.0360555							1	3.72		2	2.44	0.0214				1	2.8		2	2.6	0.0212
NP_035945	33469119	FYN binding protein [Mus musculus]	3													2	0.525	0.005	2	0.92	0.1111	2	1.01	0.02	2	1.12	0.1047	1	4.9375		1	3.3		3	7.14	1.2462	1	4.56		1	5.64		3	4.76	0.52	1	4.76
NP_032189	6680083	growth factor receptor bound protein 2 [Mus musculus]	2				1	1.02					1	1		2	0.54	0.06				2	0.87	0.04				1	0.657143		1	0.48		1	0.82		1	0.92		1	0.82		1	0.82		1	0.6
NP_032328	40556608	heat shock protein 1, beta [Mus musculus]	2													2	0.42	0.0558	1	0.64		2	0.54	0.037	1	0.52		1	0.82		2	0.42	0.0558	1	0.64		1	0.82		2	0.54	0.037	1	0.52		1	0.54
NP_112442	31981690	heat shock protein 8 [Mus musculus]	4	1	0.68		4	1.07	0.1045	1	0.89		4	0.82	0.091	2	0.45	0.01				2	0.91	0.13				1	1.17895					4	1.28	0.2986	3	1.24	0.18				4	1.1	0.208	3	1.06	0.18
NP_032270	31982286	HGF-regulated tyrosine kinase substrate [Mus musculus]	4	4	0.2425	0.0204634	3	0.38	0.09	4	1.71	0.121861	3	1.33	0.07	4	0.26	0.0956556	1	0.36		4	0.7675	0.0349106	1	0.57		3	1.76282	0.34163	4	0.335	0.0497494	4	0.44	0.06	2	1.54	0	4	1.725	0.0357071	4	1.18	0.0979796	2	0.57	0.01
NP_034723	28395018	junction plakoglobin [Mus musculus]	2													1	0.15		1	1.15		1	0.72		1	0.57					1	0.52		2	2.38	0.8256				1	1.42		2	1.06	0.1792
NP_036079	6754632	mitogen activated protein kinase 1 [Mus musculus]	3				1	0.93					1	0.56		2	0.28	0.03				2	0.96	0.13				1	1.75		3	0.32	0.02	2	0.76	0.06	3	1	0.04	3	0.9	0.08	2	0.74	0.08	3	0.72	0.06
NP_036082	21489933	mitogen activated protein kinase 3 [Mus musculus]	4	2	0.28	0.05	3	0.763333	0.0555778	2	0.77	0.055	3	0.42	0.0244949	2	0.33	0.06				2	0.87	0.05				1	1.75		4	0.32	0.02	4	0.84	0.06	3	0.98	0.04	4	0.9	0.08	4	0.86	0.2	3	0.76	0.2
NP_058661	28395023	NCK-associated protein 1 [Mus musculus]	2	2	0.53	0.025	1	1.15		2	0.83	0.09	1	0.79		1	0.49					1	0.88					1	1.90244
NP_067255	41393059	phospholipase C, gamma 1 [Mus musculus]	4	1	0.54		3	1.27333	0.0837987	1	0.9		3	0.773333	0.0857645	4	0.3675	0.0660965	1	0.82		4	0.725	0.146714	1	0.59		1	1.19298		4	0.28	0.056	2	1.08	0.0904	4	1	0.1544	4	0.8	0.0956	2	0.68	0.1068	4	0.58	0.1586
XP_930089	82965490	PREDICTED: similar to Casitas B-lineage lymphoma b isoform 7 [Mus musculus]	4	2	0.34	0.08	1	1		2	0.825	0.045	1	0.51														1	0.55		1	0.36		4	0.58	0.02	2	0.54	0.12	1	0.58		4	0.32	0.04	2	0.24	0.04
XP_899034	83001721	PREDICTED: similar to ribosomal protein S24 [Mus musculus]	1																															1	1.06		1	1.02					1	0.88		1	0.64
XP_001003823	94378129	PREDICTED: similar to Target of Myb protein 1 isoform 6 [Mus musculus]	1				1	0.77					1	0.47																	1	0.268		1	0.826		1	1.4		1	1.07		1	0.574		1	0.7
XP_889183	82884172	PREDICTED: spectrin SH3 domain binding protein 1 [Mus musculus]	1	1	0.56		1	1.26		1	0.91		1	0.73		1	0.42					1	0.79					1	1.92308		1	0.92					1	1.46		1	1.12					1	0.86
XP_619639	94363487	PREDICTED: tensin 1 [Mus musculus]	12	4	0.544286	0.0855862	12	1.06	0.117438	4	0.994286	0.0406202	12	0.84	0.241642	7	0.544286	0.0587628	1	1.06		7	0.994286	0.331656	1	0.84		5	1.09064	0.188287	10	0.42	0.1132	9	0.928889	0.131017	8	0.76	0.1134	10	0.72	0.1402	9	0.66	0.125433	8	0.54	0.1194
NP_035332	6755228	protein tyrosine phosphatase, non-receptor type 11 [Mus musculus]	1	1	0.43					1	0.7					1	0.41		1	1.51		1	0.81		1	0.78		1	1.7381		1	0.54		1	2.48		1	1.72		1	1.34		1	1.16		1	0.96
NP_663470	21703974	Ras and Rab interactor 1 [Mus musculus]	1																									1	1					1	0.9		1	0.72					1	1.12		1	1.12
NP_059098	31980859	Rho guanine nucleotide exchange factor (GEF7) [Mus musculus]	2	2	0.75	0	1	1.01		2	0.9	0.01	1	0.7		1	0.84		1	1.35		1	1.06		1	1.1		1	0.908163		2	0.5	0.1184	1	0.54		2	0.58	0.06	2	0.46	0.072	1	0.42		2	0.42	0
NP_062641	9789975	signal transducing adaptor molecule (SH3 domain and ITAM motif) 2 [Mus musculus]	1	1	0.27		1	0.37		1	1.65		1	1.41		1	0.18					1	0.76					1	1.26761								1	1.24								1	0.6
NP_079940	29568084	sorting nexin 9 [Mus musculus]	1	1	0.27					1	0.79																	1	2.28571
NP_035498	15778828	src homology 2 domain-containing transforming protein C [Mus musculus]	5	2	0.44	0.325	1	1.14		2	0.87	0.2	1	0.82		5	0.454	0.0488262				5	0.942	0.0627375				3	1.78462	0.219645	3	0.553333	0.124722	1	1.56		1	1.24		3	1.16667	0.0736357	1	1.08		1	0.84
NP_001034181	84875524	target of myb1-like 2 isoform b [Mus musculus]	1	1	0.15		1	0.84		1	0.99		1	0.62		1	0.19		1	0.6		1	0.59		1	0.35		1	2.02439					1	1.42		1	2.08					1	0.84		1	0.48
NP_033412	6678355	tight junction protein 1 [Mus musculus]	1				1	1.04					1	0.69					1	0.76					1	0.84
NP_035783	6755901	tubulin, alpha 1 [Mus musculus]	4	3	0.456667	0.0249444	3	0.976667	0.0664998	3	0.9	0.0163299	3	0.826667	0.0880656	3	0.366667	0.0758654				3	0.79	0.0374166				4	1.70968	0.137325				2	0.9	0.0404	1	0.9					2	0.72	0.0604	1	0.54
NP_033473	6678467	tubulin, alpha 6 [Mus musculus]	4	3	0.48	0.0160258	3	0.973333	0.0404	3	0.93	0.03	3	0.84	0.0604	3	0.37	0.0724	2	0.725	0.03	3	0.78	0.0342	2	0.87	0.01	4	1.81081	0.0743901	1	0.32		2	1.03	0.09	1	1.02		1	1.02		2	0.83	0.05	1	0.74
NP_033529	30023842	valosin containing protein [Mus musculus]	2													1	0.62					1	0.78					2	2.24074	0.205741				1	3.7		1	3.18					1	3.6		1	3.02
NP_775568	27734996	zinc finger, FYVE domain containing 16 [Mus musculus]	1	1	0.14		1	0.2		1	1.45		1	1.11		1	0.11		1	0.19		1	0.87		1	0.6		1	1.25					1	0.44								1	1
aFold activation relative to the value of WT at 5 min is indicated for every time point.			15
bFold activation relative to the value of Y992F at 5 min is indicated for every time point.
cThe number of SILAC-encoded peptides used for relative quantification.

## Sheet: Table S1C Quantitation Result
C. Temporal profiles of EGF-dependent phosphoproteome in WT and Y992F cells.
RefSeq accession	GI number	Definitiona	Cell type	0 minb	1 minb	5 minb	10 minb	20 minb	40 minb
NP_598917	61097906	actinin, alpha 1 [Mus musculus]	WT			1
			Y992F	0.338	1.3728	1.32	1.0754	0.8844	0.74
NP_031485	40254646	adaptor protein complex AP-2, alpha 2 subunit [Mus musculus]	WT	0.93		1	1.13
			Y992F	0.630267	0.92	1.22667	0.929067	0.8552
NP_082191	21313640	adaptor-related protein complex 2, beta 1 subunit isoform b [Mus musculus]	WT	0.59		1	0.94
			Y992F	0.531691	1.31657	1.29125	1.26593	1.13934	0.810196
NP_705761	23956292	C1 domain-containing phosphatase and tensin-like protein [Mus musculus]	WT			1
			Y992F	0.595972		1.00488	0.934539
NP_031641	83745122	catenin (cadherin associated protein), delta 1 [Mus musculus]	WT	0.276667	1.31	1	0.873333	0.65
			Y992F	0.577929	2.1684	1.87242	1.37659	1.15838	0.882197
NP_031642	6680854	caveolin, caveolae protein 1 [Mus musculus]	WT	1.4		1	1.32
			Y992F	0.7028	1.06	1.06	0.8482	0.96	0.86
NP_898837	33942081	Cdc42 binding protein kinase beta [Mus musculus]	WT	0.32	1.52	1	0.95	0.62
			Y992F	0.454929	2.16042	1.37857	0.978786	0.905918	0.531735
NP_031829	75677414	cortactin [Mus musculus]	WT		1.52	1		0.83
			Y992F	1.62587	3.3783	2.68	2.3048	2.55	2.58
NP_035500	7242205	cytoplasmic FMR1 interacting protein 1 [Mus musculus]	WT	0.725	1.16	1	0.995	0.65
			Y992F	1.17929	1.61471	1.81429	1.34257	1.28814
NP_075607	83776557	disabled homolog 2 isoform a [Mus musculus]	WT		1.94	1		0.75
			Y992F			1.45
NP_005219	29725609	epidermal growth factor receptor isoform a [Homo sapiens]	WT	0.0625	1.01571	1	0.805	0.45
			Y992F	0.084473	0.603367	0.631151	0.482256	0.42152	0.362383
NP_031969	6679671	epidermal growth factor receptor pathway substrate 15 [Mus musculus]	WT	0.11	1.015	1	0.6	0.48
			Y992F	0.26	1.14	1.11333	0.62	0.56	0.5
NP_031971	75677397	epidermal growth factor receptor pathway substrate 8 [Mus musculus]	WT		1.56	1		0.83
			Y992F	0.797017	3.12	2.62026	1.96519	1.41818
NP_001033086	83921584	fer (fms/fps related) protein kinase, testis specific 2 isoform a [Mus musculus]	WT	0.97	1.43	1	1.1	0.92
			Y992F	1.49816	2.958	2.44	2.0984	2.6566	2.6
NP_035945	33469119	FYN binding protein [Mus musculus]	WT			1
			Y992F	2.96484	5.9022	4.74875	5.33485	5.13781	4.95703
NP_032189	6680083	growth factor receptor bound protein 2 [Mus musculus]	WT		1.02	1		1
			Y992F	0.418629	0.702857	0.788571	0.694457	0.702857	0.514286
NP_032328	40556608	heat shock protein 1, beta [Mus musculus]	WT			1
			Y992F	0.3822	0.5824	0.82	0.4914	0.4732	0.54
NP_112442	31981690	heat shock protein 8 [Mus musculus]	WT	0.68	1.07	1	0.89	0.82
			Y992F	0.544263	1.24849	1.20947	1.10062	1.07292	1.0339
NP_032270	31982286	HGF-regulated tyrosine kinase substrate [Mus musculus]	WT	0.2425	0.38	1	1.71	1.33
			Y992F	0.394301	0.53317	1.65141	1.56069	1.10334	0.611236
NP_034723	28395018	junction plakoglobin [Mus musculus]	WT			1
			Y992F	0.415217	2.38	2.06957	1.45504	1.11983
NP_036079	6754632	mitogen activated protein kinase 1 [Mus musculus]	WT		0.93	1		0.56
			Y992F	0.414	1.0488	1.38	1.2834	1.0212	0.9936
NP_036082	21489933	mitogen activated protein kinase 3 [Mus musculus]	WT	0.28	0.763333	1	0.77	0.42
			Y992F	0.448082	1.17	1.365	1.22056	1.19786	1.05857
NP_058661	28395023	NCK-associated protein 1 [Mus musculus]	WT	0.53	1.15	1	0.83	0.79
			Y992F	0.932195		1.90244	1.67415
NP_067255	41393059	phospholipase C, gamma 1 [Mus musculus]	WT	0.54	1.27333	1	0.9	0.773333
			Y992F	0.35636	1.04167	1.09649	0.838816	0.696272	0.635965
XP_930089	82965490	PREDICTED: similar to Casitas B-lineage lymphoma b isoform 7 [Mus musculus]	WT	0.34	1	1	0.825	0.51
			Y992F	0.363333	0.58537	0.545	0.58537	0.322963	0.242222
XP_899034	83001721	PREDICTED: similar to ribosomal protein S24 [Mus musculus]	WT			1
			Y992F		1.06	1.02		0.88	0.64
XP_001003823	94378129	PREDICTED: similar to Target of Myb protein 1 isoform 6 [Mus musculus]	WT		0.77	1		0.47
			Y992F	0.268	0.826	1.4	1.07	0.574	0.7
XP_889183	82884172	PREDICTED: spectrin SH3 domain binding protein 1 [Mus musculus]	WT	0.56	1.26	1	0.91	0.73
			Y992F	0.888174		1.69154	1.31697		0.996386
XP_619639	94363487	PREDICTED: tensin 1 [Mus musculus]	WT	0.544286	1.06	1	0.994286	0.84
			Y992F	0.505518	1.05589	0.925322	0.896344	0.790419	0.657465
NP_035332	6755228	protein tyrosine phosphatase, non-receptor type 11 [Mus musculus]	WT	0.43		1	0.7
			Y992F	0.625875	2.55195	1.72905	1.37379	1.25738	0.96505
NP_663470	21703974	Ras and Rab interactor 1 [Mus musculus]	WT			1
			Y992F		1.075	0.86		1.33778	1.33778
NP_059098	31980859	Rho guanine nucleotide exchange factor (GEF7) [Mus musculus]	WT	0.75	1.01	1	0.9	0.7
			Y992F	0.633239	0.848638	0.744082	0.68943	0.678654	0.538818
NP_062641	9789975	signal transducing adaptor molecule (SH3 domain and ITAM motif) 2 [Mus musculus]	WT	0.27	0.37	1	1.65	1.41
			Y992F	0.225685		1.2538	0.95289		0.606679
NP_079940	29568084	sorting nexin 9 [Mus musculus]	WT	0.27		1	0.79
			Y992F			2.28571
NP_035498	15778828	src homology 2 domain-containing transforming protein C [Mus musculus]	WT	0.44	1.14	1	0.87	0.82
			Y992F	0.674847	1.90258	1.51231	1.42287	1.31717	1.02447
NP_001034181	84875524	target of myb1-like 2 isoform b [Mus musculus]	WT	0.15	0.84	1	0.99	0.62
			Y992F	0.389917	1.31617	2.0522	1.2108	0.77352	0.473583
NP_033412	6678355	tight junction protein 1 [Mus musculus]	WT		1.04	1		0.69
			Y992F		0.76c	1c		0.84c
NP_035783	6755901	tubulin, alpha 1 [Mus musculus]	WT	0.456667	0.976667	1	0.9	0.826667
			Y992F	0.478441	1.3	1.30484	1.03082	1.04387	0.782903
NP_033473	6678467	tubulin, alpha 6 [Mus musculus]	WT	0.48	0.973333	1	0.93	0.84
			Y992F	0.483874	1.22773	1.41541	1.25971	1.19158	1.02686
NP_033529	30023842	valosin containing protein [Mus musculus]	WT			1
			Y992F	1.6802	3.15314	2.71	2.1138	3.06792	2.57365
NP_775568	27734996	zinc finger, FYVE domain containing 16 [Mus musculus]	WT	0.14	0.2	1	1.45	1.11
			Y992F	0.160417	0.259	1.45833	1.26875	0.875
aThe molecules known to interact with pY992 of EGFR in the literature are indicated as underlined italics.
bFold activation relative to the value of WT at 5 min is indicated for every time point.
cThese data were normalized to the value of Y992F at 5 min.

## Sheet: Table S1D Functional Scoring
D. Functional scoring of EGF signaling molecules.
RefSeq accession	GI number	Name	Description	Activation score (A)	Deviation score (D)
NP_598917	61097906	ACTN1	actinin, alpha 1 [Mus musculus]	0.400538
NP_031485	40254646	AP2A2	adaptor protein complex AP-2, alpha 2 subunit [Mus musculus]	-0.0169184	0.104019
NP_082191	21313640	AP2B1	adaptor-related protein complex 2, beta 1 subunit isoform b [Mus musculus]	0.311303	0.0111331
NP_705761	23956292	TENC1	C1 domain-containing phosphatase and tensin-like protein [Mus musculus]	0.00702489
NP_705762	83745122	CTNND1	catenin (cadherin associated protein), delta 1 [Mus musculus]	0.772202	0.00883387
NP_031642	6680854	CAV1	caveolin, caveolae protein 1 [Mus musculus]	-0.362614	0.271115
NP_898837	33942081	CDC42BPB	Cdc42 binding protein kinase beta [Mus musculus]	0.343163	0.0122604
NP_031829	75677414	CTTN	cortactin [Mus musculus]	1.45208	0.0273566
NP_035500	7242205	CYFIP1	cytoplasmic FMR1 interacting protein 1 [Mus musculus]	0.665361	0.02943
NP_075607	83776557	DAB2	disabled homolog 2 isoform a [Mus musculus]	0.536053
NP_005219	29725609	EGFR	epidermal growth factor receptor isoform a [Homo sapiens]	-0.602447	0.0115588
NP_031969	6679671	EPS15	epidermal growth factor receptor pathway substrate 15 [Mus musculus]	0.142019	0.00354561
NP_031971	75677397	EPS8	epidermal growth factor receptor pathway substrate 8 [Mus musculus]	1.14824	0.0732502
NP_001033086	83921584	FER (includes EG:2241)	fer (fms/fps related) protein kinase, testis specific 2 isoform a [Mus musculus]	1.1691	0.052043
NP_035945	33469119	FYB	FYN binding protein [Mus musculus]	2.24755
NP_032189	6680083	GRB2	growth factor receptor bound protein 2 [Mus musculus]	-0.426339	0.00945911
NP_032328	40556608	HSP90AB1	heat shock protein 1, beta [Mus musculus]	-0.286304
NP_112442	31981690	HSPA8	heat shock protein 8 [Mus musculus]	0.295997	0.0118453
NP_032270	31982286	Hrs	HGF-regulated tyrosine kinase substrate [Mus musculus]	0.0640507	0.205299
NP_034723	28395018	JUP	junction plakoglobin [Mus musculus]	1.04933
NP_036079	6754632	ERK2	mitogen activated protein kinase 1 [Mus musculus]	0.5554	0.0204333
NP_036082	21489933	ERK1	mitogen activated protein kinase 3 [Mus musculus]	0.760546	0.0471809
NP_058661	28395023	NCKAP1	NCK-associated protein 1 [Mus musculus]	0.932138	0.00136667
NP_067255	41393059	PLCγ1	phospholipase C, gamma 1 [Mus musculus]	-0.0865231	0.0376261
XP_930089	82965490	Cbl-b	PREDICTED: similar to Casitas B-lineage lymphoma b isoform 7 [Mus musculus]	-0.654968	0.0362115
XP_899034	83001721	EG629116	PREDICTED: similar to ribosomal protein S24 [Mus musculus]	0.0285692
XP_001003823	94378129	TOM1	PREDICTED: similar to Target of Myb protein 1 isoform 6 [Mus musculus]	0.402877	0.012
XP_889183	82884172	ABI1	PREDICTED: spectrin SH3 domain binding protein 1 [Mus musculus]	0.687452	0.00616542
XP_619639	94363487	TNS1	PREDICTED: tensin 1 [Mus musculus]	-0.105723	0.0014881
NP_035332	6755228	Shp2	protein tyrosine phosphatase, non-receptor type 11 [Mus musculus]	0.802146	0.00452134
NP_663470	21703974	RIN1	Ras and Rab interactor 1 [Mus musculus]	-0.217591
NP_059098	31980859	ARHGEF7	Rho guanine nucleotide exchange factor (GEF7) [Mus musculus]	-0.298559	0.0145842
NP_062641	9789975	STAM2	signal transducing adaptor molecule (SH3 domain and ITAM motif) 2 [Mus musculus]	-0.088727	0.266733
NP_079940	29568084	SNX9	sorting nexin 9 [Mus musculus]	1.19265
NP_035498	15778828	Shc	src homology 2 domain-containing transforming protein C [Mus musculus]	0.680283	0.0043194
NP_001034181	84875524	TOM1L2	target of myb1-like 2 isoform b [Mus musculus]	0.577608	0.0520299
NP_033412	6678355	TJP1	tight junction protein 1 [Mus musculus]		0.0336333
NP_035783	6755901	TUBA1A	tubulin, alpha 1 [Mus musculus]	0.305523	0.00425925
NP_033473	6678467	TUBA4A	tubulin, alpha 6 [Mus musculus]	0.45125	0.00638137
NP_033529	30023842	VCP	valosin containing protein [Mus musculus]	1.43829
NP_775568	27734996	ZFYVE16	zinc finger, FYVE domain containing 16 [Mus musculus]	-0.0212418	0.11958
