# Supplementary material for: Phosphoproteomics-Based Modeling Defines the Regulatory Mechanism Underlying Aberrant EGFR Signaling
Source: PLoS One. 2010 Nov 10;5(11):e13926. doi: 10.1371/journal.pone.0013926 (PMC2978091; doi:10.1371/journal.pone.0013926)
Supplement: Table S2 — EGFR model description. (0.08 MB XLS) [file pone.0013926.s007.xls]

## Sheet: Table S2A Abbreviations
Table S2. EGFR model description. A. The abbreviations of the model species.
Description	Abbreviation
EGFR	Er
EGF	E
EGF-bound EGFR	E.Er
EGFR dimer	Er2
Phosphorylated EGFR (p-EGFR)	pEr
Ubiquitinated EGFR (ub-EGFR)	ubEr
EGF-bound ub-EGFR	E.ubEr
ub-EGFR dimer	ub-Er2
Ubiquitinated p-EGFR	ub-pEr
Hrs	Hr
Phosphorylated Hrs (p-Hrs)	pHr
The summation of ub-EGFR	∑ubEr
The summation of Hrs-bound ub-EGFR	∑ubEr.Hr
The summation of p-Hrs-bound ub-EGFR	∑ubEr.pHr
The summation of p-EGFR at the plasma membrane or in endosomes	∑pEr
Grb2	G
Shc	S
RasGAP	R
Shp2	H
Plcγ1	P
Sos	O
Cbl	C
Gab1	A
The summation of Grb2-bound p-EGFR at the plasma membrane or in endosomes	∑pEr.G
The summation of Shc-bound p-EGFR at the plasma membrane or in endosomes	∑pEr.S
The summation of RasGAP-bound p-EGFR at the plasma membrane or in endosomes	∑pEr.R
The summation of Shp2-bound p-EGFR at the plasma membrane or in endosomes	∑pEr.H
The summation of Plcγ1-bound p-EGFR at the plasma membrane or in endosomes	∑pEr.P
The summation of Gab1 at the plasma membrane or in endosomes	∑A
The summation of phosphorylated Gab1 (p-Gab1) at the plasma membrane or in endosomes	∑pA
The summation of Plcγ1-bound p-Gab1 at the plasma membrane or in endosomes	∑pA.P
The summation of Shp2-bound p-Gab1 at the plasma membrane or in endosomes	∑pA.H
The summation of PI3K-bound p-Gab1 at the plasma membrane or in endosomes	∑pA.I
The summation of RasGAP-bound p-Gab1 at the plasma membrane or in endosomes	∑pA.R
The summation of Shc-bound p-Gab1 at the plasma membrane or in endosomes	∑pA.S
The summation of Plcγ1 at the plasma membrane or in endosomes	∑P
The summation of phosphorylated Plcγ1 (p-Plcγ1) at the plasma membrane or in endosomes	∑pP
The summation of Grb2-bound p-Plcγ1 at the plasma membrane or in endosomes	∑pP.G
The summation of Shc at the plasma membrane or in endosomes	∑S
The summation of phosphorylated Shc (p-Shc) at the plasma membrane or in endosomes	∑pS
The summation of Grb2-bound p-Shc at the plasma membrane or in endosomes	∑pS.G
The summation of Shp2 at the plasma membrane or in endosomes	∑H
The summation of phosphorylated Shp2 at the plasma membrane or in endosomes	∑pH
The summation of Cbl at the plasma membrane or in endosomes	∑C
The summation of phosphorylated Cbl (p-Cbl) at the plasma membrane or in endosomes	∑pC
The summation of Shc-bound p-Cbl at the plasma membrane or in endosomes	∑pC.S
The summation of PI3K-bound p-Cbl at the plasma membrane or in endosomes	∑pC.I
The summation of RasGAP at the plasma membrane or in endosomes	∑R
PI3K	I
Sos-bound Grb2	G.O
Cbl-bound Grb2	G.C
Gab1-bound Grb2	G.A
The summation of PI3K at the plasma membrane or in endosomes	∑I
The summation of Grb2 at the plasma membrane or in endosomes	∑G
The summation of Sos-bound Grb2 at the plasma membrane or in endosomes	∑G.O
The summation of Cbl-bound Grb2 at the plasma membrane or in endosomes	∑G.C
The summation of Gab1-bound Grb2 at the plasma membrane or in endosomes	∑G.A
PIP2	P2
PIP3	P3
PIP3-bound complex of Grb2 and Gab1	P3.A.G
PIP3-bound Gab1	P3.A
PIP3-bound RasGAP	P3.R
Phosphorylated Sos	pTO
RasGDP	RsD
RasGTP	RsT
Raf	Raf
Active Raf	Raf*
MEK	MEK
Active MEK	MEK*
ERK	ERK
Active ERK	ERK*
Src	Sr
Active Src	Sr*
Membrane-recruited molecules through EGFR	@Er
Molecules at the plasma membrane	@PM
Molecules present in the extracellular compartment	@EX
Molecules located at the endosomal compartment	@E
Molecules located at the lysosomal compartment	@L

## Sheet: Table S2B Equations
B. The rate equations of the reactions.
Reaction Index	Involved Pathway	Description	Rate Equationa
1	Pathway I	EGF@EX binding to EGFR@PM	k1f[Er@PM][E@EX]/VeVc-k1fk1b[E.Er@PM]/VeVc
2		EGFR@PM dimerization	0.5k2f[E.Er@PM]2-k2fk2b[Er2@PM]
3		EGFR@PM phosphorylation	k3f[Er2@PM]-V3Cfree-pEr[pEr@PM]/(Km3+[free-pEｒtotal])-k3dCfree-pEr[pEr@PM][∑Htotal]
4		p-EGFR@PM ubiquitination	k41u[∑pCtotal][pEr@PM]-k41dCfree-ubEr@PM[ub-pEr@PM]
5		EGF@EX binding to ub-EGFR@PM	k1f[ubEr@PM][E@EX]/VeVc-k1fk1b[E.ubEr@PM]/VeVc
6		ub-EGFR@PM dimerization	0.5k2f[E.ubEr@PM]2-k2fk2b[ubEr2@PM]
7		ub-EGFR@PM phosphorylation	k3f[ubEr2@PM]-V3Cfree-pEr[ub-pEr@PM]/(Km3+[free-pEｒtotal])-k3dCfree-pEr[ub-pEr@PM][∑Htotal]
8		ub-EGFR@PM deubiquitination	k41dCfree-ubEr@PM[ubEr@PM]
9		EGF-bound ub-EGFR@PM deubiquitination	k41dCfree-ubEr@PM[E.ubEr@PM]
10		ub-EGFR dimer@PM deubiquitination	k41dCfree-ubEr@PM[Er2@PM]
11		p-EGFR@PM internalization	k4f[pEr@PM]-k4fk4b[pEr@E]
12		EGF@E recycling	k4fk4b[E@E]
13		EGFR@E recycling	k4fk4b[Er@E]
14		EGF-bound EGFR@E recycling	k4fk4b[E.Er@E]
15		EGFR dimer@E recycling	k4fk4b[Er2@E]
16		ubiquitinated p-EGFR@E internalization	k4f[ub-pEr@PM]-k4fk4b[ub-pEr@E]
17		ub-EGFR@E recycling	k4fk4b[ubEr@E]
18		EGF-bound ub-EGFR@E recycling	k4fk4b[E.ubEr@E]
19		ub-EGFR dimer @E recycling	k4fk4b[ubEr2@E]
20		EGF@E binding to EGFR@E	k1fk1fi[Er@E][E@E]-k1fk1bk1bi[E.Er@E]
21		EGFR@E dimerization	0.5k2fk2fi[E.Er@E]2-k2fk2bk2bi[Er2@E]
22		EGFR@E phosphorylation	k3f[Er2@E]-V3Cfree-pEr[pEr@E]/(Km3+[free-pEｒtotal])-k3dCfree-pEr[pEr@E][∑Htotal]
23		p-EGFR@E ubiquitination	k41u[∑pCtotal][pEr@E]-k41dCfree-ubEr@E[ub-pEr@E]
24		EGF@E binding to ub-EGFR@E	k1fk1fi[ubEr@E][E@E]-k1fk1bk1bi[E.ubEr@E]
25		ub-EGFR@E dimerization	0.5k2fk2fi[E.ubEr@E]2-k2fk2bk2bi[ubEr2@E]
26		ub-EGFR@E phosphorylation	k3f[ubEr2@E]-V3Cfree-pEr[ub-pEr@E]/(Km3+[free-pEｒtotal])-k3dCfree-pEr[ub-pEr@E][∑Htotal]
27		ub-EGFR@E deubiquitination	k41dCfree-ubEr@E[ubEr@E]
28		EGF-bound ub-EGFR@E deubiquitination	k41dCfree-ubEr@E[E.ubEr@E]
29		ub-EGFR dimer@E deubiquitination	k41dCfree-ubEr@E[Er2@E]
30		EGFR@E translocation to lysosomal compartment	RL([Er@E]+[E.Er@E]+2[Er2@E])
31		p-EGFR@E translocation to lysosomal compartment	2RL[pEr@E]
32		ub-EGFR@E translocation to lysosomal compartment	RL([ubEr@E]+[E.ubEr@E]+2[ubEr2@E])
33		ubiquitinated p-EGFR@E translocation to lysosomal compartment	2RL[ub-pEr@E]
34		EGF@E translocation to lysosomal compartment	RL([E@E]+[E.Er@E]+2[Er2@E]+2[pEr@E]+[E.ubEr@E]+2[ubEr2@E]+2[ub-pEr@E])
35		EGFR@L dephosphorylation	V3[pEr@L]/(Km3+[free-pEｒtotal])
36		ub-EGFR@L dephosphorylation	V3[ub-pEr@L]/(Km3+[free-pEｒtotal])
37		EGFR@L degradation	k6a[Er@L]
38		p-EGFR@L degradation	k6a[pEr@L]
39		ub-EGFR@L degradation	k6a[ubEr@L]
40		ubiquitinated p-EGFR@L degradation	k6a[ub-pEr@L]
41		EGF@L degradation	k6b[E@L]
42	Pathway II	Hrs binding to ub-EGFR@PM	k29f[Hr][∑ubEr@PM]-k29fk29b[∑ubEr.Hr@PM]
43		Hrs@PM dephosphorylation	V30[∑ubEr.pHr@PM]/(Km30+[∑ubEr.pHr@PM]+[∑ubEr.pHr@E])+k30d[∑Htotal][∑ubEr.pHr@PM]
44		ub-EGFR@PM internalization	k4fCub-pEr@PM[∑ubEr@PM]-k4fk4b[∑ubEr@E]
45		Hrs-bound EGFR@PM internalization	k4fCub-pEr@PM[∑ubEr.Hr@PM]-k4fk4b[∑ubEr.Hr@E]
46		p-Hrs-bound EGFR@PM internalization	k4fCub-pEr@PM[∑ubEr.pHr@PM]-k4fk4b[∑ubEr.pHr@E]
47		Hrs binding to ub-EGFR@E	k29f[Hr][∑ubEr@E]-k29fk29b[∑ubEr.Hr@E]
48		Hrs@E phosphorylation	k30f[Sr*][∑ubEr.Hr@E]-V30[∑ubEr.pHr@E]/(Km30+[∑ubEr.pHr@PM]+[∑ubEr.pHr@E])-k30d[∑Htotal][∑ubEr.pHr@E]
49		ub-EGFR@E translocation to lysosomal compartment	RL[∑ubEr@E]
50		Hrs-bound EGFR@E translocation to lysosomal compartment	RL[∑ubEr.Hr@E]
51		p-Hrs-bound EGFR@E translocation to lysosomal compartment	RL[∑ubEr.pHr@E]
52	Pathway IV	Grb2 binding to p-EGFR	k7f[G][∑pEr]-k7fk7bCfree-G[∑pEr.G]
53		Shc binding to p-EGFR	k8f[S][∑pEr]-k8fk8bCfree-S[∑pEr.S]
54		RasGAP binding to p-EGFR	k9f[R][∑pEr]2/([∑Htotal]+[∑pEr])-k9fk9b[∑pEr.R]
55		Shp2 binding to p-EGFR	k10f[H][∑pEr]-k10fk10bCfree-H[∑pEr.H]
56		PLCγ1 binding to p-EGFR	k44f[P][∑pEr]-k44fk44bCfree-P[∑pEr.P]
57		p-EGFR translocation to lysosomal compartment	RLCpEr@E[∑pEr]
58		Grb2 dissociation from the membrane	RLCpEr@E[∑pEr.G]
59		Shc dissociation from the membrane	RLCpEr@E[∑pEr.S]
60		RasGAP dissociation from the membrane	RLCpEr@E[∑pEr.R]
61		Shp2 dissociation from the membrane	RLCpEr@E[∑pEr.H]
62		PLCγ1 dissociation from the membrane	RLCpEr@E[∑pEr.P]
63	Pathway III	Sos binding to Grb2	k12f[O][G]-k12fk12b[G.O]
64		Cbl binding to Grb2	k13f[C][G]-k13fk13b[G.C]
65		Gab1 binding to Grb2	k14f[A][G]-k14fk14b[G.A]
66		Grb2 recruitment to the plasma membrane or the endosomal compartment	R52+R91+R96
67		Sos-bound Grb2 recruitment to the plasma membrane or the endosomal compartment	k7f[G.O][∑pEr]+k11f[G.O][∑pS]+k48f[G.O][∑pP]
68		Cbl-bound Grb2 recruitment to the plasma membrane or the endosomal compartment	k7f[G.C][∑pEr]+k11f[G.C][∑pS]+k48f[G.C][∑pP]
69		Gab1-bound Grb2 recruitment to the plasma membrane or the endosomal compartment	k7f[G.A][∑pEr]+k11f[G.A][∑pS]+k48f[G.A][∑pP]
70		Sos binding to membrane-localized Grb2	k12f[O][∑G]-k12fk12b[∑G.O]
71		Cbl binding to membrane-localized Grb2	k13f[C][∑G]-k13fk13bCfree-C[∑G.C]
72		Gab1 binding to membrane-localized Grb2	k14f[A][∑G]-k14fk14bCfree-A[∑G.A]
73		Grb2 dissociation from the membrane	RLCpEr@ECG@Er[∑G]
74		Sos-bound Grb2 dissociation from the membrane	RLCpEr@ECG@Er[∑G.O]
75		Cbl-bound Grb2 dissociation from the membrane	RLCpEr@ECG@Er[∑G.C]
76		Gab1-bound Grb2 dissociation from the membrane	RLCpEr@ECG@Er[∑G.A]
77	Pathway IV	Gab1 phosphorylation	k20f[∑A][∑pEr]-V20[∑pA]/(Km20+[∑pA])-k20d[∑pA][∑Htotal]
78		Shc binding to phosphorylated Gab1	k21f[∑pA][S]-k21fk21bCfree-S[∑pA.S]
79		RasGAP binding to phosphorylated Gab1	k22f[R][∑pA]2/([∑Htotal]+[∑pA])-k22fk22b[∑pA.R]
80		PI3K binding to phosphorylated Gab1	k23f[∑pA][I]-k23fk23b[∑pA.I]
81		Shp2 binding to phosphorylated Gab1	k24f[∑pA][H]-k24fk24bCfree-H[∑pA.H]
82		Plcγ1 binding to phosphorylated Gab1	k45f[∑pA][P]-k45fk45bCfree-p[∑pA.P]
83		Gab1 dissociation from the membrane	RLCG@ErCA.GCpEr@E[∑A]
84		p-Gab1 dissociation from the membrane	RLCG@ErCA.GCpEr@E[∑pA]
85		Shc-bound p-Gab1 dissociation from the membrane	RLCG@ErCA.GCpEr@E[∑pA.S]
86		RasGAP-bound p-Gab1 dissociation from the membrane	RLCG@ErCA.GCpEr@E[∑pA.R]
87		PI3K-bound p-Gab1 dissociation from the membrane	RLCG@ErCA.GCpEr@E[∑pA.I]
88		Shp2-bound p-Gab1 dissociation from the membrane	RLCG@ErCA.GCpEr@E[∑pA.H]
89		Plcγ1-bound p-Gab1 dissociation from the membrane	RLCG@ErCA.GCpEr@E[∑pA.P]
90		Shc phosphorylation	k15f[∑S][∑pEr]-V15[∑pS]/(Km15+[∑pS])-k15d[∑pS][∑Htotal]
91		Grb2 binding to phosphorylated Shc	k11f[∑pS][G]-k11fk11bCfree-G[∑pS.G]
92		Shc dissociation from the membrane	RLCpEr@ECS@Er[∑S]
93		p-Shc dissociation from the membrane	RLCpEr@ECS@Er[∑pS]
94		Grb2-bound p-Shc dissociation from the membrane	RLCpEr@ECS@Er[∑pS.G]
95		Plcγ1 phosphorylation	k47f[∑P][∑pEr]-V47[∑pP]/(Km47+[∑pP])–k47d[∑pP][∑Htotal]
96		Grb2 binding to phosphorylated Plcγ1	k48f[∑pP][∑G]-k48fk48bCfree-G[∑pP.G]
97		Plcγ1 dissociation from the membrane	RLCpEr@ECP@Er[∑P]
98		p-Plcγ1 dissociation from the membrane	RLCpEr@ECP@Er[∑pP]
99		Grb2-bound p-Plcγ1 dissociation from the membrane	RLCpEr@ECP@Er[∑pP.G]
100		Shp2 phosphorylation	k16f[∑H][∑pEr]-V16[∑pH]/(Km16+[∑pH])-k16d[∑pH][∑Htotal]
101		Shp2 dissociation from the membrane	RLCH@ErCpEr@E[∑H]
102		p-Shp2 dissociation from the membrane	RLCH@ErCpEr@E[∑pH]
103		Cbl phosphorylation	k17f[∑C][Sr*]-V17[∑pC]/(Km17+[∑pC])-k17d[∑pC][∑Htotal]
104		Shc binding to p-Cbl	k18f[∑pC][S]-k18fk18bCfree-S[∑pC.S]
105		PI3K binding to p-Cbl	k19f[∑pC][I]-k19fk19b[∑pC.I]
106		Cbl dissociation from the membrane	RLCG@ErCpEr@E[∑C]
107		p-Cbl dissociation from the membrane	RLCG@ErCpEr@E[∑pC]
108		Shc-bound p-Cbl dissociation from the membrane	RLCG@ErCpEr@E[∑pC.S]
109		PI3K-bound p-Cbl dissociation from the membrane	RLCG@ErCpEr@E[∑pC.I]
110		PIP2 hydrolytic degradation	k50f[P2][∑pP@PM]
111		PIP3 production	k25f[∑I@PM][P2]/(Km25f+[P2])-k25b[P3]/(Km25r+[P3])
112		Gab1 binding to PIP3	k26f[P3][A]-k26fk26bCfree-A[P3.A]
113		Complex of Grb2 and Gab1 binding to PIP3	k26f[P3][G.A]
114		Grb2 binding to PIP3-bound Gab1	k14f[P3.A][G]-k14fk14b[P3.A.G]
115		RasGAP binding to PIP3	k27f[P3][R]-k27fk27b[P3.R]
116		Src activation	k49f[Sr][∑pA.H]-k49fk49b[Sr*]
117	Pathway V	RasGDP activation	k28f[∑G.O][RsD]/(Km28f+[RsD])-k28c[RsT]-k28r[RsT][∑R@Er])/(Km28r+[RsT])
118		Raf activation	k31f[RsT][Raf]/(Km31f+[Raf])-V31[Raf*]/(Km31r+[Raf*])
119		MEK activation	k32f[MEK][Raf*]/(Km32f+[MEK])-V32[MEK*]/(Km32r+[MEK*])
120		ERK activation	k34f[ERK][MEK*]/(Km34f+[ERK])-V34[ERK*]/(Km34r+[ERK*])
121	Pathway IV	Sos inactivation	k42f[O][ERK*]/(Km42+[O])-V42[ptO]/(Km42r+[ptO])
a k, V, and Km denote the kinetic parameters of the reactions indicated in Table S3C. The value of the initial concentration of each molecule is also indicated in Table S3C. R and C denote a rate of reaction and reaction coefficient, respectively, as indicated in Table S2D. The suffix number of each R denotes the reaction index number in this table.

## Sheet: Table S2C Sigma state
C. Sigma state calculations.
Sigma State description	Rate equationa
∑ubEr@PM	2R4
∑ubEr@E	2R23
∑pEr	R3+R7+R22+R26
∑A	R69+R112+R113
∑S	R53+R78+R104
∑C	R68
∑P	R56+R82
∑H	R55+R81
a The suffix number of each R denotes the reaction index number in Table S2B.

## Sheet: Table S2D Assignment rules
D. Description of assignment rules.
Description	Definition
Ratio of free pEGFR to total p-EGFR	Cfree-pEr=[∑pEr]/([pEr@PM]+[pEr@E]+[ub-pEr@PM]+[ub-pEr@E])
Ratio of free ub-EGFR at the plasma membrane to total ub-EGFR at plasma membrane	Cfree-ubEr@PM=[∑ubEr@PM]/([∑ubEr@PM]+[∑ubEr.Hr@PM]+[∑ubEr.pHr@PM])
Ratio of ubiquitinated p-EGFR at the plasma membrane to total ub-EGFR at the plasma membrane	Cub-pEr@PM=2[ub-pEr@PM]/([∑ubEr@PM]+[∑ubEr.Hr@PM]+[∑ubEr.pHr@PM])
Ratio of free ub-EGFR in endosomes to total ub-EGFR in endosomes	Cfree-ubEr@E=[∑ubEr@E]/([∑ubEr@E]+[∑ubEr.Hr@E]+[∑ubEr.pHr@E])
Ratio of p-EGFR in endosomes to total p-EGFR	CpEr@E=([pEr@E]+[ub-pEr@E])/([pEr@PM]+[pEr@E]+[ub-pEr@PM]+[ub-pEr@E])
Ratio of free membrane-localized Gab1 to total membrane-localized Gab1	Cfree-A=[∑A]/([P3.A]+[P3.A.G]+[∑G.A])
Ratio of membrane-localized Grb2 through EGFR to total membrane-localized Grb2	CG@Er=([∑pEr.G]+CS@Er[∑pS.G]+CP@Er[∑pP.G])/([∑pEr.G]+[∑pS.G]+[∑pP.G])
Ratio of membrane-localized Shc through EGFR to total membrane-localized Shc	CS@Er=([∑pEr.S]+CG@Er([∑pC.S]+CA.G[∑pA.S]))/([∑pEr.S]+[∑pC.S]+[∑pA.S])
Ratio of membrane-localized Plcγ1 through EGFR to total membrane-localized Plcγ1	CP@Er=([∑pEr.P]+CA.GCG@Er[∑pA.P])/([∑pEr.P]+[∑pA.P])
Ratio of membrane-localized Shp2 through EGFR to total membrane-localized Shp2	CH@Er=([∑pEr.H]+CA.GCG@Er[∑pA.H])/([∑pEr.H]+[∑pA.H])
Ratio of Grb2-bound Gab1 to total membrane-localized Gab1	CA.G=[∑G.A]/([P3.A]+[P3.A.G]+[∑G.A])
Ratio of free membrane-localized Grb2 to total membrane-localized Grb2	Cfree-G=[∑G]/([∑pEr.G]+[∑pS.G]+[∑pP.G])
Ratio of free membrane-localized Shc to total membrane-localized Shc	Cfree-S=[∑S]/([∑pEr.S]+[∑pA.S]+[∑pC.S])
Ratio of free membrane-localized Plcγ1 to total membrane-localized Plcγ1	Cfree-P=[∑P]/([∑pA.P]+[∑pEr.P])
Ratio of free membrane-localized Cbl to total membrane-localized Cbl	Cfree-C=[∑C]/[∑G.C]
Ratio of free membrane-localized Shp2 to total membrane-localized Shp2	Cfree-H=[∑H]/[∑Htotal]
Ratio of PIP3-bound Gab1 to total membrane-localized Gab1	CA.P3=([P3.A]+[P3.A.G])/([P3.A]+[P3.A.G]+[∑G.A])
Ratio of p-Plcγ1 to total membrane-localized Plcγ1	CpP=([∑pP]+[∑pP.G])/([∑P]+[∑pP]+[∑pP.G])
Concentration of p-Plcγ1 at the plasma membrane	[∑pP@PM]=CpP(CA.P3[∑pA.P]+CA.G(1-CG@Er)[∑pA.P]+CpEr@PM([∑pEr.P]+CA.GCG@Er[∑pA.P]))
Concentration of membrane-localized RasGAP through EGFR	[∑R@Er]=[∑pEr.R]+CA.GCG@Er[∑pA.R]
Concentration of PI3K at the plasma membrane	[∑I@PM]=CA.P3[∑pA.I]+(CA.G[∑pA.I]+[∑pC.I])(1-CG@Er+CG@ErCpEr@PM)
Ratio of p-EGFR at the plasma membrane to total p-EGFR	CpEr@PM=([pEr@PM]+[ub-pEr@PM])/([pEr@PM]+[pEr@E]+[ub-pEr@PM]+[ub-pEr@E])
Concentration of total free p-EGFR	[free-pErtotal]=[∑pEr]+[pEr@L]+[ub-pEr@L]
Concentration of total p-Shp2	[∑Htotal]=[∑H]+[∑pH]
Concentration of total p-Cbl	[∑pCtotal]=[∑pC]+[∑pC.S]+[∑pC.I]
Lysosomal transport rate	RL=(k5a[∑ubEr.Hr@E]+k5ak5b[∑ubEr.pHr@E])

## Sheet: Table S2E Observables
E. Description of observables for comparing in silico data with in vivo data.
Description	Definition
phosphorylated EGFR	2([pEr@PM]+[pEr@E]+[ub-pEr@PM]+[ub-pEr@E])+[pEr@L]+[ub-pEr@L]
phosphorylated Shc	[∑pS]+[∑pS.G]
phosphorylated Plcγ1	[∑pP]+[∑pP.G]
phosphorylated Shp2	[∑pH]
phosphorylated Cbl	[∑pC]+[∑pC.S]+[∑pC.I]
phosphorylated Hrs	[∑ubEr.pHr@PM]+[∑ubEr.pHr@E]
active ERK	[ERK*]
ubiquitinated EGFR	[∑ubEr@PM]+[∑ubEr@E]+[∑ubEr.pHr@PM]+[∑ubEr.pHr@E]+[∑ubEr.pHr@PM]+[∑ubEr.pHr@E]+[ub-pEr@L]+[ubEr@L]
EGFR-bound Cbl	CG@Er([∑C]+[∑pC]+[∑pC.S]+[∑pC.I])
