# Supplementary material for: Phosphoproteomics-Based Modeling Defines the Regulatory Mechanism Underlying Aberrant EGFR Signaling
Source: PLoS One. 2010 Nov 10;5(11):e13926. doi: 10.1371/journal.pone.0013926 (PMC2978091; doi:10.1371/journal.pone.0013926)
Supplement: Table S3 — Model parameters. (0.10 MB XLS) [file pone.0013926.s008.xls]

## Sheet: Table S3A WT model
Table S3. Model parameters. A. Parameter estimation results of the WT model.
Parameter Index	Name	Variable	Unit	Initial Value	Lower Limit	Upper Limit	Estimated value (L = 20.3)a
6	EGFR_dephosphorylation_Vmax	V3	nM·s-1	5	0	+infinity	4.87295
7	EGFR_dephosphorylation_Km	Km3	nM	50	0	+infinity	51.2211
8	EGFR_Shp2_dephosphorylation	k3d	nM-1·s-1	0.5	0	+infinity	0.520765
9	EGFR_ubiquitination	k41u	nM-1·s-1	0.001	0	+infinity	0.000989733
10	EGFR_deubiquitination	k41d	s-1	0.003	0	+infinity	0.00291581
11	EGFR_internalization	k4f	s-1	0.003	0	+infinity	0.00228511
12	EGFR_recycling	k4b	no unit	0.1	0	+infinity	0.106393
17	Hrs_lysosomal_sorting	k5a	nM-1·s-1	1e-06	0	+infinity	1.0269e-06
18	p-Hrs_lysosomal_sorting	k5b	no unit	400	0	+infinity	399.362
19	EGFR_degradation	k6a	s-1	0.005	0	+infinity	0.00455686
21	ub-EGFR_Hrs_binding	k29f	nM-1·s-1	0.1	0	+infinity	0.0955225
22	ub-EGFR_Hrs_dissociation	k29b	nM	100	0	+infinity	91.1552
23	Hrs_phosphorylation	k30f	nM-1·s-1	0.5	0	+infinity	0.493046
24	Hrs_dephosphorylation_Vmax	V30	nM·s-1	5	0	+infinity	4.94731
25	Hrs_dephosphorylation_Km	Km30	nM	50	0	+infinity	48.6648
26	Hrs_Shp2_dephosphorylation	k30d	nM-1·s-1	0.5	0	+infinity	0.528609
27	EGFR_Grb2_binding	k7f	nM-1·s-1	0.1	0	+infinity	0.0993746
28	EGFR_Grb2_dissociation	k7b	nM	100	0	+infinity	93.6288
29	EGFR_Shc_binding	k8f	nM-1·s-1	0.1	0	+infinity	0.100535
30	EGFR_Shc_dissociation	k8b	nM	100	0	+infinity	108.843
31	EGFR_RasGAP_binding	k9f	nM-1·s-1	0.1	0	+infinity	0.103146
32	EGFR_RasGAP_dissociation	k9b	nM	100	0	+infinity	96.5984
33	EGFR_Shp2_binding	k10f	nM-1·s-1	0.1	0	+infinity	0.0936963
34	EGFR_Shp2_dissociation	k10b	nM	100	0	+infinity	107.671
35	Grb2_p-Shc_binding	k11f	nM-1·s-1	0.1	0	+infinity	0.109099
36	Grb2_p-Shc_dissociation	k11b	nM	100	0	+infinity	93.6413
37	EGFR_Plcγ1_binding	k44f	nM-1·s-1	0.1	0	+infinity	0.0938011
38	EGFR_Plcγ1_dissociation	k44b	nM	100	0	+infinity	103.608
39	Grb2_Sos_binding	k12f	nM-1·s-1	0.1	0	+infinity	0.0978712
40	Grb2_Sos_dissociation	k12b	nM	100	0	+infinity	97.2946
41	Grb2_Cbl_binding	k13f	nM-1·s-1	0.1	0	+infinity	0.0955327
42	Grb2_Cbl_dissociation	k13b	nM	100	0	+infinity	95.2748
43	Grb2_Gab1_binding	k14f	nM-1·s-1	0.1	0	+infinity	0.10039
44	Grb2_Gab1_dissociation	k14b	nM	100	0	+infinity	102.732
45	p-Plcγ1_Grb2_binding	k48f	nM-1·s-1	0.1	0	+infinity	0.0991711
46	p-Plcγ1_Grb2_dissociation	k48b	nM	100	0	+infinity	98.263
47	Gab1_phosphorylation	k20f	nM-1·s-1	0.5	0	+infinity	0.493924
48	Gab1_dephosphorylation_Vmax	V20	nM·s-1	5	0	+infinity	5.01538
49	Gab1_dephosphorylation_Km	Km20	nM	50	0	+infinity	50.111
50	Gab1_Shp2_dephosphorylation	k20d	nM-1·s-1	0.5	0	+infinity	0.504499
51	p-Gab1_Shc_binding	k21f	nM-1·s-1	0.1	0	+infinity	0.104934
52	p-Gab1_Shc_dissociation	k21b	nM	100	0	+infinity	95.2311
53	p-Gab1_RasGAP_binding	k22f	nM-1·s-1	0.1	0	+infinity	0.101725
54	p-Gab1_RasGAP_dissociation	k22b	nM	100	0	+infinity	93.4752
55	p-Gab1_PI3K_binding	k23f	nM-1·s-1	0.1	0	+infinity	0.101796
56	p-Gab1_PI3K_dissociation	k23b	nM	100	0	+infinity	101.653
57	p-Gab1_Shp2_binding	k24f	nM-1·s-1	0.1	0	+infinity	0.101627
58	p-Gab1_Shp2_dissociation	k24b	nM	100	0	+infinity	100.516
59	Gab1_Plcγ1_binding	k45f	nM-1·s-1	0.1	0	+infinity	0.101732
60	Gab1_Plcγ1_dissociation	k45b	nM	100	0	+infinity	98.9767
61	Shc_phosphorylation	k15f	nM-1·s-1	0.5	0	+infinity	0.484314
62	Shc_dephosphorylation_Vmax	V15	nM·s-1	5	0	+infinity	4.8807
63	Shc_dephosphorylation_Km	Km15	nM	50	0	+infinity	51.3365
64	p-Shc_Shp2_dephosphorylation	k15d	nM-1·s-1	0.5	0	+infinity	0.482563
65	Plcγ1_phosphorylation	k47f	nM-1·s-1	0.5	0	+infinity	0.466081
66	Plcγ1_dephosphorylation_Vmax	V47	nM·s-1	5	0	+infinity	5.46057
67	Plcγ1_dephosphorylation_Km	Km47	nM	50	0	+infinity	52.7167
68	p-Plcγ1_Shp2_dephosphorylation	k47d	nM-1·s-1	0.5	0	+infinity	0.511146
69	Shp2_phosphorylation	k16f	nM-1·s-1	0.5	0	+infinity	0.503262
70	Shp2_dephosphorylation_Vmax	V16	nM·s-1	5	0	+infinity	5.3721
71	Shp2_dephosphorylation_Km	Km16	nM	50	0	+infinity	50.1177
72	Shp2_Shp2_dephosphorylation	k16d	nM-1·s-1	0.5	0	+infinity	0.483539
73	Cbl_phosphorylation	k17f	nM-1·s-1	0.5	0	+infinity	0.472796
74	Cbl_dephosphorylation_Vmax	V17	nM·s-1	5	0	+infinity	4.98193
75	Cbl_dephosphorylation_Km	Km17	nM	50	0	+infinity	49.7796
76	p-Cbl_Shp2_dephosphorylation	k17d	nM-1·s-1	0.5	0	+infinity	0.541425
77	p-Cbl_Shc_binding	k18f	nM-1·s-1	0.1	0	+infinity	0.0925548
78	p-Cbl_Shc_dissociation	k18b	nM	100	0	+infinity	96.3505
79	p-Cbl_PI3K_binding	k19f	nM-1·s-1	0.1	0	+infinity	0.105935
80	p-Cbl_PI3K_dissociation	k19b	nM	100	0	+infinity	96.2769
81	Plcγ1_hydrolysis_PIP2	k50f	nM-1·s-1	0.05	0	+infinity	0.0559423
82	PIP2_phosphorylation	k25f	s-1	10	0	+infinity	10.5111
83	PIP3_phosphorylation_Km	Km25f	nM	50	0	+infinity	44.1575
84	PIP3_dephosphorylation_Vmax	k25b	nM·s-1	10	0	+infinity	10.0212
85	PIP3_dephosphorylation_Km	Km25r	nM	50	0	+infinity	48.685
86	PIP3_Gab1_binding	k26f	nM-1·s-1	1e-06	0	+infinity	1.0085e-06
87	PIP3_Gab1_dissociation	k26b	nM	100	0	+infinity	99.9726
88	PIP3_RasGAP_binding	k27f	nM-1·s-1	0.0001	0	+infinity	9.98392e-05
89	PIP3_RasGAP_dissociation	k27b	nM	100	0	+infinity	99.0713
90	Src_activation	k49f	nM-1·s-1	0.1	0	+infinity	0.0998202
91	Src_inactivation	k49b	nM	200	0	+infinity	212.643
92	RasGDP_exchange	k28f	s-1	1	0	+infinity	1.02494
93	RasGDP_exchange_Km	Km28f	nM	50	0	+infinity	50.2122
94	RasGTP_catalyze	k28c	s-1	0.0001	0	+infinity	0.000106938
95	RasGTP_RasGAP_catalyze	k28r	s-1	10	0	+infinity	10.7696
96	RasGTP_RasGAP_catalyze_Km	Km28r	nM	50	0	+infinity	50.522
97	Raf_activation	k31f	s-1	0.1	0	+infinity	0.0971402
98	Raf_activation_Km	Km31f	nM	10	0	+infinity	11.0472
99	Raf_inactivation	V31	nM·s-1	0.05	0	+infinity	0.0480139
100	Raf_inactivation_Km	Km31r	nM	10	0	+infinity	10.0084
101	MEK_activation	k32f	s-1	2	0	+infinity	1.97863
102	MEK_activation_Km	Km32f	nM	400	0	+infinity	386.392
103	MEK_inactivation_Vmax	V32	nM·s-1	20	0	+infinity	20.3847
104	MEK_inactivation_Km	Km32r	nM	700	0	+infinity	754.276
105	ERK_activation	k34f	s-1	0.5	0	+infinity	0.45627
106	ERK_activation_Km	Km34f	nM	700	0	+infinity	730.187
107	ERK_inactivation_Vmax	V34	nM·s-1	150	0	+infinity	157.753
108	ERK_inactivation_Km	Km34r	nM	800	0	+infinity	775.523
109	Sos_phosphorylation	k42f	s-1	0.02	0	+infinity	0.0190378
110	Sos_phosphorylation_km	Km42	nM	50	0	+infinity	50.5821
111	p-SOS_dephosphorylation_Vmax	V42	nM·s-1	0.1	0	+infinity	0.101358
112	p-SOS_dephosphorylation_Km	Km42r	nM	100	0	+infinity	99.3441
aThe likelihood (L) of the estimated parameters is indicated.

## Sheet: Table S3B Y992F model
B. Parameter estimation results of the Y992F model. The final values obtained from ten independent parameter estimation experiments using the same initial value are indicated. We adopted the estimated parameter set with the highest likelihood as a solution for the parameters in the Y992F model.
Parameter Index	Name	Variable	Unit	Initial Value	Lower Limit	Upper Limit	Estimated value 1 (L = 34.0)a	Estimated value 2 (L = 22.3)a	Estimated value 3 (L = 21.8)a	Estimated value 4 (L = 29.2)a	Estimated value 5 (L = 14.0)a	Estimated value 6 (L = 21.4)a	Estimated value 7 (25.0)a	Estimated value 8 (L = 33.2)a	Estimated value 9 (L = 17.1)a	Estimated value 10 (L = 20.3)a
3	EGFR_binding	k2f	nM-1·s-1	0.01	0.001	0.1	0.0143297	0.0135015	0.0109149	0.0151317	0.00932823	0.00970618	0.0143081	0.014181	0.0138694	0.0132752
4	EGFRdimer_dissociation	k2b	nM	10	1	100	7.65017	6.59753	9.05192	8.22917	9.76336	10.3212	7.70645	9.17653	6.66855	9.71931
5	EGFR_phosphorylation	k3f	s-1	2.71	0.271	27.1	3.95268	2.88964	3.62937	3.58318	3.80856	4.28289	3.70596	3.37627	3.30882	3.72361
6	EGFR_dephosphorylation_Vmax	V3	nM·s-1	4.87295	0.487295	48.7295	6.3374	5.629	3.44535	3.61243	4.19221	4.53765	5.15361	6.8433	4.83297	4.47136
7	EGFR_dephosphorylation_Km	Km3	nM	51.2211	5.12211	512.211	62.7061	50.8531	52.413	78.2721	42.4772	58.3851	52.5015	46.0934	47.6905	58.8251
8	EGFR_Shp2_dephosphorylation	k3d	nM-1·s-1	0.520765	0.0520765	5.20765	0.430658	0.373744	0.398983	0.275541	0.529247	0.480564	0.382543	0.332199	0.488187	0.460219
9	EGFR_ubiquitination	k41u	nM-1·s-1	0.000989733	9.89733e-05	0.00989733	0.0061382	0.00710322	0.00426617	0.00497085	0.00434735	0.00330109	0.00508274	0.00571923	0.00483628	0.0049172
10	EGFR_deubiquitination	k41d	s-1	0.00291581	0.000291581	0.0291581	0.00442685	0.0048223	0.00514058	0.00436028	0.0042514	0.00469167	0.00557083	0.00583851	0.00502592	0.00610566
11	EGFR_internalization	k4f	s-1	0.00228511	0.000228511	0.0228511	0.00462783	0.00454653	0.0059763	0.00635632	0.00564384	0.00541312	0.00516703	0.0043431	0.00440369	0.00464378
12	EGFR_recycling	k4b	no unit	0.106393	0.0106393	1.06393	0.0978676	0.116706	0.0716036	0.0624586	0.0848966	0.0877391	0.0841778	0.106784	0.0821641	0.092007
17	Hrs_lysosomal_sorting	k5a	nM-1·s-1	1.0269e-06	1.0269e-07	1.0269e-05	1.7349e-06	1.3476e-06	1.0376e-06	9.966e-07	1.1696e-06	1.196e-06	1.0796e-06	9.308e-07	1.3076e-06	7.339e-07
18	p-Hrs_lysosomal_sorting	k5b	no unit	399.362	39.9362	3993.62	453.105	530.209	552.597	468.936	543.584	389.465	426.567	454.814	293.285	465.08
19	EGFR_degradation	k6a	s-1	0.00455686	0.000455686	0.0455686	0.00623948	0.00583365	0.00472772	0.00432241	0.00566246	0.0039899	0.00394936	0.00375066	0.00516604	0.00370247
21	ub-EGFR_Hrs_binding	k29f	nM-1·s-1	0.0955225	0.00955225	0.955225	0.114426	0.11608	0.088008	0.0894443	0.0879319	0.0900375	0.100216	0.0648861	0.0961451	0.0681465
22	ub-EGFR_Hrs_dissociation	k29b	nM	91.1552	9.11552	911.552	86.1905	65.9251	84.8064	73.6445	82.9341	65.851	69.8209	94.4803	88.2167	74.9415
24	Hrs_dephosphorylation_Vmax	V30	nM·s-1	4.94731	0.494731	49.4731	4.18213	4.71885	3.24309	4.73589	4.37661	4.17473	6.30243	5.14928	4.59972	5.18582
25	Hrs_dephosphorylation_Km	Km30	nM	48.6648	4.86648	486.648	57.5303	52.1777	60.2555	58.2472	52.6499	30.5117	47.2044	43.169	60.4836	49.282
27	EGFR_Grb2_binding	k7f	nM-1·s-1	0.0993746	0.00993746	0.993746	0.0910913	0.116659	0.0741572	0.0929425	0.112098	0.120962	0.0879098	0.118534	0.0967587	0.0786658
28	EGFR_Grb2_dissociation	k7b	nM	93.6288	9.36288	936.288	520.386	503.808	515.568	522.169	670.63	727.584	482.327	525.623	391.064	456.822
29	EGFR_Shc_binding	k8f	nM-1·s-1	0.100535	0.0100535	1.00535	0.124728	0.106318	0.0878778	0.0985352	0.100591	0.0792173	0.0906815	0.0637631	0.10615	0.0944019
30	EGFR_Shc_dissociation	k8b	nM	108.843	10.8843	1088.43	112.033	131.911	103.307	125.822	103.54	89.2921	127.266	107.778	109.449	96.2488
31	EGFR_RasGAP_binding	k9f	nM-1·s-1	0.103146	0.0103146	1.03146	0.0860354	0.0707394	0.0933695	0.0892058	0.0885393	0.0900911	0.14532	0.0830935	0.108399	0.089196
32	EGFR_RasGAP_dissociation	k9b	nM	96.5984	9.65984	965.984	282.829	250.821	194.639	234.928	282.286	207.977	202.5	248.934	212.191	184.994
33	EGFR_Shp2_binding	k10f	nM-1·s-1	0.0936963	0.00936963	0.936963	0.117951	0.0908075	0.0880408	0.0869691	0.0814314	0.0797128	0.114487	0.105602	0.0893865	0.0921112
34	EGFR_Shp2_dissociation	k10b	nM	107.671	10.7671	1076.71	120.371	92.3951	93.1456	94.114	90.4715	115.257	116.687	120.058	100.682	87.6178
37	EGFR_Plcγ1_binding	k44f	nM-1·s-1	0.0938011	0.00938011	0.938011	0.0612931	0.096416	0.0943814	0.050206	0.0889772	0.100406	0.0701105	0.0955237	0.111909	0.10795
38	EGFR_Plcγ1_dissociation	k44b	nM	103.608	10.3608	1036.08	276.61	293.111	241.443	237.365	257.47	227.871	262.615	203.93	248.127	263.228
47	Gab1_phosphorylation	k20f	nM-1·s-1	0.493924	0.0493924	4.93924	1.10133	1.04871	1.39344	1.3771	1.00367	1.22797	1.17179	1.15976	1.24652	1.61741
48	Gab1_dephosphorylation_Vmax	V20	nM·s-1	5.01538	0.501538	50.1538	7.04467	8.17063	4.93608	6.7441	5.76177	5.43501	4.85878	4.74891	3.87928	4.79602
49	Gab1_dephosphorylation_Km	Km20	nM	50.111	5.0111	501.11	51.4201	31.1326	44.8689	68.1737	50.2431	48.8294	50.4107	62.7105	53.2466	41.0048
61	Shc_phosphorylation	k15f	nM-1·s-1	0.484314	0.0484314	4.84314	1.37533	1.32369	1.33426	1.18919	1.06219	1.03675	1.00044	1.42589	1.19732	1.14615
62	Shc_dephosphorylation_Vmax	V15	nM·s-1	4.8807	0.48807	48.807	5.31501	5.50425	7.42493	4.59837	6.70937	5.29501	5.69932	6.65795	5.71477	6.6227
63	Shc_dephosphorylation_Km	Km15	nM	51.3365	5.13365	513.365	45.4523	47.9131	51.076	43.6036	44.1141	41.0234	63.7075	55.1236	49.8372	44.1362
65	Plcγ1_phosphorylation	k47f	nM-1·s-1	0.466081	0.0466081	4.66081	1.06762	1.07477	1.18856	0.951096	0.713318	0.978722	0.799908	0.974889	1.28891	1.0876
66	Plcγ1_dephosphorylation_Vmax	V47	nM·s-1	5.46057	0.546057	54.6057	4.24617	5.70492	4.99438	4.04501	5.21654	4.3534	4.68042	4.04599	4.68831	4.65527
67	Plcγ1_dephosphorylation_Km	Km47	nM	52.7167	5.27167	527.167	50.0126	93.3012	65.6882	55.3107	54.1599	38.7711	52.833	45.0772	44.5795	45.1465
69	Shp2_phosphorylation	k16f	nM-1·s-1	0.503262	0.0503262	5.03262	4.77992	4.31542	5.03262	5.03262	5.03262	4.98279	4.94268	5.03262	4.78291	5.00729
70	Shp2_dephosphorylation_Vmax	V16	nM·s-1	5.3721	0.53721	53.721	5.5992	4.23973	3.15533	3.8632	3.95454	4.30095	4.56275	4.7358	3.47094	3.31049
71	Shp2_dephosphorylation_Km	Km16	nM	50.1177	5.01177	501.177	51.3488	63.5485	61.1438	75.9249	52.2223	58.4909	65.5733	52.2582	68.234	78.0002
74	Cbl_dephosphorylation_Vmax	V17	nM·s-1	4.98193	0.498193	49.8193	12.2766	10.0513	11.9956	11.8814	6.90344	12.7183	12.9498	11.7805	7.05924	6.27886
75	Cbl_dephosphorylation_Km	Km17	nM	49.7796	4.97796	497.796	22.5378	30.8464	29.0555	18.7572	28.5497	17.9236	22.1897	20.3067	26.0703	22.8274
114	EGFR_abundance	k1	nM	58.3056	29.1528	116.611	35.1894	36.129	36.5471	34.5571	39.1698	36.8907	35.7179	35.5042	35.9236	37.0695
115	Grb2_abundance	k88	nM	100	50	200	172.343	164.227	177.249	176.184	193.095	200	199.636	191.44	138.256	197.906
116	Shc_abundance	k3	nM	100	50	200	108.783	91.1954	117.019	131.419	103.449	97.7835	120.783	96.7375	142.635	123.021
117	Plcγ1_abundance	k21	nM	100	50	200	136.271	106.83	122.444	150.304	150.15	109.339	140.506	125.859	134.649	134.761
118	Sos_abundance	k17	nM	100	50	200	194.979	185.885	185.754	174.698	187.386	194.568	173.154	183.907	199.382	199.941
119	RasGAP_abundance	k4	nM	100	50	200	50	50	50	50	50	50	50.5668	50	50	50.4007
120	Shp2_abundance	k5	nM	100	50	200	125.015	77.026	95.8016	98.4606	76.138	93.0398	89.3669	116.748	127.972	108.221
121	Gab1_abundance	k6	nM	100	50	200	157.167	128.258	115.168	112.882	137.925	132.355	119.564	149.393	166.923	129.09
122	Cbl_abundance	k7	nM	100	50	200	50.1995	50	51.0256	51.3427	50	51.1135	50	50	50	50
123	Hrs_abundance	k8	nM	100	50	200	108.368	102.631	151.134	105.831	150.413	114.443	124.245	163.377	144.352	168.06
124	PI3K_abundance	k9	nM	100	50	200	89.0949	69.2932	57.2683	106.689	50	59.8435	71.2085	54.0396	75.959	71.7289
125	PIP2_abundance	k18	nM	300	150	600	312.309	229.452	295.902	278.589	336.826	323.616	259.721	373.197	285.222	277.734
126	Src_abundance	k11	nM	50	25	100	25	25.7953	25.2402	25.5642	25.6608	30.4708	25	25	25.2316	25
aThe likelihood (L) of the each estimated parameters is indicated.

## Sheet: Table S3C Model paramters
C. The final values of the model parameters.
Parameter Index	Name	Variable	Unit	WT Modela	Y992F Model
1	EGF_EGFR_binding	k1f	nM-1·s-1	0.003 [28]	0.003
2	EGFR_EGF_dissociation	k1b	nM	20 [28]	20
3	EGFR_binding	k2f	nM-1·s-1	0.01 [28]	0.0143297
4	EGFRdimer_dissociation	k2b	nM	10 [28]	7.65017
5	EGFR_phosphorylation	k3f	s-1	2.71 [29]	3.95268
6	EGFR_dephosphorylation_Vmax	V3	nM·s-1	4.87295	6.3374
7	EGFR_dephosphorylation_Km	Km3	nM	51.2211	62.7061
8	EGFR_Shp2_dephosphorylation	k3d	nM-1·s-1	0.520765	0.430658
9	EGFR_ubiquitination	k41u	nM-1·s-1	0.00099	0.0061382
10	EGFR_deubiquitination	k41d	s-1	0.002916	0.00442685
11	EGFR_internalization	k4f	s-1	0.002285	0.00462783
12	EGFR_recycling	k4b	no unit	0.106393	0.0978676
13	EGF@E_EGFR@E_binding	k1fi	no unit	0.135 [30]	0.135
14	EGFR@E_EGF@E_dissociation	k1bi	no unit	4.13 [30]	4.13
15	EGFR@E_binding	k2fi	no unit	0.135 [30]	0.135
16	EGFRdimer@E_dissociation	k2bi	no unit	4.13 [30]	4.13
17	Hrs_lysosomal_sorting	k5a	nM-1·s-1	1e-06	1.7349e-06
18	p-Hrs_lysosomal_sorting	k5b	no unit	399.362	453.105
19	EGFR_degradation	k6a	s-1	0.004557	0.00623948
20	EGF_degradation	k6b	s-1	0.001	0.001
21	ub-EGFR_Hrs_binding	k29f	nM-1·s-1	0.095523	0.114426
22	ub-EGFR_Hrs_dissociation	k29b	nM	91.1552	86.1905
23	Hrs_phosphorylation	k30f	nM-1·s-1	0.493046	0.493046
24	Hrs_dephosphorylation_Vmax	V30	nM·s-1	4.94731	4.18213
25	Hrs_dephosphorylation_Km	Km30	nM	48.6648	57.5303
26	Hrs_Shp2_dephosphorylation	k30d	nM-1·s-1	0.528609	0.528609
27	EGFR_Grb2_binding	k7f	nM-1·s-1	0.099375	0.0910913
28	EGFR_Grb2_dissociation	k7b	nM	93.6288	520.386
29	EGFR_Shc_binding	k8f	nM-1·s-1	0.100535	0.124728
30	EGFR_Shc_dissociation	k8b	nM	108.843	112.033
31	EGFR_RasGAP_binding	k9f	nM-1·s-1	0.103146	0.0860354
32	EGFR_RasGAP_dissociation	k9b	nM	96.5984	282.829
33	EGFR_Shp2_binding	k10f	nM-1·s-1	0.093696	0.117951
34	EGFR_Shp2_dissociation	k10b	nM	107.671	120.371
35	Grb2_p-Shc_binding	k11f	nM-1·s-1	0.109099	0.109099
36	Grb2_p-Shc_dissociation	k11b	nM	93.6413	93.6413
37	EGFR_Plcγ1_binding	k44f	nM-1·s-1	0.093801	0.0612931
38	EGFR_Plcγ1_dissociation	k44b	nM	103.608	276.61
39	Grb2_Sos_binding	k12f	nM-1·s-1	0.097871	0.097871
40	Grb2_Sos_dissociation	k12b	nM	97.2946	97.2946
41	Grb2_Cbl_binding	k13f	nM-1·s-1	0.095533	0.095533
42	Grb2_Cbl_dissociation	k13b	nM	95.2748	95.2748
43	Grb2_Gab1_binding	k14f	nM-1·s-1	0.10039	0.10039
44	Grb2_Gab1_dissociation	k14b	nM	102.732	102.732
45	p-Plcγ1_Grb2_binding	k48f	nM-1·s-1	0.099171	0.099171
46	p-Plcγ1_Grb2_dissociation	k48b	nM	98.263	98.263
47	Gab1_phosphorylation	k20f	nM-1·s-1	0.493924	1.10133
48	Gab1_dephosphorylation_Vmax	V20	nM·s-1	5.01538	7.04467
49	Gab1_dephosphorylation_Km	Km20	nM	50.111	51.4201
50	Gab1_Shp2_dephosphorylation	k20d	nM-1·s-1	0.504499	0.504499
51	p-Gab1_Shc_binding	k21f	nM-1·s-1	0.104934	0.104934
52	p-Gab1_Shc_dissociation	k21b	nM	95.2311	95.2311
53	p-Gab1_RasGAP_binding	k22f	nM-1·s-1	0.101725	0.101725
54	p-Gab1_RasGAP_dissociation	k22b	nM	93.4752	93.4752
55	p-Gab1_PI3K_binding	k23f	nM-1·s-1	0.101796	0.101796
56	p-Gab1_PI3K_dissociation	k23b	nM	101.653	101.653
57	p-Gab1_Shp2_binding	k24f	nM-1·s-1	0.101627	0.101627
58	p-Gab1_Shp2_dissociation	k24b	nM	100.516	100.516
59	Gab1_Plcγ1_binding	k45f	nM-1·s-1	0.101732	0.101732
60	Gab1_Plcγ1_dissociation	k45b	nM	98.9767	98.9767
61	Shc_phosphorylation	k15f	nM-1·s-1	0.484314	1.37533
62	Shc_dephosphorylation_Vmax	V15	nM·s-1	4.8807	5.31501
63	Shc_dephosphorylation_Km	Km15	nM	51.3365	45.4523
64	p-Shc_Shp2_dephosphorylation	k15d	nM-1·s-1	0.482563	0.482563
65	Plcγ1_phosphorylation	k47f	nM-1·s-1	0.466081	1.06762
66	Plcγ1_dephosphorylation_Vmax	V47	nM·s-1	5.46057	4.24617
67	Plcγ1_dephosphorylation_Km	Km47	nM	52.7167	50.0126
68	p-Plcγ1_Shp2_dephosphorylation	k47d	nM-1·s-1	0.511146	0.511146
69	Shp2_phosphorylation	k16f	nM-1·s-1	0.503262	4.77992
70	Shp2_dephosphorylation_Vmax	V16	nM·s-1	5.3721	5.5992
71	Shp2_dephosphorylation_Km	Km16	nM	50.1177	51.3488
72	Shp2_Shp2_dephosphorylation	k16d	nM-1·s-1	0.483539	0.483539
73	Cbl_phosphorylation	k17f	nM-1·s-1	0.472796	0.472796
74	Cbl_dephosphorylation_Vmax	V17	nM·s-1	4.98193	12.2766
75	Cbl_dephosphorylation_Km	Km17	nM	49.7796	22.5378
76	p-Cbl_Shp2_dephosphorylation	k17d	nM-1·s-1	0.541425	0.541425
77	p-Cbl_Shc_binding	k18f	nM-1·s-1	0.092555	0.092555
78	p-Cbl_Shc_dissociation	k18b	nM	96.3505	96.3505
79	p-Cbl_PI3K_binding	k19f	nM-1·s-1	0.105935	0.105935
80	p-Cbl_PI3K_dissociation	k19b	nM	96.2769	96.2769
81	Plcγ1_hydrolysis_PIP2	k50f	nM-1·s-1	0.055942	0.055942
82	PIP2_phosphorylation	k25f	s-1	10.5111	10.5111
83	PIP3_phosphorylation_Km	Km25f	nM	44.1575	44.1575
84	PIP3_dephosphorylation_Vmax	k25b	nM·s-1	10.0212	10.0212
85	PIP3_dephosphorylation_Km	Km25r	nM	48.685	48.685
86	PIP3_Gab1_binding	k26f	nM-1·s-1	1e-06	1e-06
87	PIP3_Gab1_dissociation	k26b	nM	99.9726	99.9726
88	PIP3_RasGAP_binding	k27f	nM-1·s-1	0.0001	0.0001
89	PIP3_RasGAP_dissociation	k27b	nM	99.0713	99.0713
90	Src_activation	k49f	nM-1·s-1	0.09982	0.09982
91	Src_inactivation	k49b	nM	212.643	212.643
92	RasGDP_exchange	k28f	s-1	1.02494	1.02494
93	RasGDP_exchange_Km	Km28f	nM	50.2122	50.2122
94	RasGTP_catalyze	k28c	s-1	0.000107	0.000107
95	RasGTP_RasGAP_catalyze	k28r	s-1	10.7696	10.7696
96	RasGTP_RasGAP_catalyze_Km	Km28r	nM	50.522	50.522
97	Raf_activation	k31f	s-1	0.09714	0.09714
98	Raf_activation_Km	Km31f	nM	11.0472	11.0472
99	Raf_inactivation	V31	nM·s-1	0.048014	0.048014
100	Raf_inactivation_Km	Km31r	nM	10.0084	10.0084
101	Mek_activation	k32f	s-1	1.97863	1.97863
102	Mek_activation_Km	Km32f	nM	386.392	386.392
103	Mek_inactivation_Vmax	V32	nM·s-1	20.3847	20.3847
104	Mek_inactivation_Km	Km32r	nM	754.276	754.276
105	Erk_activation	k34f	s-1	0.45627	0.45627
106	Erk_activation_Km	Km34f	nM	730.187	730.187
107	Erk_inactivation_Vmax	V34	nM·s-1	157.753	157.753
108	Erk_inactivation_Km	Km34r	nM	775.523	775.523
109	Sos_phosphorylation	k42f	s-1	0.019038	0.019038
110	Sos_phosphorylation_km	Km42	nM	50.5821	50.5821
111	p-SOS_dephosphorylation_Vmax	V42	nM·s-1	0.101358	0.101358
112	p-SOS_dephosphorylation_Km	Km42r	nM	99.3441	99.3441
113	EGF_abundance	m6	nM	25	25
114	EGFR_abundance	k1	nM	58.3 [24]	35.1894
115	Grb2_abundance	k88	nM	100	172.343
116	Shc_abundance	k3	nM	100	108.783
117	Plcγ1_abundance	k21	nM	100	136.271
118	Sos_abundance	k17	nM	100	194.979
119	RasGAP_abundance	k4	nM	100	50
120	Shp2_abundance	k5	nM	100	125.015
121	Gab1_abundance	k6	nM	100	157.167
122	Cbl_abundance	k7	nM	100	50.1995
123	Hrs_abundance	k8	nM	100	108.368
124	PI3K_abundance	k9	nM	100	89.0949
125	PIP2_abundance	k18	nM	300 [2], [31]	312.309
126	Src_abundance	k11	nM	50 [32]	25
127	RasGDP_abundance	k10	nM	400 [33]	400
128	Raf_abundance	k12	nM	13 [33]	13
129	MEK_abundance	k13	nM	1400 [33]	1400
130	ERK_abundance	k14	nM	960 [33]	960
131	The ratio of the cytoplasmic volume to the extracellular volume per cell	VeVc	no unit	33.3 [28]	33.3
aThe figure in parenthesis represents the reference for the value of the parameter indicated in Supplementary References.
