# Supplementary material for: Phosphoproteomics-Based Modeling Defines the Regulatory Mechanism Underlying Aberrant EGFR Signaling
Source: PLoS One. 2010 Nov 10;5(11):e13926. doi: 10.1371/journal.pone.0013926 (PMC2978091; doi:10.1371/journal.pone.0013926)
Supplement: Table S4 — Results of the LPI analysis. (0.03 MB XLS) [file pone.0013926.s009.xls]

## Sheet: Table S4
Table S4. Results of the parameter perturbation analysis.
Parameter index	Variable name	Name	All	EGFR	Shc	Plcγ1	Cbl	Shp2	Hrs	Erk
3	k2f	EGFR_binding	-0.0660509	0.174542	-0.116826	0.00443479	-0.236791	-0.162357	-0.090212	-0.035147
4	k2b	EGFRdimer_dissociation	-0.0272952	-0.0675223	-0.0383347	-0.036938	0.0136473	-0.0155508	-0.0536032	0.00723555
5	k3f	EGFR_phosphorylation	-0.0527422	-0.081549	-0.074257	-0.0570787	-0.00590073	-0.047996	-0.109409	0.00699525
8	k3d	EGFR_Shp2_dephosphorylation	-0.0142971	-0.0358878	-0.0195876	-0.0219401	0.00919423	-0.00629473	-0.0308342	0.00527033
9	k41u	EGFR_ubiquitination	-0.46898	0.0553947	0.0112094	0.0109233	-0.1285	-0.0218407	-3.20725	-0.00279878
10	k41d	EGFR_deubiquitination	-0.0442815	-0.0240233	-0.0161871	-0.00758371	0.0444607	-3.51684e-05	-0.307052	0.000449535
11	k4f	EGFR_internalization	-0.149447	-0.0620236	-0.199608	-0.0927603	-0.00044106	-0.331698	-0.33716	-0.0224369
17	k5a	Hrs_lysosomal_sorting	-0.00250806	0.0262468	0.0158398	0.00641095	-0.0498101	-0.00225946	-0.013274	-0.000710318
22	k29b	ub-EGFR_Hrs_dissociation	-0.00121127	0.00321795	0.00211496	0.000898726	-0.0058759	-9.14834e-05	-0.00866439	-7.87482e-05
24	V30	Hrs_dephosphorylation_Vmax	-4.13677e-05	0.000981518	0.000642954	0.000276927	-0.00188745	-3.97823e-05	-0.000244408	-1.93303e-05
28	k7b	EGFR_Grb2_dissociation	-0.427145	0.00794242	-1.724	-0.877814	0.0202877	-0.398703	-0.0391511	0.0214182
30	k8b	EGFR_Shc_dissociation	0.000102763	0.00142737	0.00302268	-0.00135722	0.00240913	-0.0051463	0.000410755	-4.70857e-05
31	k9f	EGFR_RasGAP_binding	-6.53523e-08	-3.54903e-08	-1.50108e-08	6.05222e-09	-1.47191e-07	-1.88646e-07	-3.57808e-09	-7.35481e-08
33	k10f	EGFR_Shp2_binding	4.52153e-05	-1.33894e-07	7.2913e-05	-1.32253e-05	0.000112245	2.88195e-05	-1.62168e-05	0.000132106
34	k10b	EGFR_Shp2_dissociation	-0.0291837	-0.00326809	-0.0323968	-0.0272139	-0.0621841	0.0117739	-0.0994079	0.00841101
37	k44f	EGFR_Plcγ1_binding	-7.44936e-05	-4.09705e-05	-0.000253956	-7.99182e-05	-8.04759e-05	-7.16951e-05	-3.63034e-06	9.19037e-06
38	k44b	EGFR_Plcγ1_dissociation	-0.101461	0.0203418	-0.368452	-0.172559	0.0137644	-0.184016	-0.0158962	-0.00341236
47	k20f	Gab1_phosphorylation	-0.619558	-0.0560244	-1.06842	-1.05398	-0.899516	-0.00251236	-1.26645	0.0100052
48	V20	Gab1_dephosphorylation_Vmax	-0.000992121	0.00440043	0.0126122	0.00697531	-0.0179434	0.000167655	-0.00457063	-0.00858642
61	k15f	Shc_phosphorylation	-1.24889	-0.0831857	-3.60347	-0.123806	-2.84063	-0.0896849	-1.99122	-0.010243
65	k47f	Plcγ1_phosphorylation	-0.346506	-0.058215	0.0114707	-2.04185	-0.125025	0.011154	-0.221914	-0.00116296
66	V47	Plcγ1_dephosphorylation_Vmax	-0.00136077	-0.00337562	-0.00126403	-0.0120334	0.00617822	0.000694726	0.000286238	-1.15575e-05
67	Km47	Plcγ1_dephosphorylation_Km	0.000141104	0.000625019	0.000234148	0.00161283	-0.0012428	-0.000131867	-0.000112598	2.99282e-06
69	k16f	Shp2_phosphorylation	-5.67964	-0.0577929	-8.95665	-8.81283	-8.32423	-7.82166	-5.3666	-0.417756
70	V16	Shp2_dephosphorylation_Vmax	-6.60782e-05	-0.000892582	-0.00197565	-0.00108827	0.00181452	0.000976581	6.30164e-05	0.000639834
71	Km16	Shp2_dephosphorylation_Km	1.40693e-05	0.000532062	0.00114897	0.000614318	-0.00112361	-0.000614918	-7.33545e-05	-0.000384985
74	V17	Cbl_dephosphorylation_Vmax	-0.0918585	-0.00812318	-0.0016028	-0.00153969	-0.551098	0.000885159	-0.0818655	0.000334099
75	Km17	Cbl_dephosphorylation_Km	-0.0760246	-0.00740389	-0.00157639	-0.00141251	-0.455977	0.000832987	-0.0669389	0.000303891
114	k1	EGFR_abundance	-2.87886	-4.07426	-2.61902	-2.1422	-3.86022	-4.21352	-3.2723	0.0295117
115	k88	Grb2_abundance	-0.604001	-0.0923194	-0.639166	-0.575869	-1.48492	-0.0721552	-1.31398	-0.0495971
116	k3	Shc_abundance	-0.0208169	-0.00987179	-0.058683	-0.00677543	-0.0352053	0.0143289	-0.0493756	-0.000135737
118	k17	Sos_abundance	-0.0188937	0.0114857	0.0104468	-0.00652386	0.0402163	0.0287166	0.00243346	-0.219031
120	k5	Shp2_abundance	-0.249559	0.0312427	-0.391091	-0.306437	-0.520223	-0.131421	-0.336635	-0.0923502
121	k6	Gab1_abundance	-0.307504	-0.0786946	-0.604033	-0.605573	-0.286807	0.00386374	-0.609429	0.0281428
122	k7	Cbl_abundance	-1.40035	-0.000257093	-0.0710675	0.00379503	-8.33811	-0.047899	-1.33795	-0.0109939
123	k8	Hrs_abundance	-0.00260908	0.00476509	0.00313594	0.00132064	-0.00867787	-0.000139343	-0.0185496	-0.000118448
124	k9	PI3K_abundance	-0.000676261	0.001987	-0.00193499	0.00145541	-0.00475626	-0.00218054	0.00035192	0.00034363
126	k11	Src_abundance	-3.32725	-0.10872	-0.0928219	-0.0391739	-7.58636	-0.0225015	-15.4445	0.00333782
		Y992F model	0	0	0	0	0	0	0	0
		WT model	-8.68486	-4.92206	-2.11933	-0.730839	-46.6186	-3.88624	-0.77765	-1.73937
