# Supplementary material for: Phosphoproteomics-Based Modeling Defines the Regulatory Mechanism Underlying Aberrant EGFR Signaling
Source: PLoS One. 2010 Nov 10;5(11):e13926. doi: 10.1371/journal.pone.0013926 (PMC2978091; doi:10.1371/journal.pone.0013926)
Supplement: Table S5 — Parameter estimation experiments using different combinations of parameters. (0.08 MB XLS) [file pone.0013926.s010.xls]

## Sheet: Table S5A Type 2
Table S5. Parameter estimation experiments using different combinations of parameters. The final values obtained from ten independent parameter estimation experiments using the same initial value are indicated.
A. Results of parameter estimation experiments with Type 2 parameter set.
Parameter Index	Name	Variable	Unit	Initial Value	Lower Limit	Upper Limit	Estimated value 1 (L = 14.7)a	Estimated value 2 (L = 10.7)a	Estimated value 3 (L = 10.6)a	Estimated value 4 (L = 11.1)a	Estimated value 5 (L = 10.7)a	Estimated value 6 (L = 15.9)a	Estimated value 7 (L = 12.9)a	Estimated value 8 (L = 16.1)a	Estimated value 9 (L = 12.9)a	Estimated value 10 (L = 14.8)a
3	EGFR_binding	k2f	nM-1·s-1	0.01	0.001	0.1	0.0143357	0.0129508	0.0132585	0.012302	0.0127374	0.0151777	0.00913052	0.0146147	0.0118998	0.016113
4	EGFRdimer_dissociation	k2b	nM	10	1	100	6.37562	8.01453	7.90816	6.01809	9.20774	7.1931	6.77455	9.14252	10.9018	7.07276
5	EGFR_phosphorylation	k3f	s-1	2.71	0.271	27.1	3.85039	3.92189	2.72478	2.42757	3.44255	4.40698	2.32314	3.60248	2.95497	3.56668
8	EGFR_Shp2_dephosphorylation	k3d	nM-1·s-1	0.520765	0.0520765	5.20765	0.400704	0.419332	0.32051	0.492952	0.3256	0.514339	0.517718	0.264995	0.279164	0.314881
9	EGFR_ubiquitination	k41u	nM-1·s-1	0.000989733	9.89733e-05	0.00989733	0.00444783	0.00554783	0.0048637	0.0051603	0.00459508	0.00524622	0.00635062	0.00424914	0.00642951	0.00436484
10	EGFR_deubiquitination	k41d	s-1	0.00291581	0.000291581	0.0291581	0.00539889	0.00438256	0.004595	0.00637976	0.00570152	0.0060966	0.00509943	0.00592045	0.00467782	0.00470161
11	EGFR_internalization	k4f	s-1	0.00228511	0.000228511	0.0228511	0.00579269	0.00558988	0.00448586	0.00444793	0.00523931	0.00460515	0.00453573	0.00569731	0.00482721	0.00553553
12	EGFR_recycling	k4b	no unit	0.106393	0.0106393	1.06393	0.0658184	0.0668411	0.0926697	0.0837548	0.0681164	0.0749469	0.0745935	0.0707482	0.0714992	0.0678535
17	Hrs_lysosomal_sorting	k5a	nM-1·s-1	1.0269e-06	1.0269e-07	1.0269e-05	1.3758e-06	1.1485e-06	1.3714e-06	8.614e-07	1.1649e-06	8.088e-07	1.0225e-06	1.4825e-06	9.115e-07	1.3023e-06
18	p-Hrs_lysosomal_sorting	k5b	no unit	399.362	39.9362	3993.62	488.43	509.876	526.175	437.213	524.684	450.571	435.052	539.657	387.33	629.947
19	EGFR_degradation	k6a	s-1	0.00455686	0.000455686	0.0455686	0.00400392	0.00529116	0.00585415	0.00541597	0.00581527	0.00727098	0.00485441	0.00408005	0.00393877	0.00351085
21	ub-EGFR_Hrs_binding	k29f	nM-1·s-1	0.0955225	0.00955225	0.955225	0.105028	0.111547	0.114783	0.0965821	0.0928467	0.0698804	0.0992484	0.0892277	0.0889928	0.130215
22	ub-EGFR_Hrs_dissociation	k29b	nM	91.1552	9.11552	911.552	72.3733	73.417	62.5401	49.3096	46.0019	59.364	90.6834	53.8926	98.8529	59.5263
27	EGFR_Grb2_binding	k7f	nM-1·s-1	0.0993746	0.00993746	0.993746	0.103201	0.123298	0.090265	0.0912101	0.124326	0.0934372	0.102417	0.115473	0.0774941	0.101698
28	EGFR_Grb2_dissociation	k7b	nM	93.6288	9.36288	936.288	601.529	641.265	614.776	598.293	553.634	603.794	724.465	691.934	617.574	561.423
29	EGFR_Shc_binding	k8f	nM-1·s-1	0.100535	0.0100535	1.00535	0.0888054	0.102163	0.0933854	0.079835	0.11296	0.124447	0.135556	0.075342	0.112275	0.0722677
30	EGFR_Shc_dissociation	k8b	nM	108.843	10.8843	1088.43	90.3594	108.856	98.7427	89.4336	82.5411	80.1451	79.6978	72.7394	91.7824	88.4319
31	EGFR_RasGAP_binding	k9f	nM-1·s-1	0.103146	0.0103146	1.03146	0.107708	0.116555	0.0754213	0.0993814	0.0716863	0.0815486	0.0988311	0.121763	0.0744808	0.100864
32	EGFR_RasGAP_dissociation	k9b	nM	96.5984	9.65984	965.984	272.618	239.823	235.134	158.964	205.094	215.357	238.26	187.946	304.554	215.137
33	EGFR_Shp2_binding	k10f	nM-1·s-1	0.0936963	0.00936963	0.936963	0.082795	0.0964809	0.118815	0.0643652	0.110278	0.0737496	0.122852	0.0986021	0.0584933	0.0772418
34	EGFR_Shp2_dissociation	k10b	nM	107.671	10.7671	1076.71	93.4007	71.9248	114.155	91.2435	106.992	88.4067	98.8772	99.3421	86.8933	99.0981
37	EGFR_Plcγ1_binding	k44f	nM-1·s-1	0.0938011	0.00938011	0.938011	0.085891	0.0878053	0.0879683	0.102852	0.0768989	0.126181	0.0606435	0.0923982	0.0916871	0.0986314
38	EGFR_Plcγ1_dissociation	k44b	nM	103.608	10.3608	1036.08	260.469	250.978	252.73	196.815	206.977	256.739	215.406	316.857	227.014	270.326
47	Gab1_phosphorylation	k20f	nM-1·s-1	0.493924	0.0493924	4.93924	1.14908	1.10958	1.15264	1.19604	1.07083	1.34873	1.27291	1.22315	1.1477	1.33566
61	Shc_phosphorylation	k15f	nM-1·s-1	0.484314	0.0484314	4.84314	1.13874	1.09916	1.00554	1.25496	1.25103	1.18552	1.40936	1.14686	1.04498	1.21674
65	Plcγ1_phosphorylation	k47f	nM-1·s-1	0.466081	0.0466081	4.66081	1.27722	1.09487	0.941528	0.9612	0.964698	1.2452	1.10845	0.819364	1.10492	1.17594
69	Shp2_phosphorylation	k16f	nM-1·s-1	0.503262	0.0503262	5.03262	4.44146	4.71659	4.5552	5.0244	5.01082	5.03202	5.01143	4.93255	4.85421	5.03262
114	EGFR_abundance	k1	nM	58.3056	29.1528	116.611	35.981	36.5542	36.7531	37.4953	36.7856	35.9294	38.9098	35.3214	37.6383	34.6235
115	Grb2_abundance	k88	nM	100	50	200	200	179.937	198.135	198.973	152.156	200	177.142	195.215	194.273	134.744
116	Shc_abundance	k3	nM	100	50	200	100.561	111.476	92.2288	94.2854	101.159	97.7263	83.7227	98.5688	109.312	141.452
117	Plcγ1_abundance	k21	nM	100	50	200	97.6561	114.522	103.911	122.519	141.146	108.277	112.837	169.152	110.876	164.317
118	Sos_abundance	k17	nM	100	50	200	199.811	151.53	197.781	186.384	195.05	187.431	187.268	162.701	193.967	190.586
119	RasGAP_abundance	k4	nM	100	50	200	50	50	50	50	50	50.2485	51.0123	50	50	50.2586
120	Shp2_abundance	k5	nM	100	50	200	120.655	86.4529	98.4811	107.646	115.23	107.449	101.438	119.535	90.222	145.733
121	Gab1_abundance	k6	nM	100	50	200	171.003	139.716	147.967	166.682	178.227	142.679	137.672	158.955	141.085	171.712
122	Cbl_abundance	k7	nM	100	50	200	50	50.6992	50	50	50	50	50	50	50	50.0695
123	Hrs_abundance	k8	nM	100	50	200	139.345	132.588	100.482	107.991	86.0314	124.172	129.097	113.556	131.72	110.934
124	PI3K_abundance	k9	nM	100	50	200	66.2805	73.613	58.5723	79.5769	73.5272	93.706	69.003	51.955	60.7773	62.4907
125	PIP2_abundance	k18	nM	300	150	600	300.678	248.487	216.467	329.906	264.536	283.494	351.942	292.489	228.712	259.11
126	Src_abundance	k11	nM	50	25	100	25	25	25	25	25	25	25	25	25.0685	25
aThe likelihood (L) of the estimated parameters is indicated.

## Sheet: Table S5B Type 3
B. Results of parameter estimation experiments with Type 3 parameter set.
Parameter Index	Name	Variable	Unit	Initial Value	Lower Limit	Upper Limit	Estimated value 1 (L = 0.04)a	Estimated value 2 (L = 0.07)a	Estimated value 3 (L = 0.07)a	Estimated value 4 (L = 0.05)a	Estimated value 5 (L = 0.07)a	Estimated value 6 (L = 0.05)a	Estimated value 7 (L = 0.04)a	Estimated value 8 (L = 0.07)a	Estimated value 9 (L = 0.11)a	Estimated value 10 (L = 0.08)a
3	EGFR_binding	k2f	nM-1·s-1	0.01	0.001	0.1	0.00667836	0.00688287	0.00536838	0.00700681	0.00662169	0.00620835	0.00507039	0.00574312	0.00737409	0.00533364
4	EGFRdimer_dissociation	k2b	nM	10	1	100	6.62385	5.23518	8.42956	5.52847	5.77709	5.0355	7.55894	5.29662	6.04446	6.35414
6	EGFR_dephosphorylation_Vmax	V3	nM·s-1	4.87295	0.487295	48.7295	4.05953	5.33888	5.30049	3.91137	6.30472	7.09674	6.19461	4.50462	4.55496	3.48333
7	EGFR_dephosphorylation_Km	Km3	nM	51.2211	5.12211	512.211	52.0225	35.3766	48.4714	64.6786	75.317	58.3513	34.8453	56.3318	64.2349	49.8438
8	EGFR_Shp2_dephosphorylation	k3d	nM-1·s-1	0.520765	0.0520765	5.20765	0.331752	0.270751	0.252686	0.282423	0.283414	0.301833	0.293155	0.352422	0.299032	0.312362
9	EGFR_ubiquitination	k41u	nM-1·s-1	0.000989733	9.89733e-05	0.00989733	0.00487509	0.00626595	0.00599334	0.00481851	0.00431985	0.00419422	0.00390234	0.00571217	0.00570595	0.00429998
10	EGFR_deubiquitination	k41d	s-1	0.00291581	0.000291581	0.0291581	0.00566316	0.00461405	0.00426703	0.0052807	0.00595324	0.00434905	0.00622274	0.00578448	0.00505256	0.00639907
11	EGFR_internalization	k4f	s-1	0.00228511	0.000228511	0.0228511	0.00364143	0.00402047	0.00387133	0.00381616	0.00395225	0.00409308	0.00416506	0.00385164	0.00318902	0.00411125
12	EGFR_recycling	k4b	no unit	0.106393	0.0106393	1.06393	0.109719	0.101024	0.0985936	0.0893511	0.0892366	0.0890277	0.108979	0.0898774	0.102045	0.0767169
17	Hrs_lysosomal_sorting	k5a	nM-1·s-1	1.0269e-06	1.0269e-07	1.0269e-05	1.4314e-06	1.4369e-06	1.3019e-06	1.0942e-06	8.569e-07	1.0387e-06	1.301e-06	1.5267e-06	1.1893e-06	8.148e-07
18	p-Hrs_lysosomal_sorting	k5b	no unit	399.362	39.9362	3993.62	376.735	403.553	429.315	508.287	510.406	491.975	498.831	345.475	461.502	287.929
19	EGFR_degradation	k6a	s-1	0.00455686	0.000455686	0.0455686	0.00420004	0.00509595	0.00475692	0.00543643	0.00386341	0.00407352	0.00356171	0.00334372	0.00480601	0.00522934
21	ub-EGFR_Hrs_binding	k29f	nM-1·s-1	0.0955225	0.00955225	0.955225	0.0857091	0.0646887	0.154736	0.103233	0.0944568	0.108375	0.0969153	0.0770411	0.0812038	0.0878881
22	ub-EGFR_Hrs_dissociation	k29b	nM	91.1552	9.11552	911.552	61.8241	74.6451	70.6712	90.2436	68.2873	74.608	80.1553	70.8763	83.6276	72.7124
24	Hrs_dephosphorylation_Vmax	V30	nM·s-1	4.94731	0.494731	49.4731	6.1297	5.16461	3.96542	5.72821	4.66247	6.15581	6.36471	4.99926	5.32416	3.49207
25	Hrs_dephosphorylation_Km	Km30	nM	48.6648	4.86648	486.648	55.8317	61.6312	36.8428	48.595	38.9855	46.7876	53.3816	37.7463	55.786	57.3642
27	EGFR_Grb2_binding	k7f	nM-1·s-1	0.0993746	0.00993746	0.993746	0.0644963	0.0954472	0.142622	0.106585	0.104061	0.09358	0.0801885	0.128184	0.111401	0.113725
28	EGFR_Grb2_dissociation	k7b	nM	93.6288	9.36288	936.288	936.288	936.288	936.288	936.288	919.022	936.288	933.453	936.288	936.288	936.288
29	EGFR_Shc_binding	k8f	nM-1·s-1	0.100535	0.0100535	1.00535	0.0793484	0.089855	0.0977963	0.099029	0.0795893	0.0879833	0.103578	0.0969874	0.0801575	0.110418
30	EGFR_Shc_dissociation	k8b	nM	108.843	10.8843	1088.43	323.049	494.55	496.065	328.196	449.063	355.094	401.222	361.141	465.472	354.315
31	EGFR_RasGAP_binding	k9f	nM-1·s-1	0.103146	0.0103146	1.03146	0.123376	0.156322	0.0668674	0.0818177	0.111245	0.0971031	0.105571	0.0979765	0.0924803	0.0839747
32	EGFR_RasGAP_dissociation	k9b	nM	96.5984	9.65984	965.984	380.149	418.248	398.432	379.45	530.7	453.744	388.354	419.039	596.475	427.734
33	EGFR_Shp2_binding	k10f	nM-1·s-1	0.0936963	0.00936963	0.936963	0.087832	0.0934926	0.0850579	0.10083	0.104675	0.087952	0.0785261	0.103159	0.0953249	0.0718365
34	EGFR_Shp2_dissociation	k10b	nM	107.671	10.7671	1076.71	146.305	137.289	152.294	114.463	119.211	145.983	128.509	189.672	144.908	225.504
37	EGFR_Plcγ1_binding	k44f	nM-1·s-1	0.0938011	0.00938011	0.938011	0.0601929	0.0799973	0.105968	0.08755	0.0755647	0.0758731	0.118849	0.0748551	0.075185	0.100058
38	EGFR_Plcγ1_dissociation	k44b	nM	103.608	10.3608	1036.08	584.945	507.031	443.768	541.16	568.85	534.359	525.498	512.174	489.813	561.454
48	Gab1_dephosphorylation_Vmax	V20	nM·s-1	5.01538	0.501538	50.1538	5.18645	4.34001	6.82808	4.1601	4.94012	4.47116	4.06376	4.63423	4.64648	5.25522
49	Gab1_dephosphorylation_Km	Km20	nM	50.111	5.0111	501.11	44.6731	63.3085	47.3673	35.6152	44.4046	60.3548	55.3685	54.4335	52.7598	59.0469
62	Shc_dephosphorylation_Vmax	V15	nM·s-1	4.8807	0.48807	48.807	5.11072	4.69087	4.91348	4.23933	3.71596	4.31806	5.31866	4.31875	6.66485	4.02952
63	Shc_dephosphorylation_Km	Km15	nM	51.3365	5.13365	513.365	57.896	31.1884	46.2787	63.4047	43.7447	49.6831	48.1054	54.3324	74.7945	47.4325
66	Plcγ1_dephosphorylation_Vmax	V47	nM·s-1	5.46057	0.546057	54.6057	4.97165	4.26084	2.94886	4.13177	5.47687	4.95543	5.88612	5.13717	4.53664	4.50327
67	Plcγ1_dephosphorylation_Km	Km47	nM	52.7167	5.27167	527.167	52.7403	44.4264	62.2751	46.5201	77.3612	53.3177	52.1579	46.3838	54.6117	61.2538
70	Shp2_dephosphorylation_Vmax	V16	nM·s-1	5.3721	0.53721	53.721	2.83743	3.17675	4.13198	3.5385	3.45385	2.69487	3.08457	4.41976	3.23496	2.92809
71	Shp2_dephosphorylation_Km	Km16	nM	50.1177	5.01177	501.177	95.7033	69.11	86.4809	96.9925	98.7474	74.6618	86.6715	80.8735	63.0888	94.1975
74	Cbl_dephosphorylation_Vmax	V17	nM·s-1	4.98193	0.498193	49.8193	7.88054	8.53941	10.3885	8.89108	9.66825	10.821	11.2873	11.0093	12.4095	15.0014
75	Cbl_dephosphorylation_Km	Km17	nM	49.7796	4.97796	497.796	35.2391	24.8855	17.7696	19.3451	23.6346	22.0538	19.1644	25.4504	20.3488	26.4102
114	EGFR_abundance	k1	nM	58.3056	29.1528	116.611	50.2035	50.1019	51.5931	49.6673	50.4866	50.1629	53.3409	50.5721	50.0529	52.8689
115	Grb2_abundance	k88	nM	100	50	200	145.327	120.244	105.641	121.089	106.292	115.817	99.0435	108.951	105.06	108.588
116	Shc_abundance	k3	nM	100	50	200	71.2134	82.5128	90.2218	74.2367	83.5618	72.7244	93.1078	72.3996	77.2732	75.8535
117	Plcγ1_abundance	k21	nM	100	50	200	66.571	64.5789	64.4747	68.4728	70.5119	65.6478	80.0779	61.5657	59.8419	68.6629
118	Sos_abundance	k17	nM	100	50	200	183.95	175.797	170.265	150.274	171.507	182.979	184.46	144.695	186.204	170.536
119	RasGAP_abundance	k4	nM	100	50	200	51.1399	50	50.1726	50	50	50	50.0055	50	50.8716	50
120	Shp2_abundance	k5	nM	100	50	200	91.9502	88.6071	103.445	78.86	82.1712	88.3048	97.7343	106.959	88.4057	123.737
121	Gab1_abundance	k6	nM	100	50	200	104.32	100.504	107.541	98.3012	104.733	102.319	123.931	101.568	106.996	108.029
122	Cbl_abundance	k7	nM	100	50	200	50	50	50	50	50.2493	50	50	50	50	50
123	Hrs_abundance	k8	nM	100	50	200	123.057	99.2958	86.5723	141.206	142.167	107.121	144.388	115.254	110.494	120.671
124	PI3K_abundance	k9	nM	100	50	200	50.0319	56.0188	64.9747	56.2221	68.1953	56.3192	72.1741	54.6317	68.2299	68.2363
125	PIP2_abundance	k18	nM	300	150	600	398.377	276.768	201.608	490.919	285.88	354.348	288.37	280.275	270.542	345.391
126	Src_abundance	k11	nM	50	25	100	33.9038	32.9004	32.3508	39.9814	39.8008	37.5654	47.8978	29.7237	37.7106	30.2233
aThe likelihood (L) of the estimated parameters is indicated.

## Sheet: Table S5C Type 4
C. Results of parameter estimation experiments with Type 4 parameter set.
Parameter Index	Name	Variable	Unit	Initial Value	Lower Limit	Upper Limit	Estimated value 1 (L = 0.03)a	Estimated value 2 (L = 0.02)a	Estimated value 3 (L = 0.03)a	Estimated value 4 (L = 0.01)a	Estimated value 5 (L = 0.02)a	Estimated value 6 (L = 0.02)a	Estimated value 7 (L = 0.02)a	Estimated value 8 (L = 0.02)a	Estimated value 9 (L = 0.03)a	Estimated value 10 (L = 0.01)a
3	EGFR_binding	k2f	nM-1·s-1	0.01	0.001	0.1	0.00735337	0.00699354	0.00597364	0.00747312	0.00584518	0.00571251	0.00569582	0.00626517	0.00643686	0.00607885
4	EGFRdimer_dissociation	k2b	nM	10	1	100	4.60606	6.0863	8.87513	5.7904	4.36374	5.15512	6.63192	5.18905	7.0105	4.88402
8	EGFR_Shp2_dephosphorylation	k3d	nM-1·s-1	0.520765	0.0520765	5.20765	0.268593	0.261249	0.209745	0.260321	0.404879	0.296529	0.323283	0.316283	0.251249	0.31835
9	EGFR_ubiquitination	k41u	nM-1·s-1	0.000989733	9.89733e-05	0.00989733	0.0062035	0.00600912	0.00563345	0.00439006	0.00405816	0.0042285	0.00527399	0.00464508	0.00639876	0.00529668
10	EGFR_deubiquitination	k41d	s-1	0.00291581	0.000291581	0.0291581	0.00579046	0.00539765	0.00587374	0.00634727	0.00650508	0.00507143	0.00518741	0.00578029	0.00678345	0.00620317
11	EGFR_internalization	k4f	s-1	0.00228511	0.000228511	0.0228511	0.0041221	0.00396032	0.0038764	0.00359937	0.00463224	0.00473708	0.00401031	0.00403498	0.00346323	0.00418132
12	EGFR_recycling	k4b	no unit	0.106393	0.0106393	1.06393	0.0728344	0.0824237	0.0794941	0.0844041	0.074451	0.0741437	0.088342	0.0764338	0.0855722	0.0640134
17	Hrs_lysosomal_sorting	k5a	nM-1·s-1	1.0269e-06	1.0269e-07	1.0269e-05	1.0442e-06	8.988e-07	9.299e-07	9.537e-07	1.4468e-06	1.3912e-06	1.1058e-06	1.3889e-06	1.5126e-06	8.094e-07
18	p-Hrs_lysosomal_sorting	k5b	no unit	399.362	39.9362	3993.62	536.332	364.478	460.856	411.9	351.802	422.897	381.217	349.718	556.05	343.084
19	EGFR_degradation	k6a	s-1	0.00455686	0.000455686	0.0455686	0.00487816	0.00489238	0.0048948	0.00512954	0.00705439	0.00417443	0.00571081	0.00425198	0.00475227	0.0059149
21	ub-EGFR_Hrs_binding	k29f	nM-1·s-1	0.0955225	0.00955225	0.955225	0.0903329	0.107056	0.117717	0.0628496	0.081792	0.0848167	0.0817438	0.131168	0.0940957	0.129592
22	ub-EGFR_Hrs_dissociation	k29b	nM	91.1552	9.11552	911.552	66.8282	79.6257	69.2091	65.9636	50.1207	87.8369	74.7708	74.0085	66.9711	86.2297
27	EGFR_Grb2_binding	k7f	nM-1·s-1	0.0993746	0.00993746	0.993746	0.124804	0.0766796	0.13392	0.10173	0.105806	0.103286	0.0770099	0.0650444	0.119904	0.122862
28	EGFR_Grb2_dissociation	k7b	nM	93.6288	9.36288	936.288	936.288	936.288	928.37	936.288	936.288	933.572	936.288	936.288	936.288	936.288
29	EGFR_Shc_binding	k8f	nM-1·s-1	0.100535	0.0100535	1.00535	0.0866205	0.108856	0.117699	0.105965	0.103204	0.126629	0.141395	0.070033	0.0946814	0.0911821
30	EGFR_Shc_dissociation	k8b	nM	108.843	10.8843	1088.43	407.198	494.687	419.059	324.977	321.592	355.346	401.261	328.311	460.191	345.965
31	EGFR_RasGAP_binding	k9f	nM-1·s-1	0.103146	0.0103146	1.03146	0.0912714	0.0889889	0.109892	0.110092	0.0922572	0.111987	0.11078	0.091752	0.106473	0.106271
32	EGFR_RasGAP_dissociation	k9b	nM	96.5984	9.65984	965.984	358.99	488.089	461.295	411.836	474.343	461.557	527.534	389.707	435.495	375.667
33	EGFR_Shp2_binding	k10f	nM-1·s-1	0.0936963	0.00936963	0.936963	0.0877288	0.107939	0.0913396	0.124913	0.114342	0.0855891	0.102514	0.0958197	0.0764814	0.0677344
34	EGFR_Shp2_dissociation	k10b	nM	107.671	10.7671	1076.71	151.71	146.245	135.741	123.3	144.72	165.97	155.534	145.768	122.225	180.332
37	EGFR_Plcγ1_binding	k44f	nM-1·s-1	0.0938011	0.00938011	0.938011	0.0964808	0.0756411	0.0962813	0.107951	0.0722102	0.0772651	0.103605	0.128958	0.0983156	0.0898728
38	EGFR_Plcγ1_dissociation	k44b	nM	103.608	10.3608	1036.08	626.365	470.12	658.542	472.099	680.002	527.539	520.218	596.565	537.913	405.575
114	EGFR_abundance	k1	nM	58.3056	29.1528	116.611	49.1323	50.0172	51.2925	49.4642	53.2019	51.1066	51.502	50.6328	51.2251	51.3698
115	Grb2_abundance	k88	nM	100	50	200	115.22	95.533	112.096	101.172	111.646	111.204	103.505	129.015	110.579	107.724
116	Shc_abundance	k3	nM	100	50	200	76.6493	85.1602	70.2698	67.878	62.8565	72.0211	78.7986	68.7159	70.6796	72.7257
117	Plcγ1_abundance	k21	nM	100	50	200	69.6671	64.848	65.9393	59.2192	62.8567	65.759	67.4678	66.6965	60.2708	57.9759
118	Sos_abundance	k17	nM	100	50	200	179.077	164.639	167.108	158.394	168.029	169.679	190.223	189.876	165.536	176.132
119	RasGAP_abundance	k4	nM	100	50	200	50	50	50	50	50	50	50	50	50	50
120	Shp2_abundance	k5	nM	100	50	200	101.7	89.1461	95.7643	83.9733	88.8075	110.923	100.196	92.0293	83.8645	117.335
121	Gab1_abundance	k6	nM	100	50	200	98.3263	117.348	112.969	135.395	114.966	133.254	129.653	115.963	109.66	122.401
122	Cbl_abundance	k7	nM	100	50	200	50	50	50	50	50.2769	50	50	50	50	50
123	Hrs_abundance	k8	nM	100	50	200	115.776	115.763	126.423	125.315	106.38	140.582	108.35	127.651	126.116	136.771
124	PI3K_abundance	k9	nM	100	50	200	50	59.7956	63.1827	62.8661	50.6117	50.9555	56.2305	57.0534	50.9911	69.7739
125	PIP2_abundance	k18	nM	300	150	600	328.446	483.35	278.145	221.69	325.435	237.847	319.94	268.26	451.577	391.581
126	Src_abundance	k11	nM	50	25	100	28.4803	34.7778	30.5306	39.9527	33.041	29.6559	34.1944	33.6636	33.8676	28.4196
aThe likelihood (L) of the estimated parameters is indicated.
