# Supplementary material for: Phosphoproteomics-Based Modeling Defines the Regulatory Mechanism Underlying Aberrant EGFR Signaling
Source: PLoS One. 2010 Nov 10;5(11):e13926. doi: 10.1371/journal.pone.0013926 (PMC2978091; doi:10.1371/journal.pone.0013926)
Supplement: Material S2 — Electronic format files of EGFR model. (0.15 MB ZIP) [file pone.0013926.s012.zip]

Archive with 2 entries (2 files):
- WT_model.csml
- Y992F_model.csml
