# Supplementary material for: Phosphoproteomics-Based Modeling Defines the Regulatory Mechanism Underlying Aberrant EGFR Signaling
Source: PLoS One. 2010 Nov 10;5(11):e13926. doi: 10.1371/journal.pone.0013926 (PMC2978091; doi:10.1371/journal.pone.0013926)
Supplement: Material S2 — Electronic format files of EGFR model. (0.15 MB ZIP) [file pone.0013926.s012.zip › Y992F_model.csml]

<?xml version="1.0" encoding="UTF-8" standalone="yes"?>
<csml:project majorVersion="3" minorVersion="0" projectID="local" projectVersionID="undef" xmlns:csml="http://www.csml.org/csml/version3" xmlns:xlink="http://www.w3.org/1999/xlink">
<csml:model modelID="undef" modelVersionID="undef">
<csml:entitySet>
<csml:entity id="e15" name="&#8721;Grb2.Sos" type="cso30:c:Complex">
<csml:entitySimulationProperty>
<csml:variable variableID="m15" type="csml-variable:Double">
<csml:parameter key="csml-variable:parameter:initialValue" value="0"/>
<csml:parameter key="csml-variable:parameter:maximumValue" value="infinite"/>
<csml:parameter key="csml-variable:parameter:minimumValue" value="0"/>
<csml:parameter key="csml-variable:parameter:unit" value="unit"/>
<csml:parameter key="csml-variable:parameter:global" value="false"/>
</csml:variable>
</csml:entitySimulationProperty>
<csml:viewProperty>
<csml:position positionID="default" position="auto" x="5284.0" y="870.0"/>
<csml:shape shapeID="default" visible="true">
<csml:image width="48.607594936708864" height="60.00000000000001" filePath="" fileType="resourceFile" fileFormat="svg" resourceID="12" outlineColor="0 0 0 0"></csml:image>
<csml:toolSpecificGraphics/>
</csml:shape>
</csml:viewProperty>
<csml:biologicalProperty refCellComponentID="cso30:i:CC_CellComponent">
<csml:property key="extension" value=""/>
<csml:property key="accession" value=""/>
<csml:property key="probeID" value=""/>
</csml:biologicalProperty>
<csml:comments>
<csml:comment type="text"></csml:comment>
</csml:comments>
</csml:entity>
<csml:entity id="e16" name="&#8721;p-EGFR" type="cso30:c:Complex">
<csml:entitySimulationProperty>
<csml:variable variableID="m16" type="csml-variable:Double">
<csml:parameter key="csml-variable:parameter:initialValue" value="0"/>
<csml:parameter key="csml-variable:parameter:maximumValue" value="infinite"/>
<csml:parameter key="csml-variable:parameter:minimumValue" value="0"/>
<csml:parameter key="csml-variable:parameter:unit" value="unit"/>
<csml:parameter key="csml-variable:parameter:global" value="false"/>
</csml:variable>
</csml:entitySimulationProperty>
<csml:viewProperty>
<csml:position positionID="default" position="auto" x="4808.0" y="178.0"/>
<csml:shape shapeID="default" visible="true">
<csml:image width="31.139240506329116" height="60.0" filePath="" fileType="resourceFile" fileFormat="svg" resourceID="6" outlineColor="0 0 0 0"></csml:image>
<csml:toolSpecificGraphics/>
</csml:shape>
</csml:viewProperty>
<csml:biologicalProperty refCellComponentID="cso30:i:CC_CellComponent">
<csml:property key="extension" value=""/>
<csml:property key="accession" value=""/>
<csml:property key="probeID" value=""/>
</csml:biologicalProperty>
<csml:comments>
<csml:comment type="text"></csml:comment>
</csml:comments>
</csml:entity>
<csml:entity id="e17" name="&#8721;p-EGFR.Grb2" type="cso30:c:Complex">
<csml:entitySimulationProperty>
<csml:variable variableID="m17" type="csml-variable:Double">
<csml:parameter key="csml-variable:parameter:initialValue" value="0"/>
<csml:parameter key="csml-variable:parameter:maximumValue" value="infinite"/>
<csml:parameter key="csml-variable:parameter:minimumValue" value="0"/>
<csml:parameter key="csml-variable:parameter:unit" value="unit"/>
<csml:parameter key="csml-variable:parameter:global" value="false"/>
</csml:variable>
</csml:entitySimulationProperty>
<csml:viewProperty>
<csml:position positionID="default" position="auto" x="5130.0" y="126.0"/>
<csml:shape shapeID="default" visible="true">
<csml:image width="35.890410958904106" height="60.0" filePath="" fileType="resourceFile" fileFormat="svg" resourceID="31" outlineColor="0 0 0 0"></csml:image>
<csml:toolSpecificGraphics/>
</csml:shape>
</csml:viewProperty>
<csml:biologicalProperty refCellComponentID="cso30:i:CC_CellComponent">
<csml:property key="extension" value=""/>
<csml:property key="accession" value=""/>
<csml:property key="probeID" value=""/>
</csml:biologicalProperty>
<csml:comments>
<csml:comment type="text"></csml:comment>
</csml:comments>
</csml:entity>
<csml:entity id="e19" name="Sos" type="cso30:c:Protein">
<csml:entitySimulationProperty>
<csml:variable variableID="m19" type="csml-variable:Double">
<csml:parameter key="csml-variable:parameter:maximumValue" value="infinite"/>
<csml:parameter key="csml-variable:parameter:minimumValue" value="0"/>
<csml:parameter key="csml-variable:parameter:unit" value="unit"/>
<csml:parameter key="csml-variable:parameter:global" value="false"/>
<csml:script key="csml-variable:parameter:initialValue" language="pnuts">k17</csml:script>
</csml:variable>
</csml:entitySimulationProperty>
<csml:viewProperty>
<csml:position positionID="default" position="auto" x="4316.0" y="624.0"/>
<csml:shape shapeID="default" visible="true">
<csml:image width="60.0" height="37.1875" filePath="" fileType="resourceFile" fileFormat="svg" resourceID="11" outlineColor="0 0 0 0"></csml:image>
<csml:toolSpecificGraphics/>
</csml:shape>
</csml:viewProperty>
<csml:biologicalProperty refCellComponentID="cso30:i:CC_CellComponent">
<csml:property key="extension" value=""/>
<csml:property key="accession" value=""/>
<csml:property key="probeID" value=""/>
</csml:biologicalProperty>
<csml:comments>
<csml:comment type="text"></csml:comment>
</csml:comments>
</csml:entity>
<csml:entity id="e20" name="&#8721;Grb2.Gab1" type="cso30:c:Complex">
<csml:entitySimulationProperty>
<csml:variable variableID="m20" type="csml-variable:Double">
<csml:parameter key="csml-variable:parameter:initialValue" value="0"/>
<csml:parameter key="csml-variable:parameter:maximumValue" value="infinite"/>
<csml:parameter key="csml-variable:parameter:minimumValue" value="0"/>
<csml:parameter key="csml-variable:parameter:unit" value="unit"/>
<csml:parameter key="csml-variable:parameter:global" value="false"/>
</csml:variable>
</csml:entitySimulationProperty>
<csml:viewProperty>
<csml:position positionID="default" position="auto" x="5156.0" y="1202.0"/>
<csml:shape shapeID="default" visible="true">
<csml:image width="48.607594936708864" height="60.00000000000001" filePath="" fileType="resourceFile" fileFormat="svg" resourceID="12" outlineColor="0 0 0 0"></csml:image>
<csml:toolSpecificGraphics/>
</csml:shape>
</csml:viewProperty>
<csml:biologicalProperty refCellComponentID="cso30:i:CC_CellComponent">
<csml:property key="extension" value=""/>
<csml:property key="accession" value=""/>
<csml:property key="probeID" value=""/>
</csml:biologicalProperty>
<csml:comments>
<csml:comment type="text"></csml:comment>
</csml:comments>
</csml:entity>
<csml:entity id="e22" name="&#8721;Grb2" type="cso30:c:Protein">
<csml:entitySimulationProperty>
<csml:variable variableID="m22" type="csml-variable:Double">
<csml:parameter key="csml-variable:parameter:initialValue" value="0"/>
<csml:parameter key="csml-variable:parameter:maximumValue" value="infinite"/>
<csml:parameter key="csml-variable:parameter:minimumValue" value="0"/>
<csml:parameter key="csml-variable:parameter:unit" value="unit"/>
<csml:parameter key="csml-variable:parameter:global" value="false"/>
</csml:variable>
</csml:entitySimulationProperty>
<csml:viewProperty>
<csml:position positionID="default" position="auto" x="4890.0" y="913.0"/>
<csml:shape shapeID="default" visible="true">
<csml:image width="60.0" height="37.1875" filePath="" fileType="resourceFile" fileFormat="svg" resourceID="11" outlineColor="0 0 0 0"></csml:image>
<csml:toolSpecificGraphics/>
</csml:shape>
</csml:viewProperty>
<csml:biologicalProperty refCellComponentID="cso30:i:CC_CellComponent">
<csml:property key="extension" value=""/>
<csml:property key="accession" value=""/>
<csml:property key="probeID" value=""/>
</csml:biologicalProperty>
<csml:comments>
<csml:comment type="text"></csml:comment>
</csml:comments>
</csml:entity>
<csml:entity id="e24" name="Gab1" type="cso30:c:Protein">
<csml:entitySimulationProperty>
<csml:variable variableID="m24" type="csml-variable:Double">
<csml:parameter key="csml-variable:parameter:maximumValue" value="infinite"/>
<csml:parameter key="csml-variable:parameter:minimumValue" value="0"/>
<csml:parameter key="csml-variable:parameter:unit" value="unit"/>
<csml:parameter key="csml-variable:parameter:global" value="false"/>
<csml:script key="csml-variable:parameter:initialValue" language="pnuts">k6</csml:script>
</csml:variable>
</csml:entitySimulationProperty>
<csml:viewProperty>
<csml:position positionID="default" position="auto" x="4306.0" y="1345.0"/>
<csml:shape shapeID="default" visible="true">
<csml:image width="60.0" height="37.1875" filePath="" fileType="resourceFile" fileFormat="svg" resourceID="11" outlineColor="0 0 0 0"></csml:image>
<csml:toolSpecificGraphics/>
</csml:shape>
</csml:viewProperty>
<csml:biologicalProperty refCellComponentID="cso30:i:CC_CellComponent">
<csml:property key="extension" value=""/>
<csml:property key="accession" value=""/>
<csml:property key="probeID" value=""/>
</csml:biologicalProperty>
<csml:comments>
<csml:comment type="text"></csml:comment>
</csml:comments>
</csml:entity>
<csml:entity id="e27" name="Cbl" type="cso30:c:Protein">
<csml:entitySimulationProperty>
<csml:variable variableID="m27" type="csml-variable:Double">
<csml:parameter key="csml-variable:parameter:maximumValue" value="infinite"/>
<csml:parameter key="csml-variable:parameter:minimumValue" value="0"/>
<csml:parameter key="csml-variable:parameter:unit" value="unit"/>
<csml:parameter key="csml-variable:parameter:global" value="false"/>
<csml:script key="csml-variable:parameter:initialValue" language="pnuts">k7</csml:script>
</csml:variable>
</csml:entitySimulationProperty>
<csml:viewProperty>
<csml:position positionID="default" position="auto" x="3870.0" y="1165.0"/>
<csml:shape shapeID="default" visible="true">
<csml:image width="60.0" height="37.1875" filePath="" fileType="resourceFile" fileFormat="svg" resourceID="11" outlineColor="0 0 0 0"></csml:image>
<csml:toolSpecificGraphics/>
</csml:shape>
</csml:viewProperty>
<csml:biologicalProperty refCellComponentID="cso30:i:CC_CellComponent">
<csml:property key="extension" value=""/>
<csml:property key="accession" value=""/>
<csml:property key="probeID" value=""/>
</csml:biologicalProperty>
<csml:comments>
<csml:comment type="text"></csml:comment>
</csml:comments>
</csml:entity>
<csml:entity id="e28" name="&#8721;Grb2.Cbl" type="cso30:c:Complex">
<csml:entitySimulationProperty>
<csml:variable variableID="m28" type="csml-variable:Double">
<csml:parameter key="csml-variable:parameter:initialValue" value="0"/>
<csml:parameter key="csml-variable:parameter:maximumValue" value="infinite"/>
<csml:parameter key="csml-variable:parameter:minimumValue" value="0"/>
<csml:parameter key="csml-variable:parameter:unit" value="unit"/>
<csml:parameter key="csml-variable:parameter:global" value="false"/>
</csml:variable>
</csml:entitySimulationProperty>
<csml:viewProperty>
<csml:position positionID="default" position="auto" x="4976.0" y="1238.0"/>
<csml:shape shapeID="default" visible="true">
<csml:image width="48.607594936708864" height="60.00000000000001" filePath="" fileType="resourceFile" fileFormat="svg" resourceID="12" outlineColor="0 0 0 0"></csml:image>
<csml:toolSpecificGraphics/>
</csml:shape>
</csml:viewProperty>
<csml:biologicalProperty refCellComponentID="cso30:i:CC_CellComponent">
<csml:property key="extension" value=""/>
<csml:property key="accession" value=""/>
<csml:property key="probeID" value=""/>
</csml:biologicalProperty>
<csml:comments>
<csml:comment type="text"></csml:comment>
</csml:comments>
</csml:entity>
<csml:entity id="e18" name="Grb2-SH2" type="cso30:c:Protein">
<csml:entitySimulationProperty>
<csml:variable variableID="m18" type="csml-variable:Double">
<csml:parameter key="csml-variable:parameter:maximumValue" value="infinite"/>
<csml:parameter key="csml-variable:parameter:minimumValue" value="0"/>
<csml:parameter key="csml-variable:parameter:unit" value="unit"/>
<csml:parameter key="csml-variable:parameter:global" value="false"/>
<csml:script key="csml-variable:parameter:initialValue" language="pnuts">k88</csml:script>
</csml:variable>
</csml:entitySimulationProperty>
<csml:viewProperty>
<csml:position positionID="default" position="auto" x="3886.0" y="561.0"/>
<csml:shape shapeID="default" visible="true">
<csml:image width="60.0" height="37.1875" filePath="" fileType="resourceFile" fileFormat="svg" resourceID="11" outlineColor="0 0 0 0"></csml:image>
<csml:toolSpecificGraphics/>
</csml:shape>
</csml:viewProperty>
<csml:biologicalProperty refCellComponentID="cso30:i:CC_CellComponent">
<csml:property key="extension" value=""/>
<csml:property key="accession" value=""/>
<csml:property key="probeID" value=""/>
</csml:biologicalProperty>
<csml:comments>
<csml:comment type="text"></csml:comment>
</csml:comments>
</csml:entity>
<csml:entity id="e35" name="&#8721;p-Shc.Grb2" type="cso30:c:Complex">
<csml:entitySimulationProperty>
<csml:variable variableID="m35" type="csml-variable:Double">
<csml:parameter key="csml-variable:parameter:initialValue" value="0"/>
<csml:parameter key="csml-variable:parameter:maximumValue" value="infinite"/>
<csml:parameter key="csml-variable:parameter:minimumValue" value="0"/>
<csml:parameter key="csml-variable:parameter:unit" value="unit"/>
<csml:parameter key="csml-variable:parameter:global" value="false"/>
</csml:variable>
</csml:entitySimulationProperty>
<csml:viewProperty>
<csml:position positionID="default" position="auto" x="3244.0" y="1290.0"/>
<csml:shape shapeID="default" visible="true">
<csml:image width="48.607594936708864" height="60.00000000000001" filePath="" fileType="resourceFile" fileFormat="svg" resourceID="12" outlineColor="0 0 0 0"></csml:image>
<csml:toolSpecificGraphics/>
</csml:shape>
</csml:viewProperty>
<csml:biologicalProperty refCellComponentID="cso30:i:CC_CellComponent">
<csml:property key="extension" value=""/>
<csml:property key="accession" value=""/>
<csml:property key="probeID" value=""/>
</csml:biologicalProperty>
<csml:comments>
<csml:comment type="text"></csml:comment>
</csml:comments>
</csml:entity>
<csml:entity id="e37" name="&#8721;p-EGFR.Shc" type="cso30:c:Complex">
<csml:entitySimulationProperty>
<csml:variable variableID="m37" type="csml-variable:Double">
<csml:parameter key="csml-variable:parameter:initialValue" value="0"/>
<csml:parameter key="csml-variable:parameter:maximumValue" value="infinite"/>
<csml:parameter key="csml-variable:parameter:minimumValue" value="0"/>
<csml:parameter key="csml-variable:parameter:unit" value="unit"/>
<csml:parameter key="csml-variable:parameter:global" value="false"/>
</csml:variable>
</csml:entitySimulationProperty>
<csml:viewProperty>
<csml:position positionID="default" position="auto" x="5349.0" y="172.0"/>
<csml:shape shapeID="default" visible="true">
<csml:image width="35.890410958904106" height="60.0" filePath="" fileType="resourceFile" fileFormat="svg" resourceID="31" outlineColor="0 0 0 0"></csml:image>
<csml:toolSpecificGraphics/>
</csml:shape>
</csml:viewProperty>
<csml:biologicalProperty refCellComponentID="cso30:i:CC_CellComponent">
<csml:property key="extension" value=""/>
<csml:property key="accession" value=""/>
<csml:property key="probeID" value=""/>
</csml:biologicalProperty>
<csml:comments>
<csml:comment type="text"></csml:comment>
</csml:comments>
</csml:entity>
<csml:entity id="e34" name="&#8721;p-Shc" type="cso30:c:Protein">
<csml:entitySimulationProperty>
<csml:variable variableID="m34" type="csml-variable:Double">
<csml:parameter key="csml-variable:parameter:initialValue" value="0"/>
<csml:parameter key="csml-variable:parameter:maximumValue" value="infinite"/>
<csml:parameter key="csml-variable:parameter:minimumValue" value="0"/>
<csml:parameter key="csml-variable:parameter:unit" value="unit"/>
<csml:parameter key="csml-variable:parameter:global" value="false"/>
</csml:variable>
</csml:entitySimulationProperty>
<csml:viewProperty>
<csml:position positionID="default" position="auto" x="3350.0" y="1060.0985915492956"/>
<csml:shape shapeID="default" visible="true">
<csml:image width="60.0" height="47.605633802816904" filePath="" fileType="resourceFile" fileFormat="svg" resourceID="32" outlineColor="0 0 0 0"></csml:image>
<csml:toolSpecificGraphics/>
</csml:shape>
</csml:viewProperty>
<csml:biologicalProperty refCellComponentID="cso30:i:CC_CellComponent">
<csml:property key="extension" value=""/>
<csml:property key="accession" value=""/>
<csml:property key="probeID" value=""/>
</csml:biologicalProperty>
<csml:comments>
<csml:comment type="text"></csml:comment>
</csml:comments>
</csml:entity>
<csml:entity id="e38" name="Shc" type="cso30:c:Protein">
<csml:entitySimulationProperty>
<csml:variable variableID="m38" type="csml-variable:Double">
<csml:parameter key="csml-variable:parameter:maximumValue" value="infinite"/>
<csml:parameter key="csml-variable:parameter:minimumValue" value="0"/>
<csml:parameter key="csml-variable:parameter:unit" value="unit"/>
<csml:parameter key="csml-variable:parameter:global" value="false"/>
<csml:script key="csml-variable:parameter:initialValue" language="pnuts">k3</csml:script>
</csml:variable>
</csml:entitySimulationProperty>
<csml:viewProperty>
<csml:position positionID="default" position="auto" x="5130.0" y="405.203125"/>
<csml:shape shapeID="default" visible="true">
<csml:image width="60.0" height="37.1875" filePath="" fileType="resourceFile" fileFormat="svg" resourceID="11" outlineColor="0 0 0 0"></csml:image>
<csml:toolSpecificGraphics/>
</csml:shape>
</csml:viewProperty>
<csml:biologicalProperty refCellComponentID="cso30:i:CC_CellComponent">
<csml:property key="extension" value=""/>
<csml:property key="accession" value=""/>
<csml:property key="probeID" value=""/>
</csml:biologicalProperty>
<csml:comments>
<csml:comment type="text"></csml:comment>
</csml:comments>
</csml:entity>
<csml:entity id="e39" name="&#8721;Shc" type="cso30:c:Complex">
<csml:entitySimulationProperty>
<csml:variable variableID="m39" type="csml-variable:Double">
<csml:parameter key="csml-variable:parameter:initialValue" value="0"/>
<csml:parameter key="csml-variable:parameter:maximumValue" value="infinite"/>
<csml:parameter key="csml-variable:parameter:minimumValue" value="0"/>
<csml:parameter key="csml-variable:parameter:unit" value="unit"/>
<csml:parameter key="csml-variable:parameter:global" value="false"/>
</csml:variable>
</csml:entitySimulationProperty>
<csml:viewProperty>
<csml:position positionID="default" position="auto" x="2926.0" y="1041.9014084507044"/>
<csml:shape shapeID="default" visible="true">
<csml:image width="35.890410958904106" height="60.0" filePath="" fileType="resourceFile" fileFormat="svg" resourceID="31" outlineColor="0 0 0 0"></csml:image>
<csml:toolSpecificGraphics/>
</csml:shape>
</csml:viewProperty>
<csml:biologicalProperty refCellComponentID="cso30:i:CC_CellComponent">
<csml:property key="extension" value=""/>
<csml:property key="accession" value=""/>
<csml:property key="probeID" value=""/>
</csml:biologicalProperty>
<csml:comments>
<csml:comment type="text"></csml:comment>
</csml:comments>
</csml:entity>
<csml:entity id="e41" name="&#8721;Gab1" type="cso30:c:Protein">
<csml:entitySimulationProperty>
<csml:variable variableID="m41" type="csml-variable:Double">
<csml:parameter key="csml-variable:parameter:initialValue" value="0"/>
<csml:parameter key="csml-variable:parameter:maximumValue" value="infinite"/>
<csml:parameter key="csml-variable:parameter:minimumValue" value="0"/>
<csml:parameter key="csml-variable:parameter:unit" value="unit"/>
<csml:parameter key="csml-variable:parameter:global" value="false"/>
</csml:variable>
</csml:entitySimulationProperty>
<csml:viewProperty>
<csml:position positionID="default" position="auto" x="4282.0" y="2397.0"/>
<csml:shape shapeID="default" visible="true">
<csml:image width="60.0" height="37.1875" filePath="" fileType="resourceFile" fileFormat="svg" resourceID="11" outlineColor="0 0 0 0"></csml:image>
<csml:toolSpecificGraphics/>
</csml:shape>
</csml:viewProperty>
<csml:biologicalProperty refCellComponentID="cso30:i:CC_CellComponent">
<csml:property key="extension" value=""/>
<csml:property key="accession" value=""/>
<csml:property key="probeID" value=""/>
</csml:biologicalProperty>
<csml:comments>
<csml:comment type="text"></csml:comment>
</csml:comments>
</csml:entity>
<csml:entity id="e42" name="&#8721;p-Gab1" type="cso30:c:Protein">
<csml:entitySimulationProperty>
<csml:variable variableID="m42" type="csml-variable:Double">
<csml:parameter key="csml-variable:parameter:initialValue" value="0"/>
<csml:parameter key="csml-variable:parameter:maximumValue" value="infinite"/>
<csml:parameter key="csml-variable:parameter:minimumValue" value="0"/>
<csml:parameter key="csml-variable:parameter:unit" value="unit"/>
<csml:parameter key="csml-variable:parameter:global" value="false"/>
</csml:variable>
</csml:entitySimulationProperty>
<csml:viewProperty>
<csml:position positionID="default" position="auto" x="4666.0" y="2372.0"/>
<csml:shape shapeID="default" visible="true">
<csml:image width="60.0" height="47.605633802816904" filePath="" fileType="resourceFile" fileFormat="svg" resourceID="32" outlineColor="0 0 0 0"></csml:image>
<csml:toolSpecificGraphics/>
</csml:shape>
</csml:viewProperty>
<csml:biologicalProperty refCellComponentID="cso30:i:CC_CellComponent">
<csml:property key="extension" value=""/>
<csml:property key="accession" value=""/>
<csml:property key="probeID" value=""/>
</csml:biologicalProperty>
<csml:comments>
<csml:comment type="text"></csml:comment>
</csml:comments>
</csml:entity>
<csml:entity id="e43" name="Shp2" type="cso30:c:Protein">
<csml:entitySimulationProperty>
<csml:variable variableID="m43" type="csml-variable:Double">
<csml:parameter key="csml-variable:parameter:maximumValue" value="infinite"/>
<csml:parameter key="csml-variable:parameter:minimumValue" value="0"/>
<csml:parameter key="csml-variable:parameter:unit" value="unit"/>
<csml:parameter key="csml-variable:parameter:global" value="false"/>
<csml:script key="csml-variable:parameter:initialValue" language="pnuts">k5</csml:script>
</csml:variable>
</csml:entitySimulationProperty>
<csml:viewProperty>
<csml:position positionID="default" position="auto" x="5626.0" y="397.203125"/>
<csml:shape shapeID="default" visible="true">
<csml:image width="60.0" height="37.1875" filePath="" fileType="resourceFile" fileFormat="svg" resourceID="11" outlineColor="0 0 0 0"></csml:image>
<csml:toolSpecificGraphics/>
</csml:shape>
</csml:viewProperty>
<csml:biologicalProperty refCellComponentID="cso30:i:CC_CellComponent">
<csml:property key="extension" value=""/>
<csml:property key="accession" value=""/>
<csml:property key="probeID" value=""/>
</csml:biologicalProperty>
<csml:comments>
<csml:comment type="text"></csml:comment>
</csml:comments>
</csml:entity>
<csml:entity id="e44" name="RasGAP" type="cso30:c:Protein">
<csml:entitySimulationProperty>
<csml:variable variableID="m44" type="csml-variable:Double">
<csml:parameter key="csml-variable:parameter:maximumValue" value="infinite"/>
<csml:parameter key="csml-variable:parameter:minimumValue" value="0"/>
<csml:parameter key="csml-variable:parameter:unit" value="unit"/>
<csml:parameter key="csml-variable:parameter:global" value="false"/>
<csml:script key="csml-variable:parameter:initialValue" language="pnuts">k4</csml:script>
</csml:variable>
</csml:entitySimulationProperty>
<csml:viewProperty>
<csml:position positionID="default" position="auto" x="5394.0" y="384.203125"/>
<csml:shape shapeID="default" visible="true">
<csml:image width="60.0" height="37.1875" filePath="" fileType="resourceFile" fileFormat="svg" resourceID="11" outlineColor="0 0 0 0"></csml:image>
<csml:toolSpecificGraphics/>
</csml:shape>
</csml:viewProperty>
<csml:biologicalProperty refCellComponentID="cso30:i:CC_CellComponent">
<csml:property key="extension" value=""/>
<csml:property key="accession" value=""/>
<csml:property key="probeID" value=""/>
</csml:biologicalProperty>
<csml:comments>
<csml:comment type="text"></csml:comment>
</csml:comments>
</csml:entity>
<csml:entity id="e45" name="PI3K" type="cso30:c:Protein">
<csml:entitySimulationProperty>
<csml:variable variableID="m45" type="csml-variable:Double">
<csml:parameter key="csml-variable:parameter:maximumValue" value="infinite"/>
<csml:parameter key="csml-variable:parameter:minimumValue" value="0"/>
<csml:parameter key="csml-variable:parameter:unit" value="unit"/>
<csml:parameter key="csml-variable:parameter:global" value="false"/>
<csml:script key="csml-variable:parameter:initialValue" language="pnuts">k9</csml:script>
</csml:variable>
</csml:entitySimulationProperty>
<csml:viewProperty>
<csml:position positionID="default" position="auto" x="5262.0" y="2605.0"/>
<csml:shape shapeID="default" visible="true">
<csml:image width="60.0" height="37.1875" filePath="" fileType="resourceFile" fileFormat="svg" resourceID="11" outlineColor="0 0 0 0"></csml:image>
<csml:toolSpecificGraphics/>
</csml:shape>
</csml:viewProperty>
<csml:biologicalProperty refCellComponentID="cso30:i:CC_CellComponent">
<csml:property key="extension" value=""/>
<csml:property key="accession" value=""/>
<csml:property key="probeID" value=""/>
</csml:biologicalProperty>
<csml:comments>
<csml:comment type="text"></csml:comment>
</csml:comments>
</csml:entity>
<csml:entity id="e46" name="&#8721;p-Gab1.Shp2" type="cso30:c:Complex">
<csml:entitySimulationProperty>
<csml:variable variableID="m46" type="csml-variable:Double">
<csml:parameter key="csml-variable:parameter:initialValue" value="0"/>
<csml:parameter key="csml-variable:parameter:maximumValue" value="infinite"/>
<csml:parameter key="csml-variable:parameter:minimumValue" value="0"/>
<csml:parameter key="csml-variable:parameter:unit" value="unit"/>
<csml:parameter key="csml-variable:parameter:global" value="false"/>
</csml:variable>
</csml:entitySimulationProperty>
<csml:viewProperty>
<csml:position positionID="default" position="auto" x="5144.0" y="2066.0"/>
<csml:shape shapeID="default" visible="true">
<csml:image width="48.607594936708864" height="60.00000000000001" filePath="" fileType="resourceFile" fileFormat="svg" resourceID="12" outlineColor="0 0 0 0"></csml:image>
<csml:toolSpecificGraphics/>
</csml:shape>
</csml:viewProperty>
<csml:biologicalProperty refCellComponentID="cso30:i:CC_CellComponent">
<csml:property key="extension" value=""/>
<csml:property key="accession" value=""/>
<csml:property key="probeID" value=""/>
</csml:biologicalProperty>
<csml:comments>
<csml:comment type="text"></csml:comment>
</csml:comments>
</csml:entity>
<csml:entity id="e47" name="&#8721;p-Gab1.Shc" type="cso30:c:Complex">
<csml:entitySimulationProperty>
<csml:variable variableID="m47" type="csml-variable:Double">
<csml:parameter key="csml-variable:parameter:initialValue" value="0"/>
<csml:parameter key="csml-variable:parameter:maximumValue" value="infinite"/>
<csml:parameter key="csml-variable:parameter:minimumValue" value="0"/>
<csml:parameter key="csml-variable:parameter:unit" value="unit"/>
<csml:parameter key="csml-variable:parameter:global" value="false"/>
</csml:variable>
</csml:entitySimulationProperty>
<csml:viewProperty>
<csml:position positionID="default" position="auto" x="4484.0" y="2758.0"/>
<csml:shape shapeID="default" visible="true">
<csml:image width="48.607594936708864" height="60.00000000000001" filePath="" fileType="resourceFile" fileFormat="svg" resourceID="12" outlineColor="0 0 0 0"></csml:image>
<csml:toolSpecificGraphics/>
</csml:shape>
</csml:viewProperty>
<csml:biologicalProperty refCellComponentID="cso30:i:CC_CellComponent">
<csml:property key="extension" value=""/>
<csml:property key="accession" value=""/>
<csml:property key="probeID" value=""/>
</csml:biologicalProperty>
<csml:comments>
<csml:comment type="text"></csml:comment>
</csml:comments>
</csml:entity>
<csml:entity id="e48" name="&#8721;p-Gab1.PI3K" type="cso30:c:Complex">
<csml:entitySimulationProperty>
<csml:variable variableID="m48" type="csml-variable:Double">
<csml:parameter key="csml-variable:parameter:initialValue" value="0"/>
<csml:parameter key="csml-variable:parameter:maximumValue" value="infinite"/>
<csml:parameter key="csml-variable:parameter:minimumValue" value="0"/>
<csml:parameter key="csml-variable:parameter:unit" value="unit"/>
<csml:parameter key="csml-variable:parameter:global" value="false"/>
</csml:variable>
</csml:entitySimulationProperty>
<csml:viewProperty>
<csml:position positionID="default" position="auto" x="5184.0" y="2366.0"/>
<csml:shape shapeID="default" visible="true">
<csml:image width="48.607594936708864" height="60.00000000000001" filePath="" fileType="resourceFile" fileFormat="svg" resourceID="12" outlineColor="0 0 0 0"></csml:image>
<csml:toolSpecificGraphics/>
</csml:shape>
</csml:viewProperty>
<csml:biologicalProperty refCellComponentID="cso30:i:CC_CellComponent">
<csml:property key="extension" value=""/>
<csml:property key="accession" value=""/>
<csml:property key="probeID" value=""/>
</csml:biologicalProperty>
<csml:comments>
<csml:comment type="text"></csml:comment>
</csml:comments>
</csml:entity>
<csml:entity id="e49" name="&#8721;p-Gab1.RasGAP" type="cso30:c:Complex">
<csml:entitySimulationProperty>
<csml:variable variableID="m49" type="csml-variable:Double">
<csml:parameter key="csml-variable:parameter:initialValue" value="0"/>
<csml:parameter key="csml-variable:parameter:maximumValue" value="infinite"/>
<csml:parameter key="csml-variable:parameter:minimumValue" value="0"/>
<csml:parameter key="csml-variable:parameter:unit" value="unit"/>
<csml:parameter key="csml-variable:parameter:global" value="false"/>
</csml:variable>
</csml:entitySimulationProperty>
<csml:viewProperty>
<csml:position positionID="default" position="auto" x="4903.0" y="2741.0"/>
<csml:shape shapeID="default" visible="true">
<csml:image width="48.607594936708864" height="60.00000000000001" filePath="" fileType="resourceFile" fileFormat="svg" resourceID="12" outlineColor="0 0 0 0"></csml:image>
<csml:toolSpecificGraphics/>
</csml:shape>
</csml:viewProperty>
<csml:biologicalProperty refCellComponentID="cso30:i:CC_CellComponent">
<csml:property key="extension" value=""/>
<csml:property key="accession" value=""/>
<csml:property key="probeID" value=""/>
</csml:biologicalProperty>
<csml:comments>
<csml:comment type="text"></csml:comment>
</csml:comments>
</csml:entity>
<csml:entity id="e51" name="&#8721;p-EGFR.Shp2" type="cso30:c:Complex">
<csml:entitySimulationProperty>
<csml:variable variableID="m51" type="csml-variable:Double">
<csml:parameter key="csml-variable:parameter:initialValue" value="0"/>
<csml:parameter key="csml-variable:parameter:maximumValue" value="infinite"/>
<csml:parameter key="csml-variable:parameter:minimumValue" value="0"/>
<csml:parameter key="csml-variable:parameter:unit" value="unit"/>
<csml:parameter key="csml-variable:parameter:global" value="false"/>
</csml:variable>
</csml:entitySimulationProperty>
<csml:viewProperty>
<csml:position positionID="default" position="auto" x="5721.0" y="172.0"/>
<csml:shape shapeID="default" visible="true">
<csml:image width="35.890410958904106" height="60.0" filePath="" fileType="resourceFile" fileFormat="svg" resourceID="31" outlineColor="0 0 0 0"></csml:image>
<csml:toolSpecificGraphics/>
</csml:shape>
</csml:viewProperty>
<csml:biologicalProperty refCellComponentID="cso30:i:CC_CellComponent">
<csml:property key="extension" value=""/>
<csml:property key="accession" value=""/>
<csml:property key="probeID" value=""/>
</csml:biologicalProperty>
<csml:comments>
<csml:comment type="text"></csml:comment>
</csml:comments>
</csml:entity>
<csml:entity id="e52" name="&#8721;p-EGFR.RasGAP" type="cso30:c:Complex">
<csml:entitySimulationProperty>
<csml:variable variableID="m52" type="csml-variable:Double">
<csml:parameter key="csml-variable:parameter:initialValue" value="0"/>
<csml:parameter key="csml-variable:parameter:maximumValue" value="infinite"/>
<csml:parameter key="csml-variable:parameter:minimumValue" value="0"/>
<csml:parameter key="csml-variable:parameter:unit" value="unit"/>
<csml:parameter key="csml-variable:parameter:global" value="false"/>
</csml:variable>
</csml:entitySimulationProperty>
<csml:viewProperty>
<csml:position positionID="default" position="auto" x="5584.0" y="172.0"/>
<csml:shape shapeID="default" visible="true">
<csml:image width="35.890410958904106" height="60.0" filePath="" fileType="resourceFile" fileFormat="svg" resourceID="31" outlineColor="0 0 0 0"></csml:image>
<csml:toolSpecificGraphics/>
</csml:shape>
</csml:viewProperty>
<csml:biologicalProperty refCellComponentID="cso30:i:CC_CellComponent">
<csml:property key="extension" value=""/>
<csml:property key="accession" value=""/>
<csml:property key="probeID" value=""/>
</csml:biologicalProperty>
<csml:comments>
<csml:comment type="text"></csml:comment>
</csml:comments>
</csml:entity>
<csml:entity id="e53" name="Hrs" type="cso30:c:Protein">
<csml:entitySimulationProperty>
<csml:variable variableID="m53" type="csml-variable:Double">
<csml:parameter key="csml-variable:parameter:maximumValue" value="infinite"/>
<csml:parameter key="csml-variable:parameter:minimumValue" value="0"/>
<csml:parameter key="csml-variable:parameter:unit" value="unit"/>
<csml:parameter key="csml-variable:parameter:global" value="false"/>
<csml:script key="csml-variable:parameter:initialValue" language="pnuts">k8</csml:script>
</csml:variable>
</csml:entitySimulationProperty>
<csml:viewProperty>
<csml:position positionID="default" position="auto" x="887.0" y="1662.0"/>
<csml:shape shapeID="default" visible="true">
<csml:image width="60.00000000000003" height="37.1875" filePath="" fileType="resourceFile" fileFormat="svg" resourceID="11" outlineColor="0 0 0 0"></csml:image>
<csml:toolSpecificGraphics/>
</csml:shape>
</csml:viewProperty>
<csml:biologicalProperty refCellComponentID="cso30:i:CC_CellComponent">
<csml:property key="extension" value=""/>
<csml:property key="accession" value=""/>
<csml:property key="probeID" value=""/>
</csml:biologicalProperty>
<csml:comments>
<csml:comment type="text"></csml:comment>
</csml:comments>
</csml:entity>
<csml:entity id="e54" name="&#8721;Cbl" type="cso30:c:Protein">
<csml:entitySimulationProperty>
<csml:variable variableID="m54" type="csml-variable:Double">
<csml:parameter key="csml-variable:parameter:initialValue" value="0"/>
<csml:parameter key="csml-variable:parameter:maximumValue" value="infinite"/>
<csml:parameter key="csml-variable:parameter:minimumValue" value="0"/>
<csml:parameter key="csml-variable:parameter:unit" value="unit"/>
<csml:parameter key="csml-variable:parameter:global" value="false"/>
</csml:variable>
</csml:entitySimulationProperty>
<csml:viewProperty>
<csml:position positionID="default" position="auto" x="6073.0" y="1359.8076584507044"/>
<csml:shape shapeID="default" visible="true">
<csml:image width="60.0" height="37.1875" filePath="" fileType="resourceFile" fileFormat="svg" resourceID="11" outlineColor="0 0 0 0"></csml:image>
<csml:toolSpecificGraphics/>
</csml:shape>
</csml:viewProperty>
<csml:biologicalProperty refCellComponentID="cso30:i:CC_CellComponent">
<csml:property key="extension" value=""/>
<csml:property key="accession" value=""/>
<csml:property key="probeID" value=""/>
</csml:biologicalProperty>
<csml:comments>
<csml:comment type="text"></csml:comment>
</csml:comments>
</csml:entity>
<csml:entity id="e55" name="&#8721;p-Cbl" type="cso30:c:Protein">
<csml:entitySimulationProperty>
<csml:variable variableID="m55" type="csml-variable:Double">
<csml:parameter key="csml-variable:parameter:initialValue" value="0"/>
<csml:parameter key="csml-variable:parameter:maximumValue" value="infinite"/>
<csml:parameter key="csml-variable:parameter:minimumValue" value="0"/>
<csml:parameter key="csml-variable:parameter:unit" value="unit"/>
<csml:parameter key="csml-variable:parameter:global" value="false"/>
</csml:variable>
</csml:entitySimulationProperty>
<csml:viewProperty>
<csml:position positionID="default" position="auto" x="6375.0" y="1348.8978873239437"/>
<csml:shape shapeID="default" visible="true">
<csml:image width="60.0" height="47.605633802816904" filePath="" fileType="resourceFile" fileFormat="svg" resourceID="32" outlineColor="0 0 0 0"></csml:image>
<csml:toolSpecificGraphics/>
</csml:shape>
</csml:viewProperty>
<csml:biologicalProperty refCellComponentID="cso30:i:CC_CellComponent">
<csml:property key="extension" value=""/>
<csml:property key="accession" value=""/>
<csml:property key="probeID" value=""/>
</csml:biologicalProperty>
<csml:comments>
<csml:comment type="text"></csml:comment>
</csml:comments>
</csml:entity>
<csml:entity id="e60" name="p-EGFR@E" type="cso30:c:Complex">
<csml:entitySimulationProperty>
<csml:variable variableID="m60" type="csml-variable:Double">
<csml:parameter key="csml-variable:parameter:initialValue" value="0"/>
<csml:parameter key="csml-variable:parameter:maximumValue" value="infinite"/>
<csml:parameter key="csml-variable:parameter:minimumValue" value="0"/>
<csml:parameter key="csml-variable:parameter:unit" value="unit"/>
<csml:parameter key="csml-variable:parameter:global" value="false"/>
</csml:variable>
</csml:entitySimulationProperty>
<csml:viewProperty>
<csml:position positionID="default" position="auto" x="965.0000000000002" y="698.5"/>
<csml:shape shapeID="default" visible="true">
<csml:image width="31.139240506329116" height="60.0" filePath="" fileType="resourceFile" fileFormat="svg" resourceID="6" outlineColor="0 0 0 0"></csml:image>
<csml:toolSpecificGraphics/>
</csml:shape>
</csml:viewProperty>
<csml:biologicalProperty refCellComponentID="cso30:i:CC_CellComponent">
<csml:property key="extension" value=""/>
<csml:property key="accession" value=""/>
<csml:property key="probeID" value=""/>
</csml:biologicalProperty>
<csml:comments>
<csml:comment type="text"></csml:comment>
</csml:comments>
</csml:entity>
<csml:entity id="e67" name="PIP3" type="cso30:c:SmallMolecule">
<csml:entitySimulationProperty>
<csml:variable variableID="m67" type="csml-variable:Double">
<csml:parameter key="csml-variable:parameter:initialValue" value="0"/>
<csml:parameter key="csml-variable:parameter:maximumValue" value="infinite"/>
<csml:parameter key="csml-variable:parameter:minimumValue" value="0"/>
<csml:parameter key="csml-variable:parameter:unit" value="unit"/>
<csml:parameter key="csml-variable:parameter:global" value="false"/>
</csml:variable>
</csml:entitySimulationProperty>
<csml:viewProperty>
<csml:position positionID="default" position="auto" x="3135.0" y="2376.5535714285716"/>
<csml:shape shapeID="default" visible="true">
<csml:image width="59.99999999999999" height="35.785714285714285" filePath="" fileType="resourceFile" fileFormat="svg" resourceID="65" outlineColor="0 0 0 0"></csml:image>
<csml:toolSpecificGraphics/>
</csml:shape>
</csml:viewProperty>
<csml:biologicalProperty refCellComponentID="cso30:i:CC_CellComponent">
<csml:property key="extension" value=""/>
<csml:property key="accession" value=""/>
<csml:property key="probeID" value=""/>
</csml:biologicalProperty>
<csml:comments>
<csml:comment type="text"></csml:comment>
</csml:comments>
</csml:entity>
<csml:entity id="e68" name="PIP2" type="cso30:c:SmallMolecule">
<csml:entitySimulationProperty>
<csml:variable variableID="m68" type="csml-variable:Double">
<csml:parameter key="csml-variable:parameter:maximumValue" value="infinite"/>
<csml:parameter key="csml-variable:parameter:minimumValue" value="0"/>
<csml:parameter key="csml-variable:parameter:unit" value="unit"/>
<csml:parameter key="csml-variable:parameter:global" value="false"/>
<csml:script key="csml-variable:parameter:initialValue" language="pnuts">k18</csml:script>
</csml:variable>
</csml:entitySimulationProperty>
<csml:viewProperty>
<csml:position positionID="default" position="auto" x="2796.0" y="2376.5535714285716"/>
<csml:shape shapeID="default" visible="true">
<csml:image width="59.99999999999999" height="35.785714285714285" filePath="" fileType="resourceFile" fileFormat="svg" resourceID="65" outlineColor="0 0 0 0"></csml:image>
<csml:toolSpecificGraphics/>
</csml:shape>
</csml:viewProperty>
<csml:biologicalProperty refCellComponentID="cso30:i:CC_CellComponent">
<csml:property key="extension" value=""/>
<csml:property key="accession" value=""/>
<csml:property key="probeID" value=""/>
</csml:biologicalProperty>
<csml:comments>
<csml:comment type="text"></csml:comment>
</csml:comments>
</csml:entity>
<csml:entity id="e65" name="Gab1.PIP3" type="cso30:c:Protein">
<csml:entitySimulationProperty>
<csml:variable variableID="m65" type="csml-variable:Double">
<csml:parameter key="csml-variable:parameter:initialValue" value="0"/>
<csml:parameter key="csml-variable:parameter:maximumValue" value="infinite"/>
<csml:parameter key="csml-variable:parameter:minimumValue" value="0"/>
<csml:parameter key="csml-variable:parameter:unit" value="unit"/>
<csml:parameter key="csml-variable:parameter:global" value="false"/>
</csml:variable>
</csml:entitySimulationProperty>
<csml:viewProperty>
<csml:position positionID="default" position="auto" x="3434.0" y="2337.8526785714284"/>
<csml:shape shapeID="default" visible="true">
<csml:image width="60.0" height="37.1875" filePath="" fileType="resourceFile" fileFormat="svg" resourceID="11" outlineColor="0 0 0 0"></csml:image>
<csml:toolSpecificGraphics/>
</csml:shape>
</csml:viewProperty>
<csml:biologicalProperty refCellComponentID="cso30:i:CC_CellComponent">
<csml:property key="extension" value=""/>
<csml:property key="accession" value=""/>
<csml:property key="probeID" value=""/>
</csml:biologicalProperty>
<csml:comments>
<csml:comment type="text"></csml:comment>
</csml:comments>
</csml:entity>
<csml:entity id="e69" name="RasGDP" type="cso30:c:Protein">
<csml:entitySimulationProperty>
<csml:variable variableID="m69" type="csml-variable:Double">
<csml:parameter key="csml-variable:parameter:maximumValue" value="infinite"/>
<csml:parameter key="csml-variable:parameter:minimumValue" value="0"/>
<csml:parameter key="csml-variable:parameter:unit" value="unit"/>
<csml:parameter key="csml-variable:parameter:global" value="false"/>
<csml:script key="csml-variable:parameter:initialValue" language="pnuts">k10</csml:script>
</csml:variable>
</csml:entitySimulationProperty>
<csml:viewProperty>
<csml:position positionID="default" position="auto" x="7989.0" y="1668.8"/>
<csml:shape shapeID="default" visible="true">
<csml:image width="59.99999999999999" height="37.1875" filePath="" fileType="resourceFile" fileFormat="svg" resourceID="11" outlineColor="0 0 0 0"></csml:image>
<csml:toolSpecificGraphics/>
</csml:shape>
</csml:viewProperty>
<csml:biologicalProperty refCellComponentID="cso30:i:CC_CellComponent">
<csml:property key="extension" value=""/>
<csml:property key="accession" value=""/>
<csml:property key="probeID" value=""/>
</csml:biologicalProperty>
<csml:comments>
<csml:comment type="text"></csml:comment>
</csml:comments>
</csml:entity>
<csml:entity id="e70" name="RasGTP" type="cso30:c:Protein">
<csml:entitySimulationProperty>
<csml:variable variableID="m70" type="csml-variable:Double">
<csml:parameter key="csml-variable:parameter:initialValue" value="0"/>
<csml:parameter key="csml-variable:parameter:maximumValue" value="infinite"/>
<csml:parameter key="csml-variable:parameter:minimumValue" value="0"/>
<csml:parameter key="csml-variable:parameter:unit" value="unit"/>
<csml:parameter key="csml-variable:parameter:global" value="false"/>
</csml:variable>
</csml:entitySimulationProperty>
<csml:viewProperty>
<csml:position positionID="default" position="auto" x="8354.2" y="1668.8"/>
<csml:shape shapeID="default" visible="true">
<csml:image width="59.99999999999999" height="37.1875" filePath="" fileType="resourceFile" fileFormat="svg" resourceID="11" outlineColor="0 0 0 0"></csml:image>
<csml:toolSpecificGraphics/>
</csml:shape>
</csml:viewProperty>
<csml:biologicalProperty refCellComponentID="cso30:i:CC_CellComponent">
<csml:property key="extension" value=""/>
<csml:property key="accession" value=""/>
<csml:property key="probeID" value=""/>
</csml:biologicalProperty>
<csml:comments>
<csml:comment type="text"></csml:comment>
</csml:comments>
</csml:entity>
<csml:entity id="e71" name="&#8721;Grb2.Sos" type="cso30:c:Protein">
<csml:entitySimulationProperty>
<csml:variable variableID="m71" type="csml-variable:Double">
<csml:parameter key="csml-variable:parameter:maximumValue" value="infinite"/>
<csml:parameter key="csml-variable:parameter:minimumValue" value="0"/>
<csml:parameter key="csml-variable:parameter:unit" value="unit"/>
<csml:parameter key="csml-variable:parameter:evaluateScriptOnce" value="false"/>
<csml:parameter key="csml-variable:parameter:global" value="false"/>
<csml:script key="csml-variable:parameter:initialValue" language="pnuts">m15</csml:script>
</csml:variable>
</csml:entitySimulationProperty>
<csml:viewProperty>
<csml:position positionID="default" position="auto" x="7976.0" y="1500.9031249999998"/>
<csml:shape shapeID="default" visible="true">
<csml:image width="60.0" height="37.1875" filePath="" fileType="resourceFile" fileFormat="svg" resourceID="11" outlineColor="0 0 0 0"></csml:image>
<csml:toolSpecificGraphics/>
</csml:shape>
</csml:viewProperty>
<csml:biologicalProperty refCellComponentID="cso30:i:CC_CellComponent">
<csml:property key="extension" value=""/>
<csml:property key="accession" value=""/>
<csml:property key="probeID" value=""/>
</csml:biologicalProperty>
<csml:comments>
<csml:comment type="text"></csml:comment>
</csml:comments>
</csml:entity>
<csml:entity id="e72" name="RasGAP@EGFR" type="cso30:c:Protein">
<csml:entitySimulationProperty>
<csml:variable variableID="m72" type="csml-variable:Double">
<csml:parameter key="csml-variable:parameter:maximumValue" value="infinite"/>
<csml:parameter key="csml-variable:parameter:minimumValue" value="0"/>
<csml:parameter key="csml-variable:parameter:unit" value="unit"/>
<csml:parameter key="csml-variable:parameter:evaluateScriptOnce" value="false"/>
<csml:parameter key="csml-variable:parameter:global" value="false"/>
<csml:script key="csml-variable:parameter:initialValue" language="pnuts">m52+m49*m11*m25</csml:script>
</csml:variable>
</csml:entitySimulationProperty>
<csml:viewProperty>
<csml:position positionID="default" position="auto" x="7876.0" y="1768.303125"/>
<csml:shape shapeID="default" visible="true">
<csml:image width="60.0" height="37.1875" filePath="" fileType="resourceFile" fileFormat="svg" resourceID="11" outlineColor="0 0 0 0"></csml:image>
<csml:toolSpecificGraphics/>
</csml:shape>
</csml:viewProperty>
<csml:biologicalProperty refCellComponentID="cso30:i:CC_CellComponent">
<csml:property key="extension" value=""/>
<csml:property key="accession" value=""/>
<csml:property key="probeID" value=""/>
</csml:biologicalProperty>
<csml:comments>
<csml:comment type="text"></csml:comment>
</csml:comments>
</csml:entity>
<csml:entity id="e75" name="Erk*" type="cso30:c:Protein">
<csml:entitySimulationProperty>
<csml:variable variableID="m75" type="csml-variable:Double">
<csml:parameter key="csml-variable:parameter:initialValue" value="0"/>
<csml:parameter key="csml-variable:parameter:maximumValue" value="infinite"/>
<csml:parameter key="csml-variable:parameter:minimumValue" value="0"/>
<csml:parameter key="csml-variable:parameter:unit" value="unit"/>
<csml:parameter key="csml-variable:parameter:global" value="false"/>
</csml:variable>
</csml:entitySimulationProperty>
<csml:viewProperty>
<csml:position positionID="default" position="auto" x="9111.0" y="1312.439406645569"/>
<csml:shape shapeID="default" visible="true">
<csml:image width="60.00000000000003" height="45.18987341772152" filePath="" fileType="resourceFile" fileFormat="svg" resourceID="34" outlineColor="0 0 0 0"></csml:image>
<csml:toolSpecificGraphics/>
</csml:shape>
</csml:viewProperty>
<csml:biologicalProperty refCellComponentID="cso30:i:CC_CellComponent">
<csml:property key="extension" value=""/>
<csml:property key="accession" value=""/>
<csml:property key="probeID" value=""/>
</csml:biologicalProperty>
<csml:comments>
<csml:comment type="text"></csml:comment>
</csml:comments>
</csml:entity>
<csml:entity id="e76" name="Mek" type="cso30:c:Protein">
<csml:entitySimulationProperty>
<csml:variable variableID="m76" type="csml-variable:Double">
<csml:parameter key="csml-variable:parameter:maximumValue" value="infinite"/>
<csml:parameter key="csml-variable:parameter:minimumValue" value="0"/>
<csml:parameter key="csml-variable:parameter:unit" value="unit"/>
<csml:parameter key="csml-variable:parameter:global" value="false"/>
<csml:script key="csml-variable:parameter:initialValue" language="pnuts">k13</csml:script>
</csml:variable>
</csml:entitySimulationProperty>
<csml:viewProperty>
<csml:position positionID="default" position="auto" x="8689.0" y="1024.80059335443"/>
<csml:shape shapeID="default" visible="true">
<csml:image width="60.00000000000002" height="37.1875" filePath="" fileType="resourceFile" fileFormat="svg" resourceID="11" outlineColor="0 0 0 0"></csml:image>
<csml:toolSpecificGraphics/>
</csml:shape>
</csml:viewProperty>
<csml:biologicalProperty refCellComponentID="cso30:i:CC_CellComponent">
<csml:property key="extension" value=""/>
<csml:property key="accession" value=""/>
<csml:property key="probeID" value=""/>
</csml:biologicalProperty>
<csml:comments>
<csml:comment type="text"></csml:comment>
</csml:comments>
</csml:entity>
<csml:entity id="e77" name="Erk" type="cso30:c:Protein">
<csml:entitySimulationProperty>
<csml:variable variableID="m77" type="csml-variable:Double">
<csml:parameter key="csml-variable:parameter:maximumValue" value="infinite"/>
<csml:parameter key="csml-variable:parameter:minimumValue" value="0"/>
<csml:parameter key="csml-variable:parameter:unit" value="unit"/>
<csml:parameter key="csml-variable:parameter:global" value="false"/>
<csml:script key="csml-variable:parameter:initialValue" language="pnuts">k14</csml:script>
</csml:variable>
</csml:entitySimulationProperty>
<csml:viewProperty>
<csml:position positionID="default" position="auto" x="8689.0" y="1311.03434335443"/>
<csml:shape shapeID="default" visible="true">
<csml:image width="60.0" height="48.0" filePath="" fileType="resourceFile" fileFormat="svg" resourceID="32" outlineColor="0 0 0 0"></csml:image>
<csml:toolSpecificGraphics/>
</csml:shape>
</csml:viewProperty>
<csml:biologicalProperty refCellComponentID="cso30:i:CC_CellComponent">
<csml:property key="extension" value=""/>
<csml:property key="accession" value=""/>
<csml:property key="probeID" value=""/>
</csml:biologicalProperty>
<csml:comments>
<csml:comment type="text"></csml:comment>
</csml:comments>
</csml:entity>
<csml:entity id="e79" name="Raf" type="cso30:c:Protein">
<csml:entitySimulationProperty>
<csml:variable variableID="m79" type="csml-variable:Double">
<csml:parameter key="csml-variable:parameter:maximumValue" value="infinite"/>
<csml:parameter key="csml-variable:parameter:minimumValue" value="0"/>
<csml:parameter key="csml-variable:parameter:unit" value="unit"/>
<csml:parameter key="csml-variable:parameter:global" value="false"/>
<csml:script key="csml-variable:parameter:initialValue" language="pnuts">k12</csml:script>
</csml:variable>
</csml:entitySimulationProperty>
<csml:viewProperty>
<csml:position positionID="default" position="auto" x="8689.0" y="768.8005933544301"/>
<csml:shape shapeID="default" visible="true">
<csml:image width="60.00000000000002" height="37.1875" filePath="" fileType="resourceFile" fileFormat="svg" resourceID="11" outlineColor="0 0 0 0"></csml:image>
<csml:toolSpecificGraphics/>
</csml:shape>
</csml:viewProperty>
<csml:biologicalProperty refCellComponentID="cso30:i:CC_CellComponent">
<csml:property key="extension" value=""/>
<csml:property key="accession" value=""/>
<csml:property key="probeID" value=""/>
</csml:biologicalProperty>
<csml:comments>
<csml:comment type="text"></csml:comment>
</csml:comments>
</csml:entity>
<csml:entity id="e82" name="Raf*" type="cso30:c:Protein">
<csml:entitySimulationProperty>
<csml:variable variableID="m82" type="csml-variable:Double">
<csml:parameter key="csml-variable:parameter:initialValue" value="0"/>
<csml:parameter key="csml-variable:parameter:maximumValue" value="infinite"/>
<csml:parameter key="csml-variable:parameter:minimumValue" value="0"/>
<csml:parameter key="csml-variable:parameter:unit" value="unit"/>
<csml:parameter key="csml-variable:parameter:global" value="false"/>
</csml:variable>
</csml:entitySimulationProperty>
<csml:viewProperty>
<csml:position positionID="default" position="auto" x="9111.0" y="774.7994066455693"/>
<csml:shape shapeID="default" visible="true">
<csml:image width="60.00000000000003" height="45.18987341772152" filePath="" fileType="resourceFile" fileFormat="svg" resourceID="34" outlineColor="0 0 0 0"></csml:image>
<csml:toolSpecificGraphics/>
</csml:shape>
</csml:viewProperty>
<csml:biologicalProperty refCellComponentID="cso30:i:CC_CellComponent">
<csml:property key="extension" value=""/>
<csml:property key="accession" value=""/>
<csml:property key="probeID" value=""/>
</csml:biologicalProperty>
<csml:comments>
<csml:comment type="text"></csml:comment>
</csml:comments>
</csml:entity>
<csml:entity id="e84" name="Mek*" type="cso30:c:Protein">
<csml:entitySimulationProperty>
<csml:variable variableID="m84" type="csml-variable:Double">
<csml:parameter key="csml-variable:parameter:initialValue" value="0"/>
<csml:parameter key="csml-variable:parameter:maximumValue" value="infinite"/>
<csml:parameter key="csml-variable:parameter:minimumValue" value="0"/>
<csml:parameter key="csml-variable:parameter:unit" value="unit"/>
<csml:parameter key="csml-variable:parameter:global" value="false"/>
</csml:variable>
</csml:entitySimulationProperty>
<csml:viewProperty>
<csml:position positionID="default" position="auto" x="9111.0" y="1020.7994066455694"/>
<csml:shape shapeID="default" visible="true">
<csml:image width="60.00000000000003" height="45.18987341772152" filePath="" fileType="resourceFile" fileFormat="svg" resourceID="34" outlineColor="0 0 0 0"></csml:image>
<csml:toolSpecificGraphics/>
</csml:shape>
</csml:viewProperty>
<csml:biologicalProperty refCellComponentID="cso30:i:CC_CellComponent">
<csml:property key="extension" value=""/>
<csml:property key="accession" value=""/>
<csml:property key="probeID" value=""/>
</csml:biologicalProperty>
<csml:comments>
<csml:comment type="text"></csml:comment>
</csml:comments>
</csml:entity>
<csml:entity id="e23" name="Src*" type="cso30:c:Protein">
<csml:entitySimulationProperty>
<csml:variable variableID="m23" type="csml-variable:Double">
<csml:parameter key="csml-variable:parameter:initialValue" value="0"/>
<csml:parameter key="csml-variable:parameter:maximumValue" value="infinite"/>
<csml:parameter key="csml-variable:parameter:minimumValue" value="0"/>
<csml:parameter key="csml-variable:parameter:unit" value="unit"/>
<csml:parameter key="csml-variable:parameter:global" value="false"/>
</csml:variable>
</csml:entitySimulationProperty>
<csml:viewProperty>
<csml:position positionID="default" position="auto" x="6058.0" y="2042.0"/>
<csml:shape shapeID="default" visible="true">
<csml:image width="60.0" height="37.1875" filePath="" fileType="resourceFile" fileFormat="svg" resourceID="11" outlineColor="0 0 0 0"></csml:image>
<csml:toolSpecificGraphics/>
</csml:shape>
</csml:viewProperty>
<csml:biologicalProperty refCellComponentID="cso30:i:CC_CellComponent">
<csml:property key="extension" value=""/>
<csml:property key="accession" value=""/>
<csml:property key="probeID" value=""/>
</csml:biologicalProperty>
<csml:comments>
<csml:comment type="text"></csml:comment>
</csml:comments>
</csml:entity>
<csml:entity id="e1" name="Src" type="cso30:c:Protein">
<csml:entitySimulationProperty>
<csml:variable variableID="m1" type="csml-variable:Double">
<csml:parameter key="csml-variable:parameter:maximumValue" value="infinite"/>
<csml:parameter key="csml-variable:parameter:minimumValue" value="0"/>
<csml:parameter key="csml-variable:parameter:unit" value="unit"/>
<csml:parameter key="csml-variable:parameter:global" value="false"/>
<csml:script key="csml-variable:parameter:initialValue" language="pnuts">k11</csml:script>
</csml:variable>
</csml:entitySimulationProperty>
<csml:viewProperty>
<csml:position positionID="default" position="auto" x="5682.0" y="2042.0"/>
<csml:shape shapeID="default" visible="true">
<csml:image width="60.0" height="37.1875" filePath="" fileType="resourceFile" fileFormat="svg" resourceID="11" outlineColor="0 0 0 0"></csml:image>
<csml:toolSpecificGraphics/>
</csml:shape>
</csml:viewProperty>
<csml:biologicalProperty refCellComponentID="cso30:i:CC_CellComponent">
<csml:property key="extension" value=""/>
<csml:property key="accession" value=""/>
<csml:property key="probeID" value=""/>
</csml:biologicalProperty>
<csml:comments>
<csml:comment type="text"></csml:comment>
</csml:comments>
</csml:entity>
<csml:entity id="e4" name="EGFR_dimer@PM" type="cso30:c:Complex">
<csml:entitySimulationProperty>
<csml:variable variableID="m4" type="csml-variable:Double">
<csml:parameter key="csml-variable:parameter:initialValue" value="0"/>
<csml:parameter key="csml-variable:parameter:maximumValue" value="infinite"/>
<csml:parameter key="csml-variable:parameter:minimumValue" value="0"/>
<csml:parameter key="csml-variable:parameter:unit" value="unit"/>
<csml:parameter key="csml-variable:parameter:global" value="false"/>
</csml:variable>
</csml:entitySimulationProperty>
<csml:viewProperty>
<csml:position positionID="default" position="auto" x="641.7151898734177" y="265.0"/>
<csml:shape shapeID="default" visible="true">
<csml:image width="31.139240506329116" height="60.0" filePath="" fileType="resourceFile" fileFormat="svg" resourceID="6" outlineColor="0 0 0 0"></csml:image>
<csml:toolSpecificGraphics/>
</csml:shape>
</csml:viewProperty>
<csml:biologicalProperty refCellComponentID="cso30:i:CC_CellComponent">
<csml:property key="extension" value=""/>
<csml:property key="accession" value=""/>
<csml:property key="probeID" value=""/>
</csml:biologicalProperty>
<csml:comments>
<csml:comment type="text"></csml:comment>
</csml:comments>
</csml:entity>
<csml:entity id="e3" name="EGFR@PM" type="cso30:c:Protein">
<csml:entitySimulationProperty>
<csml:variable variableID="m5" type="csml-variable:Double">
<csml:parameter key="csml-variable:parameter:maximumValue" value="infinite"/>
<csml:parameter key="csml-variable:parameter:minimumValue" value="0"/>
<csml:parameter key="csml-variable:parameter:unit" value="unit"/>
<csml:parameter key="csml-variable:parameter:global" value="false"/>
<csml:script key="csml-variable:parameter:initialValue" language="pnuts">k1</csml:script>
</csml:variable>
</csml:entitySimulationProperty>
<csml:viewProperty>
<csml:position positionID="default" position="auto" x="124.90923566878982" y="259.5"/>
<csml:shape shapeID="default" visible="true">
<csml:image width="39.36305732484077" height="60.00000000000001" filePath="" fileType="resourceFile" fileFormat="svg" resourceID="13" outlineColor="0 0 0 0"></csml:image>
<csml:toolSpecificGraphics/>
</csml:shape>
</csml:viewProperty>
<csml:biologicalProperty refCellComponentID="cso30:i:CC_CellComponent">
<csml:property key="extension" value=""/>
<csml:property key="accession" value=""/>
<csml:property key="probeID" value=""/>
</csml:biologicalProperty>
<csml:comments>
<csml:comment type="text"></csml:comment>
</csml:comments>
</csml:entity>
<csml:entity id="e5" name="EGF@EX" type="cso30:c:Protein">
<csml:entitySimulationProperty>
<csml:variable variableID="m6" type="csml-variable:Double">
<csml:parameter key="csml-variable:parameter:initialValue" value="25"/>
<csml:parameter key="csml-variable:parameter:maximumValue" value="infinite"/>
<csml:parameter key="csml-variable:parameter:minimumValue" value="0"/>
<csml:parameter key="csml-variable:parameter:unit" value="unit"/>
<csml:parameter key="csml-variable:parameter:global" value="false"/>
</csml:variable>
</csml:entitySimulationProperty>
<csml:viewProperty>
<csml:position positionID="default" position="auto" x="155.0" y="164.0"/>
<csml:shape shapeID="default" visible="true">
<csml:image width="60.0" height="38.78453038674033" filePath="" fileType="resourceFile" fileFormat="svg" resourceID="5" outlineColor="0 0 0 0"></csml:image>
<csml:toolSpecificGraphics/>
</csml:shape>
</csml:viewProperty>
<csml:biologicalProperty refCellComponentID="cso30:i:CC_CellComponent">
<csml:property key="extension" value=""/>
<csml:property key="accession" value=""/>
<csml:property key="probeID" value=""/>
</csml:biologicalProperty>
<csml:comments>
<csml:comment type="text"></csml:comment>
</csml:comments>
</csml:entity>
<csml:entity id="e8" name="EGFR.EGF@PM" type="cso30:c:Complex">
<csml:entitySimulationProperty>
<csml:variable variableID="m7" type="csml-variable:Double">
<csml:parameter key="csml-variable:parameter:initialValue" value="0"/>
<csml:parameter key="csml-variable:parameter:maximumValue" value="infinite"/>
<csml:parameter key="csml-variable:parameter:minimumValue" value="0"/>
<csml:parameter key="csml-variable:parameter:unit" value="unit"/>
<csml:parameter key="csml-variable:parameter:global" value="false"/>
</csml:variable>
</csml:entitySimulationProperty>
<csml:viewProperty>
<csml:position positionID="default" position="auto" x="460.7151898734177" y="265.0"/>
<csml:shape shapeID="default" visible="true">
<csml:image width="31.139240506329116" height="60.0" filePath="" fileType="resourceFile" fileFormat="svg" resourceID="6" outlineColor="0 0 0 0"></csml:image>
<csml:toolSpecificGraphics/>
</csml:shape>
</csml:viewProperty>
<csml:biologicalProperty refCellComponentID="cso30:i:CC_CellComponent">
<csml:property key="extension" value=""/>
<csml:property key="accession" value=""/>
<csml:property key="probeID" value=""/>
</csml:biologicalProperty>
<csml:comments>
<csml:comment type="text"></csml:comment>
</csml:comments>
</csml:entity>
<csml:entity id="e6" name="pT-Sos" type="cso30:c:Protein">
<csml:entitySimulationProperty>
<csml:variable variableID="m3" type="csml-variable:Double">
<csml:parameter key="csml-variable:parameter:initialValue" value="0"/>
<csml:parameter key="csml-variable:parameter:maximumValue" value="infinite"/>
<csml:parameter key="csml-variable:parameter:minimumValue" value="0"/>
<csml:parameter key="csml-variable:parameter:unit" value="unit"/>
<csml:parameter key="csml-variable:parameter:global" value="false"/>
</csml:variable>
</csml:entitySimulationProperty>
<csml:viewProperty>
<csml:position positionID="default" position="auto" x="4586.0" y="453.0"/>
<csml:shape shapeID="default" visible="true">
<csml:image width="60.0" height="37.1875" filePath="" fileType="resourceFile" fileFormat="svg" resourceID="11" outlineColor="0 0 0 0"></csml:image>
<csml:toolSpecificGraphics/>
</csml:shape>
</csml:viewProperty>
<csml:biologicalProperty refCellComponentID="cso30:i:CC_CellComponent">
<csml:property key="extension" value=""/>
<csml:property key="accession" value=""/>
<csml:property key="probeID" value=""/>
</csml:biologicalProperty>
<csml:comments>
<csml:comment type="text"></csml:comment>
</csml:comments>
</csml:entity>
<csml:entity id="e10" name="&#8721;Shp2" type="cso30:c:Protein">
<csml:entitySimulationProperty>
<csml:variable variableID="m10" type="csml-variable:Double">
<csml:parameter key="csml-variable:parameter:initialValue" value="0"/>
<csml:parameter key="csml-variable:parameter:maximumValue" value="infinite"/>
<csml:parameter key="csml-variable:parameter:minimumValue" value="0"/>
<csml:parameter key="csml-variable:parameter:unit" value="unit"/>
<csml:parameter key="csml-variable:parameter:global" value="false"/>
</csml:variable>
</csml:entitySimulationProperty>
<csml:viewProperty>
<csml:position positionID="default" position="auto" x="2944.0" y="578.5045334507042"/>
<csml:shape shapeID="default" visible="true">
<csml:image width="60.0" height="37.1875" filePath="" fileType="resourceFile" fileFormat="svg" resourceID="11" outlineColor="0 0 0 0"></csml:image>
<csml:toolSpecificGraphics/>
</csml:shape>
</csml:viewProperty>
<csml:biologicalProperty refCellComponentID="cso30:i:CC_CellComponent">
<csml:property key="extension" value=""/>
<csml:property key="accession" value=""/>
<csml:property key="probeID" value=""/>
</csml:biologicalProperty>
<csml:comments>
<csml:comment type="text"></csml:comment>
</csml:comments>
</csml:entity>
<csml:entity id="e11" name="Shc_abundance " type="cso30:c:-">
<csml:entitySimulationProperty>
<csml:variable variableID="k3" type="csml-variable:Double">
<csml:parameter key="csml-variable:parameter:initialValue" value="108.782591"/>
<csml:parameter key="csml-variable:parameter:maximumValue" value="infinite"/>
<csml:parameter key="csml-variable:parameter:minimumValue" value="0"/>
<csml:parameter key="csml-variable:parameter:unit" value="unit"/>
<csml:parameter key="csml-variable:parameter:global" value="false"/>
</csml:variable>
</csml:entitySimulationProperty>
<csml:viewProperty>
<csml:position positionID="default" position="auto" x="3691.0" y="3673.275"/>
<csml:shape shapeID="default" visible="true">
<csml:toolSpecificGraphics>
<fig:figure xmlns:fig="http://www.csml.org/csml/cigraphics">
<fig:continuousEntity name="default" depth="0" visible="true"/>
</fig:figure>
</csml:toolSpecificGraphics>
</csml:shape>
</csml:viewProperty>
<csml:biologicalProperty refCellComponentID="cso30:i:CC_CellComponent">
<csml:property key="extension" value=""/>
<csml:property key="accession" value=""/>
<csml:property key="probeID" value=""/>
</csml:biologicalProperty>
<csml:comments>
<csml:comment type="text"></csml:comment>
</csml:comments>
</csml:entity>
<csml:entity id="e12" name="Gab1_abundance " type="cso30:c:-">
<csml:entitySimulationProperty>
<csml:variable variableID="k6" type="csml-variable:Double">
<csml:parameter key="csml-variable:parameter:initialValue" value="157.167178"/>
<csml:parameter key="csml-variable:parameter:maximumValue" value="infinite"/>
<csml:parameter key="csml-variable:parameter:minimumValue" value="0"/>
<csml:parameter key="csml-variable:parameter:unit" value="unit"/>
<csml:parameter key="csml-variable:parameter:global" value="false"/>
</csml:variable>
</csml:entitySimulationProperty>
<csml:viewProperty>
<csml:position positionID="default" position="auto" x="3691.0" y="3934.95"/>
<csml:shape shapeID="default" visible="true">
<csml:toolSpecificGraphics>
<fig:figure xmlns:fig="http://www.csml.org/csml/cigraphics">
<fig:continuousEntity name="default" depth="0" visible="true"/>
</fig:figure>
</csml:toolSpecificGraphics>
</csml:shape>
</csml:viewProperty>
<csml:biologicalProperty refCellComponentID="cso30:i:CC_CellComponent">
<csml:property key="extension" value=""/>
<csml:property key="accession" value=""/>
<csml:property key="probeID" value=""/>
</csml:biologicalProperty>
<csml:comments>
<csml:comment type="text"></csml:comment>
</csml:comments>
</csml:entity>
<csml:entity id="e14" name="EGFR_abundance " type="cso30:c:-">
<csml:entitySimulationProperty>
<csml:variable variableID="k1" type="csml-variable:Double">
<csml:parameter key="csml-variable:parameter:initialValue" value="35.189383"/>
<csml:parameter key="csml-variable:parameter:maximumValue" value="infinite"/>
<csml:parameter key="csml-variable:parameter:minimumValue" value="0"/>
<csml:parameter key="csml-variable:parameter:unit" value="unit"/>
<csml:parameter key="csml-variable:parameter:global" value="false"/>
</csml:variable>
</csml:entitySimulationProperty>
<csml:viewProperty>
<csml:position positionID="default" position="auto" x="3901.0" y="3673.275"/>
<csml:shape shapeID="default" visible="true">
<csml:toolSpecificGraphics>
<fig:figure xmlns:fig="http://www.csml.org/csml/cigraphics">
<fig:continuousEntity name="default" depth="0" visible="true"/>
</fig:figure>
</csml:toolSpecificGraphics>
</csml:shape>
</csml:viewProperty>
<csml:biologicalProperty refCellComponentID="cso30:i:CC_CellComponent">
<csml:property key="extension" value=""/>
<csml:property key="accession" value=""/>
<csml:property key="probeID" value=""/>
</csml:biologicalProperty>
<csml:comments>
<csml:comment type="text"></csml:comment>
</csml:comments>
</csml:entity>
<csml:entity id="e21" name="RasGAP_abundance " type="cso30:c:-">
<csml:entitySimulationProperty>
<csml:variable variableID="k4" type="csml-variable:Double">
<csml:parameter key="csml-variable:parameter:initialValue" value="50"/>
<csml:parameter key="csml-variable:parameter:maximumValue" value="infinite"/>
<csml:parameter key="csml-variable:parameter:minimumValue" value="0"/>
<csml:parameter key="csml-variable:parameter:unit" value="unit"/>
<csml:parameter key="csml-variable:parameter:global" value="false"/>
</csml:variable>
</csml:entitySimulationProperty>
<csml:viewProperty>
<csml:position positionID="default" position="auto" x="3691.0" y="3758.0"/>
<csml:shape shapeID="default" visible="true">
<csml:toolSpecificGraphics>
<fig:figure xmlns:fig="http://www.csml.org/csml/cigraphics">
<fig:continuousEntity name="default" depth="0" visible="true"/>
</fig:figure>
</csml:toolSpecificGraphics>
</csml:shape>
</csml:viewProperty>
<csml:biologicalProperty refCellComponentID="cso30:i:CC_CellComponent">
<csml:property key="extension" value=""/>
<csml:property key="accession" value=""/>
<csml:property key="probeID" value=""/>
</csml:biologicalProperty>
<csml:comments>
<csml:comment type="text"></csml:comment>
</csml:comments>
</csml:entity>
<csml:entity id="e25" name="Shp2_abundance " type="cso30:c:-">
<csml:entitySimulationProperty>
<csml:variable variableID="k5" type="csml-variable:Double">
<csml:parameter key="csml-variable:parameter:initialValue" value="125.014831"/>
<csml:parameter key="csml-variable:parameter:maximumValue" value="infinite"/>
<csml:parameter key="csml-variable:parameter:minimumValue" value="0"/>
<csml:parameter key="csml-variable:parameter:unit" value="unit"/>
<csml:parameter key="csml-variable:parameter:global" value="false"/>
</csml:variable>
</csml:entitySimulationProperty>
<csml:viewProperty>
<csml:position positionID="default" position="auto" x="3901.0" y="3758.0"/>
<csml:shape shapeID="default" visible="true">
<csml:toolSpecificGraphics>
<fig:figure xmlns:fig="http://www.csml.org/csml/cigraphics">
<fig:continuousEntity name="default" depth="0" visible="true"/>
</fig:figure>
</csml:toolSpecificGraphics>
</csml:shape>
</csml:viewProperty>
<csml:biologicalProperty refCellComponentID="cso30:i:CC_CellComponent">
<csml:property key="extension" value=""/>
<csml:property key="accession" value=""/>
<csml:property key="probeID" value=""/>
</csml:biologicalProperty>
<csml:comments>
<csml:comment type="text"></csml:comment>
</csml:comments>
</csml:entity>
<csml:entity id="e29" name="Cbl_abundance " type="cso30:c:-">
<csml:entitySimulationProperty>
<csml:variable variableID="k7" type="csml-variable:Double">
<csml:parameter key="csml-variable:parameter:initialValue" value="50.199527"/>
<csml:parameter key="csml-variable:parameter:maximumValue" value="infinite"/>
<csml:parameter key="csml-variable:parameter:minimumValue" value="0"/>
<csml:parameter key="csml-variable:parameter:unit" value="unit"/>
<csml:parameter key="csml-variable:parameter:global" value="false"/>
</csml:variable>
</csml:entitySimulationProperty>
<csml:viewProperty>
<csml:position positionID="default" position="auto" x="3901.0" y="3851.8"/>
<csml:shape shapeID="default" visible="true">
<csml:toolSpecificGraphics>
<fig:figure xmlns:fig="http://www.csml.org/csml/cigraphics">
<fig:continuousEntity name="default" depth="0" visible="true"/>
</fig:figure>
</csml:toolSpecificGraphics>
</csml:shape>
</csml:viewProperty>
<csml:biologicalProperty refCellComponentID="cso30:i:CC_CellComponent">
<csml:property key="extension" value=""/>
<csml:property key="accession" value=""/>
<csml:property key="probeID" value=""/>
</csml:biologicalProperty>
<csml:comments>
<csml:comment type="text"></csml:comment>
</csml:comments>
</csml:entity>
<csml:entity id="e30" name="Hrs_abundance " type="cso30:c:-">
<csml:entitySimulationProperty>
<csml:variable variableID="k8" type="csml-variable:Double">
<csml:parameter key="csml-variable:parameter:initialValue" value="108.367711"/>
<csml:parameter key="csml-variable:parameter:maximumValue" value="infinite"/>
<csml:parameter key="csml-variable:parameter:minimumValue" value="0"/>
<csml:parameter key="csml-variable:parameter:unit" value="unit"/>
<csml:parameter key="csml-variable:parameter:global" value="false"/>
</csml:variable>
</csml:entitySimulationProperty>
<csml:viewProperty>
<csml:position positionID="default" position="auto" x="3691.0" y="4020.4500000000003"/>
<csml:shape shapeID="default" visible="true">
<csml:toolSpecificGraphics>
<fig:figure xmlns:fig="http://www.csml.org/csml/cigraphics">
<fig:continuousEntity name="default" depth="0" visible="true"/>
</fig:figure>
</csml:toolSpecificGraphics>
</csml:shape>
</csml:viewProperty>
<csml:biologicalProperty refCellComponentID="cso30:i:CC_CellComponent">
<csml:property key="extension" value=""/>
<csml:property key="accession" value=""/>
<csml:property key="probeID" value=""/>
</csml:biologicalProperty>
<csml:comments>
<csml:comment type="text"></csml:comment>
</csml:comments>
</csml:entity>
<csml:entity id="e31" name="PI3K_abundance " type="cso30:c:-">
<csml:entitySimulationProperty>
<csml:variable variableID="k9" type="csml-variable:Double">
<csml:parameter key="csml-variable:parameter:initialValue" value="89.094913"/>
<csml:parameter key="csml-variable:parameter:maximumValue" value="infinite"/>
<csml:parameter key="csml-variable:parameter:minimumValue" value="0"/>
<csml:parameter key="csml-variable:parameter:unit" value="unit"/>
<csml:parameter key="csml-variable:parameter:global" value="false"/>
</csml:variable>
</csml:entitySimulationProperty>
<csml:viewProperty>
<csml:position positionID="default" position="auto" x="3901.0" y="3934.95"/>
<csml:shape shapeID="default" visible="true">
<csml:toolSpecificGraphics>
<fig:figure xmlns:fig="http://www.csml.org/csml/cigraphics">
<fig:continuousEntity name="default" depth="0" visible="true"/>
</fig:figure>
</csml:toolSpecificGraphics>
</csml:shape>
</csml:viewProperty>
<csml:biologicalProperty refCellComponentID="cso30:i:CC_CellComponent">
<csml:property key="extension" value=""/>
<csml:property key="accession" value=""/>
<csml:property key="probeID" value=""/>
</csml:biologicalProperty>
<csml:comments>
<csml:comment type="text"></csml:comment>
</csml:comments>
</csml:entity>
<csml:entity id="e33" name="p-EGFR@PM" type="cso30:c:Complex">
<csml:entitySimulationProperty>
<csml:variable variableID="m33" type="csml-variable:Double">
<csml:parameter key="csml-variable:parameter:initialValue" value="0"/>
<csml:parameter key="csml-variable:parameter:maximumValue" value="infinite"/>
<csml:parameter key="csml-variable:parameter:minimumValue" value="0"/>
<csml:parameter key="csml-variable:parameter:unit" value="unit"/>
<csml:parameter key="csml-variable:parameter:global" value="false"/>
</csml:variable>
</csml:entitySimulationProperty>
<csml:viewProperty>
<csml:position positionID="default" position="auto" x="965.0000000000002" y="265.0"/>
<csml:shape shapeID="default" visible="true">
<csml:image width="31.139240506329116" height="60.0" filePath="" fileType="resourceFile" fileFormat="svg" resourceID="6" outlineColor="0 0 0 0"></csml:image>
<csml:toolSpecificGraphics/>
</csml:shape>
</csml:viewProperty>
<csml:biologicalProperty refCellComponentID="cso30:i:CC_CellComponent">
<csml:property key="extension" value=""/>
<csml:property key="accession" value=""/>
<csml:property key="probeID" value=""/>
</csml:biologicalProperty>
<csml:comments>
<csml:comment type="text"></csml:comment>
</csml:comments>
</csml:entity>
<csml:entity id="e58" name="EGFR_dimer@E" type="cso30:c:Complex">
<csml:entitySimulationProperty>
<csml:variable variableID="m58" type="csml-variable:Double">
<csml:parameter key="csml-variable:parameter:initialValue" value="0"/>
<csml:parameter key="csml-variable:parameter:maximumValue" value="infinite"/>
<csml:parameter key="csml-variable:parameter:minimumValue" value="0"/>
<csml:parameter key="csml-variable:parameter:unit" value="unit"/>
<csml:parameter key="csml-variable:parameter:global" value="false"/>
</csml:variable>
</csml:entitySimulationProperty>
<csml:viewProperty>
<csml:position positionID="default" position="auto" x="641.7151898734177" y="698.5"/>
<csml:shape shapeID="default" visible="true">
<csml:image width="31.139240506329116" height="60.0" filePath="" fileType="resourceFile" fileFormat="svg" resourceID="6" outlineColor="0 0 0 0"></csml:image>
<csml:toolSpecificGraphics/>
</csml:shape>
</csml:viewProperty>
<csml:biologicalProperty refCellComponentID="cso30:i:CC_CellComponent">
<csml:property key="extension" value=""/>
<csml:property key="accession" value=""/>
<csml:property key="probeID" value=""/>
</csml:biologicalProperty>
<csml:comments>
<csml:comment type="text"></csml:comment>
</csml:comments>
</csml:entity>
<csml:entity id="e86" name="EGFR.EGF@E" type="cso30:c:Complex">
<csml:entitySimulationProperty>
<csml:variable variableID="m86" type="csml-variable:Double">
<csml:parameter key="csml-variable:parameter:initialValue" value="0"/>
<csml:parameter key="csml-variable:parameter:maximumValue" value="infinite"/>
<csml:parameter key="csml-variable:parameter:minimumValue" value="0"/>
<csml:parameter key="csml-variable:parameter:unit" value="unit"/>
<csml:parameter key="csml-variable:parameter:global" value="false"/>
</csml:variable>
</csml:entitySimulationProperty>
<csml:viewProperty>
<csml:position positionID="default" position="auto" x="460.7151898734177" y="698.5"/>
<csml:shape shapeID="default" visible="true">
<csml:image width="31.139240506329116" height="60.0" filePath="" fileType="resourceFile" fileFormat="svg" resourceID="6" outlineColor="0 0 0 0"></csml:image>
<csml:toolSpecificGraphics/>
</csml:shape>
</csml:viewProperty>
<csml:biologicalProperty refCellComponentID="cso30:i:CC_CellComponent">
<csml:property key="extension" value=""/>
<csml:property key="accession" value=""/>
<csml:property key="probeID" value=""/>
</csml:biologicalProperty>
<csml:comments>
<csml:comment type="text"></csml:comment>
</csml:comments>
</csml:entity>
<csml:entity id="e87" name="EGFR@E" type="cso30:c:Protein">
<csml:entitySimulationProperty>
<csml:variable variableID="m87" type="csml-variable:Double">
<csml:parameter key="csml-variable:parameter:initialValue" value="0"/>
<csml:parameter key="csml-variable:parameter:maximumValue" value="infinite"/>
<csml:parameter key="csml-variable:parameter:minimumValue" value="0"/>
<csml:parameter key="csml-variable:parameter:unit" value="unit"/>
<csml:parameter key="csml-variable:parameter:global" value="false"/>
</csml:variable>
</csml:entitySimulationProperty>
<csml:viewProperty>
<csml:position positionID="default" position="auto" x="124.90923566878982" y="698.5"/>
<csml:shape shapeID="default" visible="true">
<csml:image width="39.36305732484077" height="60.00000000000001" filePath="" fileType="resourceFile" fileFormat="svg" resourceID="13" outlineColor="0 0 0 0"></csml:image>
<csml:toolSpecificGraphics/>
</csml:shape>
</csml:viewProperty>
<csml:biologicalProperty refCellComponentID="cso30:i:CC_CellComponent">
<csml:property key="extension" value=""/>
<csml:property key="accession" value=""/>
<csml:property key="probeID" value=""/>
</csml:biologicalProperty>
<csml:comments>
<csml:comment type="text"></csml:comment>
</csml:comments>
</csml:entity>
<csml:entity id="e88" name="EGF@E" type="cso30:c:Protein">
<csml:entitySimulationProperty>
<csml:variable variableID="m88" type="csml-variable:Double">
<csml:parameter key="csml-variable:parameter:initialValue" value="0"/>
<csml:parameter key="csml-variable:parameter:maximumValue" value="infinite"/>
<csml:parameter key="csml-variable:parameter:minimumValue" value="0"/>
<csml:parameter key="csml-variable:parameter:unit" value="unit"/>
<csml:parameter key="csml-variable:parameter:global" value="false"/>
</csml:variable>
</csml:entitySimulationProperty>
<csml:viewProperty>
<csml:position positionID="default" position="auto" x="382.0" y="508.6473359919639"/>
<csml:shape shapeID="default" visible="true">
<csml:image width="60.0" height="38.78453038674033" filePath="" fileType="resourceFile" fileFormat="svg" resourceID="5" outlineColor="0 0 0 0"></csml:image>
<csml:toolSpecificGraphics/>
</csml:shape>
</csml:viewProperty>
<csml:biologicalProperty refCellComponentID="cso30:i:CC_CellComponent">
<csml:property key="extension" value=""/>
<csml:property key="accession" value=""/>
<csml:property key="probeID" value=""/>
</csml:biologicalProperty>
<csml:comments>
<csml:comment type="text"></csml:comment>
</csml:comments>
</csml:entity>
<csml:entity id="e92" name="EGF@L" type="cso30:c:Protein">
<csml:entitySimulationProperty>
<csml:variable variableID="m92" type="csml-variable:Double">
<csml:parameter key="csml-variable:parameter:initialValue" value="0"/>
<csml:parameter key="csml-variable:parameter:maximumValue" value="infinite"/>
<csml:parameter key="csml-variable:parameter:minimumValue" value="0"/>
<csml:parameter key="csml-variable:parameter:unit" value="unit"/>
<csml:parameter key="csml-variable:parameter:global" value="false"/>
</csml:variable>
</csml:entitySimulationProperty>
<csml:viewProperty>
<csml:position positionID="default" position="auto" x="408.0" y="1081.0342053948652"/>
<csml:shape shapeID="default" visible="true">
<csml:image width="60.0" height="38.78453038674033" filePath="" fileType="resourceFile" fileFormat="svg" resourceID="5" outlineColor="0 0 0 0"></csml:image>
<csml:toolSpecificGraphics/>
</csml:shape>
</csml:viewProperty>
<csml:biologicalProperty refCellComponentID="cso30:i:CC_CellComponent">
<csml:property key="extension" value=""/>
<csml:property key="accession" value=""/>
<csml:property key="probeID" value=""/>
</csml:biologicalProperty>
<csml:comments>
<csml:comment type="text"></csml:comment>
</csml:comments>
</csml:entity>
<csml:entity id="e93" name="ub-EGFR.EGF@E" type="cso30:c:Complex">
<csml:entitySimulationProperty>
<csml:variable variableID="m93" type="csml-variable:Double">
<csml:parameter key="csml-variable:parameter:initialValue" value="0"/>
<csml:parameter key="csml-variable:parameter:maximumValue" value="infinite"/>
<csml:parameter key="csml-variable:parameter:minimumValue" value="0"/>
<csml:parameter key="csml-variable:parameter:unit" value="unit"/>
<csml:parameter key="csml-variable:parameter:global" value="false"/>
</csml:variable>
</csml:entitySimulationProperty>
<csml:viewProperty>
<csml:position positionID="default" position="auto" x="1450.4651898734176" y="698.5"/>
<csml:shape shapeID="default" visible="true">
<csml:image width="31.13924050632911" height="60.0" filePath="" fileType="resourceFile" fileFormat="svg" resourceID="6" outlineColor="0 0 0 0"></csml:image>
<csml:toolSpecificGraphics/>
</csml:shape>
</csml:viewProperty>
<csml:biologicalProperty refCellComponentID="cso30:i:CC_CellComponent">
<csml:property key="extension" value=""/>
<csml:property key="accession" value=""/>
<csml:property key="probeID" value=""/>
</csml:biologicalProperty>
<csml:comments>
<csml:comment type="text"></csml:comment>
</csml:comments>
</csml:entity>
<csml:entity id="e94" name="ub-EGFR_dimer@PM" type="cso30:c:Complex">
<csml:entitySimulationProperty>
<csml:variable variableID="m94" type="csml-variable:Double">
<csml:parameter key="csml-variable:parameter:initialValue" value="0"/>
<csml:parameter key="csml-variable:parameter:maximumValue" value="infinite"/>
<csml:parameter key="csml-variable:parameter:minimumValue" value="0"/>
<csml:parameter key="csml-variable:parameter:unit" value="unit"/>
<csml:parameter key="csml-variable:parameter:global" value="false"/>
</csml:variable>
</csml:entitySimulationProperty>
<csml:viewProperty>
<csml:position positionID="default" position="auto" x="1652.1075949367087" y="265.0"/>
<csml:shape shapeID="default" visible="true">
<csml:image width="31.13924050632911" height="60.0" filePath="" fileType="resourceFile" fileFormat="svg" resourceID="6" outlineColor="0 0 0 0"></csml:image>
<csml:toolSpecificGraphics/>
</csml:shape>
</csml:viewProperty>
<csml:biologicalProperty refCellComponentID="cso30:i:CC_CellComponent">
<csml:property key="extension" value=""/>
<csml:property key="accession" value=""/>
<csml:property key="probeID" value=""/>
</csml:biologicalProperty>
<csml:comments>
<csml:comment type="text"></csml:comment>
</csml:comments>
</csml:entity>
<csml:entity id="e95" name="ub-p-EGFR@PM" type="cso30:c:Complex">
<csml:entitySimulationProperty>
<csml:variable variableID="m95" type="csml-variable:Double">
<csml:parameter key="csml-variable:parameter:initialValue" value="0"/>
<csml:parameter key="csml-variable:parameter:maximumValue" value="infinite"/>
<csml:parameter key="csml-variable:parameter:minimumValue" value="0"/>
<csml:parameter key="csml-variable:parameter:unit" value="unit"/>
<csml:parameter key="csml-variable:parameter:global" value="false"/>
</csml:variable>
</csml:entitySimulationProperty>
<csml:viewProperty>
<csml:position positionID="default" position="auto" x="1999.890702772683" y="265.0"/>
<csml:shape shapeID="default" visible="true">
<csml:image width="31.13924050632911" height="60.0" filePath="" fileType="resourceFile" fileFormat="svg" resourceID="6" outlineColor="0 0 0 0"></csml:image>
<csml:toolSpecificGraphics/>
</csml:shape>
</csml:viewProperty>
<csml:biologicalProperty refCellComponentID="cso30:i:CC_CellComponent">
<csml:property key="extension" value=""/>
<csml:property key="accession" value=""/>
<csml:property key="probeID" value=""/>
</csml:biologicalProperty>
<csml:comments>
<csml:comment type="text"></csml:comment>
</csml:comments>
</csml:entity>
<csml:entity id="e96" name="ub-p-EGFR@E" type="cso30:c:Complex">
<csml:entitySimulationProperty>
<csml:variable variableID="m96" type="csml-variable:Double">
<csml:parameter key="csml-variable:parameter:initialValue" value="0"/>
<csml:parameter key="csml-variable:parameter:maximumValue" value="infinite"/>
<csml:parameter key="csml-variable:parameter:minimumValue" value="0"/>
<csml:parameter key="csml-variable:parameter:unit" value="unit"/>
<csml:parameter key="csml-variable:parameter:global" value="false"/>
</csml:variable>
</csml:entitySimulationProperty>
<csml:viewProperty>
<csml:position positionID="default" position="auto" x="1999.890702772683" y="696.0"/>
<csml:shape shapeID="default" visible="true">
<csml:image width="31.13924050632911" height="60.0" filePath="" fileType="resourceFile" fileFormat="svg" resourceID="6" outlineColor="0 0 0 0"></csml:image>
<csml:toolSpecificGraphics/>
</csml:shape>
</csml:viewProperty>
<csml:biologicalProperty refCellComponentID="cso30:i:CC_CellComponent">
<csml:property key="extension" value=""/>
<csml:property key="accession" value=""/>
<csml:property key="probeID" value=""/>
</csml:biologicalProperty>
<csml:comments>
<csml:comment type="text"></csml:comment>
</csml:comments>
</csml:entity>
<csml:entity id="e98" name="ub-EGFR_dimer@E" type="cso30:c:Complex">
<csml:entitySimulationProperty>
<csml:variable variableID="m98" type="csml-variable:Double">
<csml:parameter key="csml-variable:parameter:initialValue" value="0"/>
<csml:parameter key="csml-variable:parameter:maximumValue" value="infinite"/>
<csml:parameter key="csml-variable:parameter:minimumValue" value="0"/>
<csml:parameter key="csml-variable:parameter:unit" value="unit"/>
<csml:parameter key="csml-variable:parameter:global" value="false"/>
</csml:variable>
</csml:entitySimulationProperty>
<csml:viewProperty>
<csml:position positionID="default" position="auto" x="1652.1075949367087" y="698.5"/>
<csml:shape shapeID="default" visible="true">
<csml:image width="31.13924050632911" height="60.0" filePath="" fileType="resourceFile" fileFormat="svg" resourceID="6" outlineColor="0 0 0 0"></csml:image>
<csml:toolSpecificGraphics/>
</csml:shape>
</csml:viewProperty>
<csml:biologicalProperty refCellComponentID="cso30:i:CC_CellComponent">
<csml:property key="extension" value=""/>
<csml:property key="accession" value=""/>
<csml:property key="probeID" value=""/>
</csml:biologicalProperty>
<csml:comments>
<csml:comment type="text"></csml:comment>
</csml:comments>
</csml:entity>
<csml:entity id="e99" name="ub-EGFR@E" type="cso30:c:Protein">
<csml:entitySimulationProperty>
<csml:variable variableID="m99" type="csml-variable:Double">
<csml:parameter key="csml-variable:parameter:initialValue" value="0"/>
<csml:parameter key="csml-variable:parameter:maximumValue" value="infinite"/>
<csml:parameter key="csml-variable:parameter:minimumValue" value="0"/>
<csml:parameter key="csml-variable:parameter:unit" value="unit"/>
<csml:parameter key="csml-variable:parameter:global" value="false"/>
</csml:variable>
</csml:entitySimulationProperty>
<csml:viewProperty>
<csml:position positionID="default" position="auto" x="1176.65923566879" y="698.5"/>
<csml:shape shapeID="default" visible="true">
<csml:image width="39.36305732484076" height="60.00000000000001" filePath="" fileType="resourceFile" fileFormat="svg" resourceID="13" outlineColor="0 0 0 0"></csml:image>
<csml:toolSpecificGraphics/>
</csml:shape>
</csml:viewProperty>
<csml:biologicalProperty refCellComponentID="cso30:i:CC_CellComponent">
<csml:property key="extension" value=""/>
<csml:property key="accession" value=""/>
<csml:property key="probeID" value=""/>
</csml:biologicalProperty>
<csml:comments>
<csml:comment type="text"></csml:comment>
</csml:comments>
</csml:entity>
<csml:entity id="e100" name="EGF.ub-EGFR@PM" type="cso30:c:Complex">
<csml:entitySimulationProperty>
<csml:variable variableID="m100" type="csml-variable:Double">
<csml:parameter key="csml-variable:parameter:initialValue" value="0"/>
<csml:parameter key="csml-variable:parameter:maximumValue" value="infinite"/>
<csml:parameter key="csml-variable:parameter:minimumValue" value="0"/>
<csml:parameter key="csml-variable:parameter:unit" value="unit"/>
<csml:parameter key="csml-variable:parameter:global" value="false"/>
</csml:variable>
</csml:entitySimulationProperty>
<csml:viewProperty>
<csml:position positionID="default" position="auto" x="1450.4651898734176" y="265.0"/>
<csml:shape shapeID="default" visible="true">
<csml:image width="31.13924050632911" height="60.0" filePath="" fileType="resourceFile" fileFormat="svg" resourceID="6" outlineColor="0 0 0 0"></csml:image>
<csml:toolSpecificGraphics/>
</csml:shape>
</csml:viewProperty>
<csml:biologicalProperty refCellComponentID="cso30:i:CC_CellComponent">
<csml:property key="extension" value=""/>
<csml:property key="accession" value=""/>
<csml:property key="probeID" value=""/>
</csml:biologicalProperty>
<csml:comments>
<csml:comment type="text"></csml:comment>
</csml:comments>
</csml:entity>
<csml:entity id="e102" name="ub-EGFR@PM" type="cso30:c:Protein">
<csml:entitySimulationProperty>
<csml:variable variableID="m102" type="csml-variable:Double">
<csml:parameter key="csml-variable:parameter:initialValue" value="0"/>
<csml:parameter key="csml-variable:parameter:maximumValue" value="infinite"/>
<csml:parameter key="csml-variable:parameter:minimumValue" value="0"/>
<csml:parameter key="csml-variable:parameter:unit" value="unit"/>
<csml:parameter key="csml-variable:parameter:global" value="false"/>
</csml:variable>
</csml:entitySimulationProperty>
<csml:viewProperty>
<csml:position positionID="default" position="auto" x="1176.65923566879" y="265.0"/>
<csml:shape shapeID="default" visible="true">
<csml:image width="39.36305732484076" height="60.00000000000001" filePath="" fileType="resourceFile" fileFormat="svg" resourceID="13" outlineColor="0 0 0 0"></csml:image>
<csml:toolSpecificGraphics/>
</csml:shape>
</csml:viewProperty>
<csml:biologicalProperty refCellComponentID="cso30:i:CC_CellComponent">
<csml:property key="extension" value=""/>
<csml:property key="accession" value=""/>
<csml:property key="probeID" value=""/>
</csml:biologicalProperty>
<csml:comments>
<csml:comment type="text"></csml:comment>
</csml:comments>
</csml:entity>
<csml:entity id="e56" name="&#8721;ub-EGFR@E" type="cso30:c:Complex">
<csml:entitySimulationProperty>
<csml:variable variableID="m56" type="csml-variable:Double">
<csml:parameter key="csml-variable:parameter:initialValue" value="0"/>
<csml:parameter key="csml-variable:parameter:maximumValue" value="infinite"/>
<csml:parameter key="csml-variable:parameter:minimumValue" value="0"/>
<csml:parameter key="csml-variable:parameter:unit" value="unit"/>
<csml:parameter key="csml-variable:parameter:global" value="false"/>
</csml:variable>
</csml:entitySimulationProperty>
<csml:viewProperty>
<csml:position positionID="default" position="auto" x="812.5" y="2273.8021148036255"/>
<csml:shape shapeID="default" visible="true">
<csml:image width="31.0" height="60.0" filePath="" fileType="resourceFile" fileFormat="svg" resourceID="6" outlineColor="0 0 0 0"></csml:image>
<csml:toolSpecificGraphics/>
</csml:shape>
</csml:viewProperty>
<csml:biologicalProperty refCellComponentID="cso30:i:CC_CellComponent">
<csml:property key="extension" value=""/>
<csml:property key="accession" value=""/>
<csml:property key="probeID" value=""/>
</csml:biologicalProperty>
<csml:comments>
<csml:comment type="text"></csml:comment>
</csml:comments>
</csml:entity>
<csml:entity id="e105" name="&#8721;ub-EGFR@PM" type="cso30:c:Complex">
<csml:entitySimulationProperty>
<csml:variable variableID="m105" type="csml-variable:Double">
<csml:parameter key="csml-variable:parameter:initialValue" value="0"/>
<csml:parameter key="csml-variable:parameter:maximumValue" value="infinite"/>
<csml:parameter key="csml-variable:parameter:minimumValue" value="0"/>
<csml:parameter key="csml-variable:parameter:unit" value="unit"/>
<csml:parameter key="csml-variable:parameter:global" value="false"/>
</csml:variable>
</csml:entitySimulationProperty>
<csml:viewProperty>
<csml:position positionID="default" position="auto" x="817.5" y="1786.0"/>
<csml:shape shapeID="default" visible="true">
<csml:image width="31.0" height="60.0" filePath="" fileType="resourceFile" fileFormat="svg" resourceID="6" outlineColor="0 0 0 0"></csml:image>
<csml:toolSpecificGraphics/>
</csml:shape>
</csml:viewProperty>
<csml:biologicalProperty refCellComponentID="cso30:i:CC_CellComponent">
<csml:property key="extension" value=""/>
<csml:property key="accession" value=""/>
<csml:property key="probeID" value=""/>
</csml:biologicalProperty>
<csml:comments>
<csml:comment type="text"></csml:comment>
</csml:comments>
</csml:entity>
<csml:entity id="e107" name="&#8721;ub-EGFR.Hrs@PM" type="cso30:c:Complex">
<csml:entitySimulationProperty>
<csml:variable variableID="m107" type="csml-variable:Double">
<csml:parameter key="csml-variable:parameter:initialValue" value="0"/>
<csml:parameter key="csml-variable:parameter:maximumValue" value="infinite"/>
<csml:parameter key="csml-variable:parameter:minimumValue" value="0"/>
<csml:parameter key="csml-variable:parameter:unit" value="unit"/>
<csml:parameter key="csml-variable:parameter:global" value="false"/>
</csml:variable>
</csml:entitySimulationProperty>
<csml:viewProperty>
<csml:position positionID="default" position="auto" x="1067.277397260274" y="1786.0"/>
<csml:shape shapeID="default" visible="true">
<csml:image width="35.890410958904106" height="60.0" filePath="" fileType="resourceFile" fileFormat="svg" resourceID="31" outlineColor="0 0 0 0"></csml:image>
<csml:toolSpecificGraphics/>
</csml:shape>
</csml:viewProperty>
<csml:biologicalProperty refCellComponentID="cso30:i:CC_CellComponent">
<csml:property key="extension" value=""/>
<csml:property key="accession" value=""/>
<csml:property key="probeID" value=""/>
</csml:biologicalProperty>
<csml:comments>
<csml:comment type="text"></csml:comment>
</csml:comments>
</csml:entity>
<csml:entity id="e57" name="&#8721;ub-EGFR.Hrs@E" type="cso30:c:Complex">
<csml:entitySimulationProperty>
<csml:variable variableID="m57" type="csml-variable:Double">
<csml:parameter key="csml-variable:parameter:initialValue" value="0"/>
<csml:parameter key="csml-variable:parameter:maximumValue" value="infinite"/>
<csml:parameter key="csml-variable:parameter:minimumValue" value="0"/>
<csml:parameter key="csml-variable:parameter:unit" value="unit"/>
<csml:parameter key="csml-variable:parameter:global" value="false"/>
</csml:variable>
</csml:entitySimulationProperty>
<csml:viewProperty>
<csml:position positionID="default" position="auto" x="1069.277397260274" y="2271.8021148036255"/>
<csml:shape shapeID="default" visible="true">
<csml:image width="35.890410958904106" height="60.0" filePath="" fileType="resourceFile" fileFormat="svg" resourceID="31" outlineColor="0 0 0 0"></csml:image>
<csml:toolSpecificGraphics/>
</csml:shape>
</csml:viewProperty>
<csml:biologicalProperty refCellComponentID="cso30:i:CC_CellComponent">
<csml:property key="extension" value=""/>
<csml:property key="accession" value=""/>
<csml:property key="probeID" value=""/>
</csml:biologicalProperty>
<csml:comments>
<csml:comment type="text"></csml:comment>
</csml:comments>
</csml:entity>
<csml:entity id="e2" name="EGFR_dephosphorylation_Km " type="cso30:c:-">
<csml:entitySimulationProperty>
<csml:variable variableID="Km3" type="csml-variable:Double">
<csml:parameter key="csml-variable:parameter:initialValue" value="62.70611"/>
<csml:parameter key="csml-variable:parameter:maximumValue" value="infinite"/>
<csml:parameter key="csml-variable:parameter:minimumValue" value="0"/>
<csml:parameter key="csml-variable:parameter:unit" value="unit"/>
<csml:parameter key="csml-variable:parameter:global" value="false"/>
</csml:variable>
</csml:entitySimulationProperty>
<csml:viewProperty>
<csml:position positionID="default" position="auto" x="2174.368043470494" y="2547.5465142214907"/>
<csml:shape shapeID="default" visible="true">
<csml:toolSpecificGraphics>
<fig:figure xmlns:fig="http://www.csml.org/csml/cigraphics">
<fig:continuousEntity name="default" depth="0" visible="true"/>
</fig:figure>
</csml:toolSpecificGraphics>
</csml:shape>
</csml:viewProperty>
<csml:biologicalProperty refCellComponentID="cso30:i:CC_CellComponent">
<csml:property key="extension" value=""/>
<csml:property key="accession" value=""/>
<csml:property key="probeID" value=""/>
</csml:biologicalProperty>
<csml:comments>
<csml:comment type="text"></csml:comment>
</csml:comments>
</csml:entity>
<csml:entity id="e62" name="EGFR_dephosphorylation_Vmax" type="cso30:c:-">
<csml:entitySimulationProperty>
<csml:variable variableID="V3" type="csml-variable:Double">
<csml:parameter key="csml-variable:parameter:initialValue" value="6.337403"/>
<csml:parameter key="csml-variable:parameter:maximumValue" value="infinite"/>
<csml:parameter key="csml-variable:parameter:minimumValue" value="0"/>
<csml:parameter key="csml-variable:parameter:unit" value="unit"/>
<csml:parameter key="csml-variable:parameter:global" value="false"/>
</csml:variable>
</csml:entitySimulationProperty>
<csml:viewProperty>
<csml:position positionID="default" position="auto" x="2159.9302844298163" y="2611.437759040677"/>
<csml:shape shapeID="default" visible="true">
<csml:toolSpecificGraphics>
<fig:figure xmlns:fig="http://www.csml.org/csml/cigraphics">
<fig:continuousEntity name="default" depth="0" visible="true"/>
</fig:figure>
</csml:toolSpecificGraphics>
</csml:shape>
</csml:viewProperty>
<csml:biologicalProperty refCellComponentID="cso30:i:CC_CellComponent">
<csml:property key="extension" value=""/>
<csml:property key="accession" value=""/>
<csml:property key="probeID" value=""/>
</csml:biologicalProperty>
<csml:comments>
<csml:comment type="text"></csml:comment>
</csml:comments>
</csml:entity>
<csml:entity id="e134" name="Mek_activation" type="cso30:c:-">
<csml:entitySimulationProperty>
<csml:variable variableID="k32f" type="csml-variable:Double">
<csml:parameter key="csml-variable:parameter:initialValue" value="1.978625"/>
<csml:parameter key="csml-variable:parameter:maximumValue" value="infinite"/>
<csml:parameter key="csml-variable:parameter:minimumValue" value="0"/>
<csml:parameter key="csml-variable:parameter:unit" value="unit"/>
<csml:parameter key="csml-variable:parameter:global" value="false"/>
</csml:variable>
</csml:entitySimulationProperty>
<csml:viewProperty>
<csml:position positionID="default" position="auto" x="9382.449212592532" y="1004.25"/>
<csml:shape shapeID="default" visible="true">
<csml:toolSpecificGraphics>
<fig:figure xmlns:fig="http://www.csml.org/csml/cigraphics">
<fig:continuousEntity name="default" depth="0" visible="true"/>
</fig:figure>
</csml:toolSpecificGraphics>
</csml:shape>
</csml:viewProperty>
<csml:biologicalProperty refCellComponentID="cso30:i:CC_CellComponent">
<csml:property key="extension" value=""/>
<csml:property key="accession" value=""/>
<csml:property key="probeID" value=""/>
</csml:biologicalProperty>
<csml:comments>
<csml:comment type="text"></csml:comment>
</csml:comments>
</csml:entity>
<csml:entity id="e137" name="Mek_inactivation_Km" type="cso30:c:-">
<csml:entitySimulationProperty>
<csml:variable variableID="Km32r" type="csml-variable:Double">
<csml:parameter key="csml-variable:parameter:initialValue" value="754.275799"/>
<csml:parameter key="csml-variable:parameter:maximumValue" value="infinite"/>
<csml:parameter key="csml-variable:parameter:minimumValue" value="0"/>
<csml:parameter key="csml-variable:parameter:unit" value="unit"/>
<csml:parameter key="csml-variable:parameter:global" value="false"/>
</csml:variable>
</csml:entitySimulationProperty>
<csml:viewProperty>
<csml:position positionID="default" position="auto" x="9382.449212592532" y="1220.2173531573012"/>
<csml:shape shapeID="default" visible="true">
<csml:toolSpecificGraphics>
<fig:figure xmlns:fig="http://www.csml.org/csml/cigraphics">
<fig:continuousEntity name="default" depth="0" visible="true"/>
</fig:figure>
</csml:toolSpecificGraphics>
</csml:shape>
</csml:viewProperty>
<csml:biologicalProperty refCellComponentID="cso30:i:CC_CellComponent">
<csml:property key="extension" value=""/>
<csml:property key="accession" value=""/>
<csml:property key="probeID" value=""/>
</csml:biologicalProperty>
<csml:comments>
<csml:comment type="text"></csml:comment>
</csml:comments>
</csml:entity>
<csml:entity id="e135" name="Mek_activation_Km" type="cso30:c:-">
<csml:entitySimulationProperty>
<csml:variable variableID="Km32f" type="csml-variable:Double">
<csml:parameter key="csml-variable:parameter:initialValue" value="386.392138"/>
<csml:parameter key="csml-variable:parameter:maximumValue" value="infinite"/>
<csml:parameter key="csml-variable:parameter:minimumValue" value="0"/>
<csml:parameter key="csml-variable:parameter:unit" value="unit"/>
<csml:parameter key="csml-variable:parameter:global" value="false"/>
</csml:variable>
</csml:entitySimulationProperty>
<csml:viewProperty>
<csml:position positionID="default" position="auto" x="9382.449212592532" y="1076.25"/>
<csml:shape shapeID="default" visible="true">
<csml:toolSpecificGraphics>
<fig:figure xmlns:fig="http://www.csml.org/csml/cigraphics">
<fig:continuousEntity name="default" depth="0" visible="true"/>
</fig:figure>
</csml:toolSpecificGraphics>
</csml:shape>
</csml:viewProperty>
<csml:biologicalProperty refCellComponentID="cso30:i:CC_CellComponent">
<csml:property key="extension" value=""/>
<csml:property key="accession" value=""/>
<csml:property key="probeID" value=""/>
</csml:biologicalProperty>
<csml:comments>
<csml:comment type="text"></csml:comment>
</csml:comments>
</csml:entity>
<csml:entity id="e136" name="Mek_inactivation_Vmax" type="cso30:c:-">
<csml:entitySimulationProperty>
<csml:variable variableID="V32" type="csml-variable:Double">
<csml:parameter key="csml-variable:parameter:initialValue" value="20.384734"/>
<csml:parameter key="csml-variable:parameter:maximumValue" value="infinite"/>
<csml:parameter key="csml-variable:parameter:minimumValue" value="0"/>
<csml:parameter key="csml-variable:parameter:unit" value="unit"/>
<csml:parameter key="csml-variable:parameter:global" value="false"/>
</csml:variable>
</csml:entitySimulationProperty>
<csml:viewProperty>
<csml:position positionID="default" position="auto" x="9382.449212592532" y="1142.4673531573012"/>
<csml:shape shapeID="default" visible="true">
<csml:toolSpecificGraphics>
<fig:figure xmlns:fig="http://www.csml.org/csml/cigraphics">
<fig:continuousEntity name="default" depth="0" visible="true"/>
</fig:figure>
</csml:toolSpecificGraphics>
</csml:shape>
</csml:viewProperty>
<csml:biologicalProperty refCellComponentID="cso30:i:CC_CellComponent">
<csml:property key="extension" value=""/>
<csml:property key="accession" value=""/>
<csml:property key="probeID" value=""/>
</csml:biologicalProperty>
<csml:comments>
<csml:comment type="text"></csml:comment>
</csml:comments>
</csml:entity>
<csml:entity id="e130" name="Raf_activation " type="cso30:c:-">
<csml:entitySimulationProperty>
<csml:variable variableID="k31f" type="csml-variable:Double">
<csml:parameter key="csml-variable:parameter:initialValue" value="0.09714"/>
<csml:parameter key="csml-variable:parameter:maximumValue" value="infinite"/>
<csml:parameter key="csml-variable:parameter:minimumValue" value="0"/>
<csml:parameter key="csml-variable:parameter:unit" value="unit"/>
<csml:parameter key="csml-variable:parameter:global" value="false"/>
</csml:variable>
</csml:entitySimulationProperty>
<csml:viewProperty>
<csml:position positionID="default" position="auto" x="9382.449212592532" y="699.5342103804378"/>
<csml:shape shapeID="default" visible="true">
<csml:toolSpecificGraphics>
<fig:figure xmlns:fig="http://www.csml.org/csml/cigraphics">
<fig:continuousEntity name="default" depth="0" visible="true"/>
</fig:figure>
</csml:toolSpecificGraphics>
</csml:shape>
</csml:viewProperty>
<csml:biologicalProperty refCellComponentID="cso30:i:CC_CellComponent">
<csml:property key="extension" value=""/>
<csml:property key="accession" value=""/>
<csml:property key="probeID" value=""/>
</csml:biologicalProperty>
<csml:comments>
<csml:comment type="text"></csml:comment>
</csml:comments>
</csml:entity>
<csml:entity id="e131" name="Raf_activation_Km " type="cso30:c:-">
<csml:entitySimulationProperty>
<csml:variable variableID="Km31f" type="csml-variable:Double">
<csml:parameter key="csml-variable:parameter:initialValue" value="11.047178"/>
<csml:parameter key="csml-variable:parameter:maximumValue" value="infinite"/>
<csml:parameter key="csml-variable:parameter:minimumValue" value="0"/>
<csml:parameter key="csml-variable:parameter:unit" value="unit"/>
<csml:parameter key="csml-variable:parameter:global" value="false"/>
</csml:variable>
</csml:entitySimulationProperty>
<csml:viewProperty>
<csml:position positionID="default" position="auto" x="9382.449212592532" y="772.4798327900311"/>
<csml:shape shapeID="default" visible="true">
<csml:toolSpecificGraphics>
<fig:figure xmlns:fig="http://www.csml.org/csml/cigraphics">
<fig:continuousEntity name="default" depth="0" visible="true"/>
</fig:figure>
</csml:toolSpecificGraphics>
</csml:shape>
</csml:viewProperty>
<csml:biologicalProperty refCellComponentID="cso30:i:CC_CellComponent">
<csml:property key="extension" value=""/>
<csml:property key="accession" value=""/>
<csml:property key="probeID" value=""/>
</csml:biologicalProperty>
<csml:comments>
<csml:comment type="text"></csml:comment>
</csml:comments>
</csml:entity>
<csml:entity id="e133" name="Raf_inactivation_Km " type="cso30:c:-">
<csml:entitySimulationProperty>
<csml:variable variableID="Km31r" type="csml-variable:Double">
<csml:parameter key="csml-variable:parameter:initialValue" value="10.008383"/>
<csml:parameter key="csml-variable:parameter:maximumValue" value="infinite"/>
<csml:parameter key="csml-variable:parameter:minimumValue" value="0"/>
<csml:parameter key="csml-variable:parameter:unit" value="unit"/>
<csml:parameter key="csml-variable:parameter:global" value="false"/>
</csml:variable>
</csml:entitySimulationProperty>
<csml:viewProperty>
<csml:position positionID="default" position="auto" x="9380.199212592532" y="906.204697732895"/>
<csml:shape shapeID="default" visible="true">
<csml:toolSpecificGraphics>
<fig:figure xmlns:fig="http://www.csml.org/csml/cigraphics">
<fig:continuousEntity name="default" depth="0" size="25.5 25.5" visible="true"/>
</fig:figure>
</csml:toolSpecificGraphics>
</csml:shape>
</csml:viewProperty>
<csml:biologicalProperty refCellComponentID="cso30:i:CC_CellComponent">
<csml:property key="extension" value=""/>
<csml:property key="accession" value=""/>
<csml:property key="probeID" value=""/>
</csml:biologicalProperty>
<csml:comments>
<csml:comment type="text"></csml:comment>
</csml:comments>
</csml:entity>
<csml:entity id="e132" name="Raf_inactivation" type="cso30:c:-">
<csml:entitySimulationProperty>
<csml:variable variableID="V31" type="csml-variable:Double">
<csml:parameter key="csml-variable:parameter:initialValue" value="0.048014"/>
<csml:parameter key="csml-variable:parameter:maximumValue" value="infinite"/>
<csml:parameter key="csml-variable:parameter:minimumValue" value="0"/>
<csml:parameter key="csml-variable:parameter:unit" value="unit"/>
<csml:parameter key="csml-variable:parameter:global" value="false"/>
</csml:variable>
</csml:entitySimulationProperty>
<csml:viewProperty>
<csml:position positionID="default" position="auto" x="9382.449212592532" y="841.454697732895"/>
<csml:shape shapeID="default" visible="true">
<csml:toolSpecificGraphics>
<fig:figure xmlns:fig="http://www.csml.org/csml/cigraphics">
<fig:continuousEntity name="default" depth="0" visible="true"/>
</fig:figure>
</csml:toolSpecificGraphics>
</csml:shape>
</csml:viewProperty>
<csml:biologicalProperty refCellComponentID="cso30:i:CC_CellComponent">
<csml:property key="extension" value=""/>
<csml:property key="accession" value=""/>
<csml:property key="probeID" value=""/>
</csml:biologicalProperty>
<csml:comments>
<csml:comment type="text"></csml:comment>
</csml:comments>
</csml:entity>
<csml:entity id="e120" name="RasGDP_exchange_Km " type="cso30:c:-">
<csml:entitySimulationProperty>
<csml:variable variableID="Km28f" type="csml-variable:Double">
<csml:parameter key="csml-variable:parameter:initialValue" value="50.212239"/>
<csml:parameter key="csml-variable:parameter:maximumValue" value="infinite"/>
<csml:parameter key="csml-variable:parameter:minimumValue" value="0"/>
<csml:parameter key="csml-variable:parameter:unit" value="unit"/>
<csml:parameter key="csml-variable:parameter:global" value="false"/>
</csml:variable>
</csml:entitySimulationProperty>
<csml:viewProperty>
<csml:position positionID="default" position="auto" x="8077.357867716912" y="1948.7083335960524"/>
<csml:shape shapeID="default" visible="true">
<csml:toolSpecificGraphics>
<fig:figure xmlns:fig="http://www.csml.org/csml/cigraphics">
<fig:continuousEntity name="default" depth="0" visible="true"/>
</fig:figure>
</csml:toolSpecificGraphics>
</csml:shape>
</csml:viewProperty>
<csml:biologicalProperty refCellComponentID="cso30:i:CC_CellComponent">
<csml:property key="extension" value=""/>
<csml:property key="accession" value=""/>
<csml:property key="probeID" value=""/>
</csml:biologicalProperty>
<csml:comments>
<csml:comment type="text"></csml:comment>
</csml:comments>
</csml:entity>
<csml:entity id="e121" name="RasGTP_RasGAP_catalyze " type="cso30:c:-">
<csml:entitySimulationProperty>
<csml:variable variableID="k28r" type="csml-variable:Double">
<csml:parameter key="csml-variable:parameter:initialValue" value="10.769618"/>
<csml:parameter key="csml-variable:parameter:maximumValue" value="infinite"/>
<csml:parameter key="csml-variable:parameter:minimumValue" value="0"/>
<csml:parameter key="csml-variable:parameter:unit" value="unit"/>
<csml:parameter key="csml-variable:parameter:global" value="false"/>
</csml:variable>
</csml:entitySimulationProperty>
<csml:viewProperty>
<csml:position positionID="default" position="auto" x="8077.357867716912" y="2081.25"/>
<csml:shape shapeID="default" visible="true">
<csml:toolSpecificGraphics>
<fig:figure xmlns:fig="http://www.csml.org/csml/cigraphics">
<fig:continuousEntity name="default" depth="0" visible="true"/>
</fig:figure>
</csml:toolSpecificGraphics>
</csml:shape>
</csml:viewProperty>
<csml:biologicalProperty refCellComponentID="cso30:i:CC_CellComponent">
<csml:property key="extension" value=""/>
<csml:property key="accession" value=""/>
<csml:property key="probeID" value=""/>
</csml:biologicalProperty>
<csml:comments>
<csml:comment type="text"></csml:comment>
</csml:comments>
</csml:entity>
<csml:entity id="e119" name="RasGDP_exchange " type="cso30:c:-">
<csml:entitySimulationProperty>
<csml:variable variableID="k28f" type="csml-variable:Double">
<csml:parameter key="csml-variable:parameter:initialValue" value="1.024939"/>
<csml:parameter key="csml-variable:parameter:maximumValue" value="infinite"/>
<csml:parameter key="csml-variable:parameter:minimumValue" value="0"/>
<csml:parameter key="csml-variable:parameter:unit" value="unit"/>
<csml:parameter key="csml-variable:parameter:global" value="false"/>
</csml:variable>
</csml:entitySimulationProperty>
<csml:viewProperty>
<csml:position positionID="default" position="auto" x="8077.357867716912" y="1883.7083335960524"/>
<csml:shape shapeID="default" visible="true">
<csml:toolSpecificGraphics>
<fig:figure xmlns:fig="http://www.csml.org/csml/cigraphics">
<fig:continuousEntity name="default" depth="0" visible="true"/>
</fig:figure>
</csml:toolSpecificGraphics>
</csml:shape>
</csml:viewProperty>
<csml:biologicalProperty refCellComponentID="cso30:i:CC_CellComponent">
<csml:property key="extension" value=""/>
<csml:property key="accession" value=""/>
<csml:property key="probeID" value=""/>
</csml:biologicalProperty>
<csml:comments>
<csml:comment type="text"></csml:comment>
</csml:comments>
</csml:entity>
<csml:entity id="e125" name="RasGTP_catalyze " type="cso30:c:-">
<csml:entitySimulationProperty>
<csml:variable variableID="k28c" type="csml-variable:Double">
<csml:parameter key="csml-variable:parameter:initialValue" value="0.000107"/>
<csml:parameter key="csml-variable:parameter:maximumValue" value="infinite"/>
<csml:parameter key="csml-variable:parameter:minimumValue" value="0"/>
<csml:parameter key="csml-variable:parameter:unit" value="unit"/>
<csml:parameter key="csml-variable:parameter:global" value="false"/>
</csml:variable>
</csml:entitySimulationProperty>
<csml:viewProperty>
<csml:position positionID="default" position="auto" x="8077.357867716912" y="2022.25"/>
<csml:shape shapeID="default" visible="true">
<csml:toolSpecificGraphics>
<fig:figure xmlns:fig="http://www.csml.org/csml/cigraphics">
<fig:continuousEntity name="default" depth="0" visible="true"/>
</fig:figure>
</csml:toolSpecificGraphics>
</csml:shape>
</csml:viewProperty>
<csml:biologicalProperty refCellComponentID="cso30:i:CC_CellComponent">
<csml:property key="extension" value=""/>
<csml:property key="accession" value=""/>
<csml:property key="probeID" value=""/>
</csml:biologicalProperty>
<csml:comments>
<csml:comment type="text"></csml:comment>
</csml:comments>
</csml:entity>
<csml:entity id="e122" name="RasGTP_RasGAP_catalyze_Km " type="cso30:c:-">
<csml:entitySimulationProperty>
<csml:variable variableID="Km28r" type="csml-variable:Double">
<csml:parameter key="csml-variable:parameter:initialValue" value="50.522005"/>
<csml:parameter key="csml-variable:parameter:maximumValue" value="infinite"/>
<csml:parameter key="csml-variable:parameter:minimumValue" value="0"/>
<csml:parameter key="csml-variable:parameter:unit" value="unit"/>
<csml:parameter key="csml-variable:parameter:global" value="false"/>
</csml:variable>
</csml:entitySimulationProperty>
<csml:viewProperty>
<csml:position positionID="default" position="auto" x="8077.357867716912" y="2143.4583335960524"/>
<csml:shape shapeID="default" visible="true">
<csml:toolSpecificGraphics>
<fig:figure xmlns:fig="http://www.csml.org/csml/cigraphics">
<fig:continuousEntity name="default" depth="0" visible="true"/>
</fig:figure>
</csml:toolSpecificGraphics>
</csml:shape>
</csml:viewProperty>
<csml:biologicalProperty refCellComponentID="cso30:i:CC_CellComponent">
<csml:property key="extension" value=""/>
<csml:property key="accession" value=""/>
<csml:property key="probeID" value=""/>
</csml:biologicalProperty>
<csml:comments>
<csml:comment type="text"></csml:comment>
</csml:comments>
</csml:entity>
<csml:entity id="e116" name="PIP3_dephosphorylation_Km " type="cso30:c:-">
<csml:entitySimulationProperty>
<csml:variable variableID="Km25r" type="csml-variable:Double">
<csml:parameter key="csml-variable:parameter:initialValue" value="48.685035"/>
<csml:parameter key="csml-variable:parameter:maximumValue" value="infinite"/>
<csml:parameter key="csml-variable:parameter:minimumValue" value="0"/>
<csml:parameter key="csml-variable:parameter:unit" value="unit"/>
<csml:parameter key="csml-variable:parameter:global" value="false"/>
</csml:variable>
</csml:entitySimulationProperty>
<csml:viewProperty>
<csml:position positionID="default" position="auto" x="3193.874148922643" y="3164.8030788271817"/>
<csml:shape shapeID="default" visible="true">
<csml:toolSpecificGraphics>
<fig:figure xmlns:fig="http://www.csml.org/csml/cigraphics">
<fig:continuousEntity name="default" depth="0" visible="true"/>
</fig:figure>
</csml:toolSpecificGraphics>
</csml:shape>
</csml:viewProperty>
<csml:biologicalProperty refCellComponentID="cso30:i:CC_CellComponent">
<csml:property key="extension" value=""/>
<csml:property key="accession" value=""/>
<csml:property key="probeID" value=""/>
</csml:biologicalProperty>
<csml:comments>
<csml:comment type="text"></csml:comment>
</csml:comments>
</csml:entity>
<csml:entity id="e115" name="PIP3_phosphorylation_Km " type="cso30:c:-">
<csml:entitySimulationProperty>
<csml:variable variableID="Km25f" type="csml-variable:Double">
<csml:parameter key="csml-variable:parameter:initialValue" value="44.1575"/>
<csml:parameter key="csml-variable:parameter:maximumValue" value="infinite"/>
<csml:parameter key="csml-variable:parameter:minimumValue" value="0"/>
<csml:parameter key="csml-variable:parameter:unit" value="unit"/>
<csml:parameter key="csml-variable:parameter:global" value="false"/>
</csml:variable>
</csml:entitySimulationProperty>
<csml:viewProperty>
<csml:position positionID="default" position="auto" x="3193.874148922643" y="3089.864261476606"/>
<csml:shape shapeID="default" visible="true">
<csml:toolSpecificGraphics>
<fig:figure xmlns:fig="http://www.csml.org/csml/cigraphics">
<fig:continuousEntity name="default" depth="0" visible="true"/>
</fig:figure>
</csml:toolSpecificGraphics>
</csml:shape>
</csml:viewProperty>
<csml:biologicalProperty refCellComponentID="cso30:i:CC_CellComponent">
<csml:property key="extension" value=""/>
<csml:property key="accession" value=""/>
<csml:property key="probeID" value=""/>
</csml:biologicalProperty>
<csml:comments>
<csml:comment type="text"></csml:comment>
</csml:comments>
</csml:entity>
<csml:entity id="e114" name="PIP2_phosphorylation " type="cso30:c:-">
<csml:entitySimulationProperty>
<csml:variable variableID="k25f" type="csml-variable:Double">
<csml:parameter key="csml-variable:parameter:initialValue" value="10.511137"/>
<csml:parameter key="csml-variable:parameter:maximumValue" value="infinite"/>
<csml:parameter key="csml-variable:parameter:minimumValue" value="0"/>
<csml:parameter key="csml-variable:parameter:unit" value="unit"/>
<csml:parameter key="csml-variable:parameter:global" value="false"/>
</csml:variable>
</csml:entitySimulationProperty>
<csml:viewProperty>
<csml:position positionID="default" position="auto" x="3193.874148922643" y="3013.5765210232794"/>
<csml:shape shapeID="default" visible="true">
<csml:toolSpecificGraphics>
<fig:figure xmlns:fig="http://www.csml.org/csml/cigraphics">
<fig:continuousEntity name="default" depth="0" visible="true"/>
</fig:figure>
</csml:toolSpecificGraphics>
</csml:shape>
</csml:viewProperty>
<csml:biologicalProperty refCellComponentID="cso30:i:CC_CellComponent">
<csml:property key="extension" value=""/>
<csml:property key="accession" value=""/>
<csml:property key="probeID" value=""/>
</csml:biologicalProperty>
<csml:comments>
<csml:comment type="text"></csml:comment>
</csml:comments>
</csml:entity>
<csml:entity id="e103" name="EGFR_total" type="cso30:c:-">
<csml:entitySimulationProperty>
<csml:variable variableID="m2" type="csml-variable:Double">
<csml:parameter key="csml-variable:parameter:maximumValue" value="infinite"/>
<csml:parameter key="csml-variable:parameter:minimumValue" value="0"/>
<csml:parameter key="csml-variable:parameter:unit" value="unit"/>
<csml:parameter key="csml-variable:parameter:evaluateScriptOnce" value="false"/>
<csml:parameter key="csml-variable:parameter:global" value="false"/>
<csml:script key="csml-variable:parameter:initialValue" language="pnuts">(k1-m40)/k1</csml:script>
</csml:variable>
</csml:entitySimulationProperty>
<csml:viewProperty>
<csml:position positionID="default" position="auto" x="469.5987525987525" y="3057.2079002079"/>
<csml:shape shapeID="default" visible="true">
<csml:toolSpecificGraphics>
<fig:figure xmlns:fig="http://www.csml.org/csml/cigraphics">
<fig:continuousEntity name="default" depth="0" visible="true"/>
</fig:figure>
</csml:toolSpecificGraphics>
</csml:shape>
</csml:viewProperty>
<csml:biologicalProperty refCellComponentID="cso30:i:CC_CellComponent">
<csml:property key="extension" value=""/>
<csml:property key="accession" value=""/>
<csml:property key="probeID" value=""/>
</csml:biologicalProperty>
<csml:comments>
<csml:comment type="text"></csml:comment>
</csml:comments>
</csml:entity>
<csml:entity id="e112" name="&#8721;ub-EGFR.p-Hrs@E" type="cso30:c:Complex">
<csml:entitySimulationProperty>
<csml:variable variableID="m108" type="csml-variable:Double">
<csml:parameter key="csml-variable:parameter:initialValue" value="0"/>
<csml:parameter key="csml-variable:parameter:maximumValue" value="infinite"/>
<csml:parameter key="csml-variable:parameter:minimumValue" value="0"/>
<csml:parameter key="csml-variable:parameter:unit" value="unit"/>
<csml:parameter key="csml-variable:parameter:global" value="false"/>
</csml:variable>
</csml:entitySimulationProperty>
<csml:viewProperty>
<csml:position positionID="default" position="auto" x="1358.027397260274" y="2271.8021148036255"/>
<csml:shape shapeID="default" visible="true">
<csml:image width="35.890410958904106" height="60.0" filePath="" fileType="resourceFile" fileFormat="svg" resourceID="31" outlineColor="0 0 0 0"></csml:image>
<csml:toolSpecificGraphics/>
</csml:shape>
</csml:viewProperty>
<csml:biologicalProperty refCellComponentID="cso30:i:CC_CellComponent">
<csml:property key="extension" value=""/>
<csml:property key="accession" value=""/>
<csml:property key="probeID" value=""/>
</csml:biologicalProperty>
<csml:comments>
<csml:comment type="text"></csml:comment>
</csml:comments>
</csml:entity>
<csml:entity id="e113" name="&#8721;ub-EGFR.p-Hrs@PM" type="cso30:c:Complex">
<csml:entitySimulationProperty>
<csml:variable variableID="m109" type="csml-variable:Double">
<csml:parameter key="csml-variable:parameter:initialValue" value="0"/>
<csml:parameter key="csml-variable:parameter:maximumValue" value="infinite"/>
<csml:parameter key="csml-variable:parameter:minimumValue" value="0"/>
<csml:parameter key="csml-variable:parameter:unit" value="unit"/>
<csml:parameter key="csml-variable:parameter:global" value="false"/>
</csml:variable>
</csml:entitySimulationProperty>
<csml:viewProperty>
<csml:position positionID="default" position="auto" x="1356.027397260274" y="1786.0"/>
<csml:shape shapeID="default" visible="true">
<csml:image width="35.890410958904106" height="60.0" filePath="" fileType="resourceFile" fileFormat="svg" resourceID="31" outlineColor="0 0 0 0"></csml:image>
<csml:toolSpecificGraphics/>
</csml:shape>
</csml:viewProperty>
<csml:biologicalProperty refCellComponentID="cso30:i:CC_CellComponent">
<csml:property key="extension" value=""/>
<csml:property key="accession" value=""/>
<csml:property key="probeID" value=""/>
</csml:biologicalProperty>
<csml:comments>
<csml:comment type="text"></csml:comment>
</csml:comments>
</csml:entity>
<csml:entity id="e50" name="RasGAP.PIP3" type="cso30:c:Protein">
<csml:entitySimulationProperty>
<csml:variable variableID="m50" type="csml-variable:Double">
<csml:parameter key="csml-variable:parameter:initialValue" value="0"/>
<csml:parameter key="csml-variable:parameter:maximumValue" value="infinite"/>
<csml:parameter key="csml-variable:parameter:minimumValue" value="0"/>
<csml:parameter key="csml-variable:parameter:unit" value="unit"/>
<csml:parameter key="csml-variable:parameter:global" value="false"/>
</csml:variable>
</csml:entitySimulationProperty>
<csml:viewProperty>
<csml:position positionID="default" position="auto" x="3437.0" y="2643.0"/>
<csml:shape shapeID="default" visible="true">
<csml:image width="60.0" height="37.1875" filePath="" fileType="resourceFile" fileFormat="svg" resourceID="11" outlineColor="0 0 0 0"></csml:image>
<csml:toolSpecificGraphics/>
</csml:shape>
</csml:viewProperty>
<csml:biologicalProperty refCellComponentID="cso30:i:CC_CellComponent">
<csml:property key="extension" value=""/>
<csml:property key="accession" value=""/>
<csml:property key="probeID" value=""/>
</csml:biologicalProperty>
<csml:comments>
<csml:comment type="text"></csml:comment>
</csml:comments>
</csml:entity>
<csml:entity id="e143" name="&#8721;p-Shp2" type="cso30:c:Protein">
<csml:entitySimulationProperty>
<csml:variable variableID="m119" type="csml-variable:Double">
<csml:parameter key="csml-variable:parameter:initialValue" value="0"/>
<csml:parameter key="csml-variable:parameter:maximumValue" value="infinite"/>
<csml:parameter key="csml-variable:parameter:minimumValue" value="0"/>
<csml:parameter key="csml-variable:parameter:unit" value="unit"/>
<csml:parameter key="csml-variable:parameter:global" value="false"/>
</csml:variable>
</csml:entitySimulationProperty>
<csml:viewProperty>
<csml:position positionID="default" position="auto" x="3364.0" y="573.2954665492957"/>
<csml:shape shapeID="default" visible="true">
<csml:image width="60.0" height="47.605633802816904" filePath="" fileType="resourceFile" fileFormat="svg" resourceID="32" outlineColor="0 0 0 0"></csml:image>
<csml:toolSpecificGraphics/>
</csml:shape>
</csml:viewProperty>
<csml:biologicalProperty refCellComponentID="cso30:i:CC_CellComponent">
<csml:property key="extension" value=""/>
<csml:property key="accession" value=""/>
<csml:property key="probeID" value=""/>
</csml:biologicalProperty>
<csml:comments>
<csml:comment type="text"></csml:comment>
</csml:comments>
</csml:entity>
<csml:entity id="e144" name="&#8721;p-Cbl" type="cso30:c:Complex">
<csml:entitySimulationProperty>
<csml:variable variableID="m120" type="csml-variable:Double">
<csml:parameter key="csml-variable:parameter:initialValue" value="0"/>
<csml:parameter key="csml-variable:parameter:maximumValue" value="infinite"/>
<csml:parameter key="csml-variable:parameter:minimumValue" value="0"/>
<csml:parameter key="csml-variable:parameter:unit" value="unit"/>
<csml:parameter key="csml-variable:parameter:global" value="false"/>
</csml:variable>
</csml:entitySimulationProperty>
<csml:viewProperty>
<csml:position positionID="default" position="auto" x="6753.0" y="1342.7007042253522"/>
<csml:shape shapeID="default" visible="true">
<csml:image width="48.607594936708864" height="60.00000000000001" filePath="" fileType="resourceFile" fileFormat="svg" resourceID="12" outlineColor="0 0 0 0"></csml:image>
<csml:toolSpecificGraphics/>
</csml:shape>
</csml:viewProperty>
<csml:biologicalProperty refCellComponentID="cso30:i:CC_CellComponent">
<csml:property key="extension" value=""/>
<csml:property key="accession" value=""/>
<csml:property key="probeID" value=""/>
</csml:biologicalProperty>
<csml:comments>
<csml:comment type="text"></csml:comment>
</csml:comments>
</csml:entity>
<csml:entity id="e145" name="&#8721;PI3K@PM" type="cso30:c:Protein">
<csml:entitySimulationProperty>
<csml:variable variableID="m121" type="csml-variable:Double">
<csml:parameter key="csml-variable:parameter:maximumValue" value="infinite"/>
<csml:parameter key="csml-variable:parameter:minimumValue" value="0"/>
<csml:parameter key="csml-variable:parameter:unit" value="unit"/>
<csml:parameter key="csml-variable:parameter:evaluateScriptOnce" value="false"/>
<csml:parameter key="csml-variable:parameter:global" value="false"/>
<csml:script key="csml-variable:parameter:initialValue" language="pnuts">m48*m14+(m48*m11+m120)*(1-m25)+(m48*m11+m120)*m25*m21</csml:script>
</csml:variable>
</csml:entitySimulationProperty>
<csml:viewProperty>
<csml:position positionID="default" position="auto" x="2937.15" y="2235.0"/>
<csml:shape shapeID="default" visible="true">
<csml:image width="60.0" height="37.1875" filePath="" fileType="resourceFile" fileFormat="svg" resourceID="11" outlineColor="0 0 0 0"></csml:image>
<csml:toolSpecificGraphics/>
</csml:shape>
</csml:viewProperty>
<csml:biologicalProperty refCellComponentID="cso30:i:CC_CellComponent">
<csml:property key="extension" value=""/>
<csml:property key="accession" value=""/>
<csml:property key="probeID" value=""/>
</csml:biologicalProperty>
<csml:comments>
<csml:comment type="text"></csml:comment>
</csml:comments>
</csml:entity>
<csml:entity id="e150" name="Grb2.Cbl" type="cso30:c:Complex">
<csml:entitySimulationProperty>
<csml:variable variableID="m126" type="csml-variable:Double">
<csml:parameter key="csml-variable:parameter:initialValue" value="0"/>
<csml:parameter key="csml-variable:parameter:maximumValue" value="infinite"/>
<csml:parameter key="csml-variable:parameter:minimumValue" value="0"/>
<csml:parameter key="csml-variable:parameter:unit" value="unit"/>
<csml:parameter key="csml-variable:parameter:global" value="false"/>
</csml:variable>
</csml:entitySimulationProperty>
<csml:viewProperty>
<csml:position positionID="default" position="auto" x="4168.0" y="1250.0"/>
<csml:shape shapeID="default" visible="true">
<csml:image width="48.607594936708864" height="60.00000000000001" filePath="" fileType="resourceFile" fileFormat="svg" resourceID="12" outlineColor="0 0 0 0"></csml:image>
<csml:toolSpecificGraphics/>
</csml:shape>
</csml:viewProperty>
<csml:biologicalProperty refCellComponentID="cso30:i:CC_CellComponent">
<csml:property key="extension" value=""/>
<csml:property key="accession" value=""/>
<csml:property key="probeID" value=""/>
</csml:biologicalProperty>
<csml:comments>
<csml:comment type="text"></csml:comment>
</csml:comments>
</csml:entity>
<csml:entity id="e152" name="Grb2.Sos" type="cso30:c:Complex">
<csml:entitySimulationProperty>
<csml:variable variableID="m128" type="csml-variable:Double">
<csml:parameter key="csml-variable:parameter:initialValue" value="0"/>
<csml:parameter key="csml-variable:parameter:maximumValue" value="infinite"/>
<csml:parameter key="csml-variable:parameter:minimumValue" value="0"/>
<csml:parameter key="csml-variable:parameter:unit" value="unit"/>
<csml:parameter key="csml-variable:parameter:global" value="false"/>
</csml:variable>
</csml:entitySimulationProperty>
<csml:viewProperty>
<csml:position positionID="default" position="auto" x="4571.885363258199" y="745.0"/>
<csml:shape shapeID="default" visible="true">
<csml:image width="47.72223167851016" height="58.90712972816098" filePath="" fileType="resourceFile" fileFormat="svg" resourceID="12" outlineColor="0 0 0 0"></csml:image>
<csml:toolSpecificGraphics/>
</csml:shape>
</csml:viewProperty>
<csml:biologicalProperty refCellComponentID="cso30:i:CC_CellComponent">
<csml:property key="extension" value=""/>
<csml:property key="accession" value=""/>
<csml:property key="probeID" value=""/>
</csml:biologicalProperty>
<csml:comments>
<csml:comment type="text"></csml:comment>
</csml:comments>
</csml:entity>
<csml:entity id="e154" name="Grb2-SH3" type="cso30:c:Protein">
<csml:entitySimulationProperty>
<csml:variable variableID="m130" type="csml-variable:Double">
<csml:parameter key="csml-variable:parameter:maximumValue" value="infinite"/>
<csml:parameter key="csml-variable:parameter:minimumValue" value="0"/>
<csml:parameter key="csml-variable:parameter:unit" value="unit"/>
<csml:parameter key="csml-variable:parameter:global" value="false"/>
<csml:script key="csml-variable:parameter:initialValue" language="pnuts">k88</csml:script>
</csml:variable>
</csml:entitySimulationProperty>
<csml:viewProperty>
<csml:position positionID="default" position="auto" x="3986.0" y="741.0"/>
<csml:shape shapeID="default" visible="true">
<csml:image width="60.0" height="37.1875" filePath="" fileType="resourceFile" fileFormat="svg" resourceID="11" outlineColor="0 0 0 0"></csml:image>
<csml:toolSpecificGraphics/>
</csml:shape>
</csml:viewProperty>
<csml:biologicalProperty refCellComponentID="cso30:i:CC_CellComponent">
<csml:property key="extension" value=""/>
<csml:property key="accession" value=""/>
<csml:property key="probeID" value=""/>
</csml:biologicalProperty>
<csml:comments>
<csml:comment type="text"></csml:comment>
</csml:comments>
</csml:entity>
<csml:entity id="e157" name="Grb2.Gab1" type="cso30:c:Complex">
<csml:entitySimulationProperty>
<csml:variable variableID="m133" type="csml-variable:Double">
<csml:parameter key="csml-variable:parameter:initialValue" value="0"/>
<csml:parameter key="csml-variable:parameter:maximumValue" value="infinite"/>
<csml:parameter key="csml-variable:parameter:minimumValue" value="0"/>
<csml:parameter key="csml-variable:parameter:unit" value="unit"/>
<csml:parameter key="csml-variable:parameter:global" value="false"/>
</csml:variable>
</csml:entitySimulationProperty>
<csml:viewProperty>
<csml:position positionID="default" position="auto" x="4440.0" y="1162.0"/>
<csml:shape shapeID="default" visible="true">
<csml:image width="48.607594936708864" height="60.00000000000001" filePath="" fileType="resourceFile" fileFormat="svg" resourceID="12" outlineColor="0 0 0 0"></csml:image>
<csml:toolSpecificGraphics/>
</csml:shape>
</csml:viewProperty>
<csml:biologicalProperty refCellComponentID="cso30:i:CC_CellComponent">
<csml:property key="extension" value=""/>
<csml:property key="accession" value=""/>
<csml:property key="probeID" value=""/>
</csml:biologicalProperty>
<csml:comments>
<csml:comment type="text"></csml:comment>
</csml:comments>
</csml:entity>
<csml:entity id="e36" name="Grb2.Gab1.PIP3" type="cso30:c:Complex">
<csml:entitySimulationProperty>
<csml:variable variableID="m36" type="csml-variable:Double">
<csml:parameter key="csml-variable:parameter:initialValue" value="0"/>
<csml:parameter key="csml-variable:parameter:maximumValue" value="infinite"/>
<csml:parameter key="csml-variable:parameter:minimumValue" value="0"/>
<csml:parameter key="csml-variable:parameter:unit" value="unit"/>
<csml:parameter key="csml-variable:parameter:global" value="false"/>
</csml:variable>
</csml:entitySimulationProperty>
<csml:viewProperty>
<csml:position positionID="default" position="auto" x="3783.0" y="2220.4464285714284"/>
<csml:shape shapeID="default" visible="true">
<csml:image width="48.607594936708864" height="60.00000000000001" filePath="" fileType="resourceFile" fileFormat="svg" resourceID="12" outlineColor="0 0 0 0"></csml:image>
<csml:toolSpecificGraphics/>
</csml:shape>
</csml:viewProperty>
<csml:biologicalProperty refCellComponentID="cso30:i:CC_CellComponent">
<csml:property key="extension" value=""/>
<csml:property key="accession" value=""/>
<csml:property key="probeID" value=""/>
</csml:biologicalProperty>
<csml:comments>
<csml:comment type="text"></csml:comment>
</csml:comments>
</csml:entity>
<csml:entity id="e155" name="&#8721;p-Cbl.Shc" type="cso30:c:Complex">
<csml:entitySimulationProperty>
<csml:variable variableID="m131" type="csml-variable:Double">
<csml:parameter key="csml-variable:parameter:initialValue" value="0"/>
<csml:parameter key="csml-variable:parameter:maximumValue" value="infinite"/>
<csml:parameter key="csml-variable:parameter:minimumValue" value="0"/>
<csml:parameter key="csml-variable:parameter:unit" value="unit"/>
<csml:parameter key="csml-variable:parameter:global" value="false"/>
</csml:variable>
</csml:entitySimulationProperty>
<csml:viewProperty>
<csml:position positionID="default" position="auto" x="6352.0" y="1086.0"/>
<csml:shape shapeID="default" visible="true">
<csml:image width="48.607594936708864" height="60.00000000000001" filePath="" fileType="resourceFile" fileFormat="svg" resourceID="12" outlineColor="0 0 0 0"></csml:image>
<csml:toolSpecificGraphics/>
</csml:shape>
</csml:viewProperty>
<csml:biologicalProperty refCellComponentID="cso30:i:CC_CellComponent">
<csml:property key="extension" value=""/>
<csml:property key="accession" value=""/>
<csml:property key="probeID" value=""/>
</csml:biologicalProperty>
<csml:comments>
<csml:comment type="text"></csml:comment>
</csml:comments>
</csml:entity>
<csml:entity id="e64" name="CS@Er" type="cso30:c:-">
<csml:entitySimulationProperty>
<csml:variable variableID="m64" type="csml-variable:Double">
<csml:parameter key="csml-variable:parameter:initialValue" value="0"/>
<csml:parameter key="csml-variable:parameter:maximumValue" value="infinite"/>
<csml:parameter key="csml-variable:parameter:minimumValue" value="0"/>
<csml:parameter key="csml-variable:parameter:unit" value="unit"/>
<csml:parameter key="csml-variable:parameter:global" value="false"/>
</csml:variable>
</csml:entitySimulationProperty>
<csml:viewProperty>
<csml:position positionID="default" position="auto" x="4149.5" y="185.47832715382975"/>
<csml:shape shapeID="default" visible="true">
<csml:toolSpecificGraphics>
<fig:figure xmlns:fig="http://www.csml.org/csml/cigraphics">
<fig:continuousEntity name="default" depth="0" visible="true"/>
</fig:figure>
</csml:toolSpecificGraphics>
</csml:shape>
</csml:viewProperty>
<csml:biologicalProperty refCellComponentID="cso30:i:CC_CellComponent">
<csml:property key="extension" value=""/>
<csml:property key="accession" value=""/>
<csml:property key="probeID" value=""/>
</csml:biologicalProperty>
<csml:comments>
<csml:comment type="text"></csml:comment>
</csml:comments>
</csml:entity>
<csml:entity id="e156" name="p-EGFR_total" type="cso30:c:-">
<csml:entitySimulationProperty>
<csml:variable variableID="m127" type="csml-variable:Double">
<csml:parameter key="csml-variable:parameter:maximumValue" value="infinite"/>
<csml:parameter key="csml-variable:parameter:minimumValue" value="0"/>
<csml:parameter key="csml-variable:parameter:unit" value="unit"/>
<csml:parameter key="csml-variable:parameter:evaluateScriptOnce" value="false"/>
<csml:parameter key="csml-variable:parameter:global" value="false"/>
<csml:script key="csml-variable:parameter:initialValue" language="pnuts">(m33+m60+m95+m96)*2+m226+m229</csml:script>
</csml:variable>
</csml:entitySimulationProperty>
<csml:viewProperty>
<csml:position positionID="default" position="auto" x="481.0" y="2995.0"/>
<csml:shape shapeID="default" visible="true">
<csml:toolSpecificGraphics>
<fig:figure xmlns:fig="http://www.csml.org/csml/cigraphics">
<fig:continuousEntity name="default" depth="0" visible="true"/>
</fig:figure>
</csml:toolSpecificGraphics>
</csml:shape>
</csml:viewProperty>
<csml:biologicalProperty refCellComponentID="cso30:i:CC_CellComponent">
<csml:property key="extension" value=""/>
<csml:property key="accession" value=""/>
<csml:property key="probeID" value=""/>
</csml:biologicalProperty>
<csml:comments>
<csml:comment type="text"></csml:comment>
</csml:comments>
</csml:entity>
<csml:entity id="e159" name="ub-EGFR_total" type="cso30:c:-">
<csml:entitySimulationProperty>
<csml:variable variableID="m132" type="csml-variable:Double">
<csml:parameter key="csml-variable:parameter:maximumValue" value="infinite"/>
<csml:parameter key="csml-variable:parameter:minimumValue" value="0"/>
<csml:parameter key="csml-variable:parameter:unit" value="unit"/>
<csml:parameter key="csml-variable:parameter:evaluateScriptOnce" value="false"/>
<csml:parameter key="csml-variable:parameter:global" value="false"/>
<csml:script key="csml-variable:parameter:initialValue" language="pnuts">m102+m100+m99+m93+(m94+m95+m98+m96)*2+m229+m227</csml:script>
</csml:variable>
</csml:entitySimulationProperty>
<csml:viewProperty>
<csml:position positionID="default" position="auto" x="481.0" y="2555.0"/>
<csml:shape shapeID="default" visible="true">
<csml:toolSpecificGraphics>
<fig:figure xmlns:fig="http://www.csml.org/csml/cigraphics">
<fig:continuousEntity name="default" depth="0" visible="true"/>
</fig:figure>
</csml:toolSpecificGraphics>
</csml:shape>
</csml:viewProperty>
<csml:biologicalProperty refCellComponentID="cso30:i:CC_CellComponent">
<csml:property key="extension" value=""/>
<csml:property key="accession" value=""/>
<csml:property key="probeID" value=""/>
</csml:biologicalProperty>
<csml:comments>
<csml:comment type="text"></csml:comment>
</csml:comments>
</csml:entity>
<csml:entity id="e160" name="p-Hrs_total" type="cso30:c:-">
<csml:entitySimulationProperty>
<csml:variable variableID="m135" type="csml-variable:Double">
<csml:parameter key="csml-variable:parameter:maximumValue" value="infinite"/>
<csml:parameter key="csml-variable:parameter:minimumValue" value="0"/>
<csml:parameter key="csml-variable:parameter:unit" value="unit"/>
<csml:parameter key="csml-variable:parameter:evaluateScriptOnce" value="false"/>
<csml:parameter key="csml-variable:parameter:global" value="false"/>
<csml:script key="csml-variable:parameter:initialValue" language="pnuts">m109+m108</csml:script>
</csml:variable>
</csml:entitySimulationProperty>
<csml:viewProperty>
<csml:position positionID="default" position="auto" x="481.0" y="2611.0"/>
<csml:shape shapeID="default" visible="true">
<csml:toolSpecificGraphics>
<fig:figure xmlns:fig="http://www.csml.org/csml/cigraphics">
<fig:continuousEntity name="default" depth="0" visible="true"/>
</fig:figure>
</csml:toolSpecificGraphics>
</csml:shape>
</csml:viewProperty>
<csml:biologicalProperty refCellComponentID="cso30:i:CC_CellComponent">
<csml:property key="extension" value=""/>
<csml:property key="accession" value=""/>
<csml:property key="probeID" value=""/>
</csml:biologicalProperty>
<csml:comments>
<csml:comment type="text"></csml:comment>
</csml:comments>
</csml:entity>
<csml:entity id="e163" name="p-Shc_total" type="cso30:c:-">
<csml:entitySimulationProperty>
<csml:variable variableID="m136" type="csml-variable:Double">
<csml:parameter key="csml-variable:parameter:maximumValue" value="infinite"/>
<csml:parameter key="csml-variable:parameter:minimumValue" value="0"/>
<csml:parameter key="csml-variable:parameter:unit" value="unit"/>
<csml:parameter key="csml-variable:parameter:evaluateScriptOnce" value="false"/>
<csml:parameter key="csml-variable:parameter:global" value="false"/>
<csml:script key="csml-variable:parameter:initialValue" language="pnuts">m34+m35</csml:script>
</csml:variable>
</csml:entitySimulationProperty>
<csml:viewProperty>
<csml:position positionID="default" position="auto" x="481.0" y="2668.0"/>
<csml:shape shapeID="default" visible="true">
<csml:toolSpecificGraphics>
<fig:figure xmlns:fig="http://www.csml.org/csml/cigraphics">
<fig:continuousEntity name="default" depth="0" visible="true"/>
</fig:figure>
</csml:toolSpecificGraphics>
</csml:shape>
</csml:viewProperty>
<csml:biologicalProperty refCellComponentID="cso30:i:CC_CellComponent">
<csml:property key="extension" value=""/>
<csml:property key="accession" value=""/>
<csml:property key="probeID" value=""/>
</csml:biologicalProperty>
<csml:comments>
<csml:comment type="text"></csml:comment>
</csml:comments>
</csml:entity>
<csml:entity id="e185" name="p-Shp2_total" type="cso30:c:-">
<csml:entitySimulationProperty>
<csml:variable variableID="m138" type="csml-variable:Double">
<csml:parameter key="csml-variable:parameter:maximumValue" value="infinite"/>
<csml:parameter key="csml-variable:parameter:minimumValue" value="0"/>
<csml:parameter key="csml-variable:parameter:unit" value="unit"/>
<csml:parameter key="csml-variable:parameter:evaluateScriptOnce" value="false"/>
<csml:parameter key="csml-variable:parameter:global" value="false"/>
<csml:script key="csml-variable:parameter:initialValue" language="pnuts">m119</csml:script>
</csml:variable>
</csml:entitySimulationProperty>
<csml:viewProperty>
<csml:position positionID="default" position="auto" x="481.0" y="2739.0"/>
<csml:shape shapeID="default" visible="true">
<csml:toolSpecificGraphics>
<fig:figure xmlns:fig="http://www.csml.org/csml/cigraphics">
<fig:continuousEntity name="default" depth="0" visible="true"/>
</fig:figure>
</csml:toolSpecificGraphics>
</csml:shape>
</csml:viewProperty>
<csml:biologicalProperty refCellComponentID="cso30:i:CC_CellComponent">
<csml:property key="extension" value=""/>
<csml:property key="accession" value=""/>
<csml:property key="probeID" value=""/>
</csml:biologicalProperty>
<csml:comments>
<csml:comment type="text"></csml:comment>
</csml:comments>
</csml:entity>
<csml:entity id="e186" name="p-Cbl_total" type="cso30:c:-">
<csml:entitySimulationProperty>
<csml:variable variableID="m148" type="csml-variable:Double">
<csml:parameter key="csml-variable:parameter:maximumValue" value="infinite"/>
<csml:parameter key="csml-variable:parameter:minimumValue" value="0"/>
<csml:parameter key="csml-variable:parameter:unit" value="unit"/>
<csml:parameter key="csml-variable:parameter:evaluateScriptOnce" value="false"/>
<csml:parameter key="csml-variable:parameter:global" value="false"/>
<csml:script key="csml-variable:parameter:initialValue" language="pnuts">m55+m120+m131</csml:script>
</csml:variable>
</csml:entitySimulationProperty>
<csml:viewProperty>
<csml:position positionID="default" position="auto" x="481.0" y="2803.0"/>
<csml:shape shapeID="default" visible="true">
<csml:toolSpecificGraphics>
<fig:figure xmlns:fig="http://www.csml.org/csml/cigraphics">
<fig:continuousEntity name="default" depth="0" visible="true"/>
</fig:figure>
</csml:toolSpecificGraphics>
</csml:shape>
</csml:viewProperty>
<csml:biologicalProperty refCellComponentID="cso30:i:CC_CellComponent">
<csml:property key="extension" value=""/>
<csml:property key="accession" value=""/>
<csml:property key="probeID" value=""/>
</csml:biologicalProperty>
<csml:comments>
<csml:comment type="text"></csml:comment>
</csml:comments>
</csml:entity>
<csml:entity id="e187" name="p-Gab1_total" type="cso30:c:-">
<csml:entitySimulationProperty>
<csml:variable variableID="m149" type="csml-variable:Double">
<csml:parameter key="csml-variable:parameter:maximumValue" value="infinite"/>
<csml:parameter key="csml-variable:parameter:minimumValue" value="0"/>
<csml:parameter key="csml-variable:parameter:unit" value="unit"/>
<csml:parameter key="csml-variable:parameter:evaluateScriptOnce" value="false"/>
<csml:parameter key="csml-variable:parameter:global" value="false"/>
<csml:script key="csml-variable:parameter:initialValue" language="pnuts">m42+m47+m49+m48+m46+m62</csml:script>
</csml:variable>
</csml:entitySimulationProperty>
<csml:viewProperty>
<csml:position positionID="default" position="auto" x="481.0" y="2858.0"/>
<csml:shape shapeID="default" visible="true">
<csml:toolSpecificGraphics>
<fig:figure xmlns:fig="http://www.csml.org/csml/cigraphics">
<fig:continuousEntity name="default" depth="0" visible="true"/>
</fig:figure>
</csml:toolSpecificGraphics>
</csml:shape>
</csml:viewProperty>
<csml:biologicalProperty refCellComponentID="cso30:i:CC_CellComponent">
<csml:property key="extension" value=""/>
<csml:property key="accession" value=""/>
<csml:property key="probeID" value=""/>
</csml:biologicalProperty>
<csml:comments>
<csml:comment type="text"></csml:comment>
</csml:comments>
</csml:entity>
<csml:entity id="e106" name="RasGDP_abundance " type="cso30:c:-">
<csml:entitySimulationProperty>
<csml:variable variableID="k10" type="csml-variable:Double">
<csml:parameter key="csml-variable:parameter:initialValue" value="400"/>
<csml:parameter key="csml-variable:parameter:maximumValue" value="infinite"/>
<csml:parameter key="csml-variable:parameter:minimumValue" value="0"/>
<csml:parameter key="csml-variable:parameter:unit" value="unit"/>
<csml:parameter key="csml-variable:parameter:global" value="false"/>
</csml:variable>
</csml:entitySimulationProperty>
<csml:viewProperty>
<csml:position positionID="default" position="auto" x="4120.5" y="3758.0"/>
<csml:shape shapeID="default" visible="true">
<csml:toolSpecificGraphics>
<fig:figure xmlns:fig="http://www.csml.org/csml/cigraphics">
<fig:continuousEntity name="default" depth="0" visible="true"/>
</fig:figure>
</csml:toolSpecificGraphics>
</csml:shape>
</csml:viewProperty>
<csml:biologicalProperty refCellComponentID="cso30:i:CC_CellComponent">
<csml:property key="extension" value=""/>
<csml:property key="accession" value=""/>
<csml:property key="probeID" value=""/>
</csml:biologicalProperty>
<csml:comments>
<csml:comment type="text"></csml:comment>
</csml:comments>
</csml:entity>
<csml:entity id="e127" name="Src_abundance " type="cso30:c:-">
<csml:entitySimulationProperty>
<csml:variable variableID="k11" type="csml-variable:Double">
<csml:parameter key="csml-variable:parameter:initialValue" value="25"/>
<csml:parameter key="csml-variable:parameter:maximumValue" value="infinite"/>
<csml:parameter key="csml-variable:parameter:minimumValue" value="0"/>
<csml:parameter key="csml-variable:parameter:unit" value="unit"/>
<csml:parameter key="csml-variable:parameter:global" value="false"/>
</csml:variable>
</csml:entitySimulationProperty>
<csml:viewProperty>
<csml:position positionID="default" position="auto" x="3901.0" y="4020.4500000000003"/>
<csml:shape shapeID="default" visible="true">
<csml:toolSpecificGraphics>
<fig:figure xmlns:fig="http://www.csml.org/csml/cigraphics">
<fig:continuousEntity name="default" depth="0" visible="true"/>
</fig:figure>
</csml:toolSpecificGraphics>
</csml:shape>
</csml:viewProperty>
<csml:biologicalProperty refCellComponentID="cso30:i:CC_CellComponent">
<csml:property key="extension" value=""/>
<csml:property key="accession" value=""/>
<csml:property key="probeID" value=""/>
</csml:biologicalProperty>
<csml:comments>
<csml:comment type="text"></csml:comment>
</csml:comments>
</csml:entity>
<csml:entity id="e178" name="Raf_abundance " type="cso30:c:-">
<csml:entitySimulationProperty>
<csml:variable variableID="k12" type="csml-variable:Double">
<csml:parameter key="csml-variable:parameter:initialValue" value="13"/>
<csml:parameter key="csml-variable:parameter:maximumValue" value="infinite"/>
<csml:parameter key="csml-variable:parameter:minimumValue" value="0"/>
<csml:parameter key="csml-variable:parameter:unit" value="unit"/>
<csml:parameter key="csml-variable:parameter:global" value="false"/>
</csml:variable>
</csml:entitySimulationProperty>
<csml:viewProperty>
<csml:position positionID="default" position="auto" x="3691.0" y="4089.6000000000004"/>
<csml:shape shapeID="default" visible="true">
<csml:toolSpecificGraphics>
<fig:figure xmlns:fig="http://www.csml.org/csml/cigraphics">
<fig:continuousEntity name="default" depth="0" visible="true"/>
</fig:figure>
</csml:toolSpecificGraphics>
</csml:shape>
</csml:viewProperty>
<csml:biologicalProperty refCellComponentID="cso30:i:CC_CellComponent">
<csml:property key="extension" value=""/>
<csml:property key="accession" value=""/>
<csml:property key="probeID" value=""/>
</csml:biologicalProperty>
<csml:comments>
<csml:comment type="text"></csml:comment>
</csml:comments>
</csml:entity>
<csml:entity id="e181" name="Mek_abundance " type="cso30:c:-">
<csml:entitySimulationProperty>
<csml:variable variableID="k13" type="csml-variable:Double">
<csml:parameter key="csml-variable:parameter:initialValue" value="1400"/>
<csml:parameter key="csml-variable:parameter:maximumValue" value="infinite"/>
<csml:parameter key="csml-variable:parameter:minimumValue" value="0"/>
<csml:parameter key="csml-variable:parameter:unit" value="unit"/>
<csml:parameter key="csml-variable:parameter:global" value="false"/>
</csml:variable>
</csml:entitySimulationProperty>
<csml:viewProperty>
<csml:position positionID="default" position="auto" x="3901.0" y="4089.6000000000004"/>
<csml:shape shapeID="default" visible="true">
<csml:toolSpecificGraphics>
<fig:figure xmlns:fig="http://www.csml.org/csml/cigraphics">
<fig:continuousEntity name="default" depth="0" visible="true"/>
</fig:figure>
</csml:toolSpecificGraphics>
</csml:shape>
</csml:viewProperty>
<csml:biologicalProperty refCellComponentID="cso30:i:CC_CellComponent">
<csml:property key="extension" value=""/>
<csml:property key="accession" value=""/>
<csml:property key="probeID" value=""/>
</csml:biologicalProperty>
<csml:comments>
<csml:comment type="text"></csml:comment>
</csml:comments>
</csml:entity>
<csml:entity id="e182" name="Erk_abundance " type="cso30:c:-">
<csml:entitySimulationProperty>
<csml:variable variableID="k14" type="csml-variable:Double">
<csml:parameter key="csml-variable:parameter:initialValue" value="960"/>
<csml:parameter key="csml-variable:parameter:maximumValue" value="infinite"/>
<csml:parameter key="csml-variable:parameter:minimumValue" value="0"/>
<csml:parameter key="csml-variable:parameter:unit" value="unit"/>
<csml:parameter key="csml-variable:parameter:global" value="false"/>
</csml:variable>
</csml:entitySimulationProperty>
<csml:viewProperty>
<csml:position positionID="default" position="auto" x="4120.5" y="3934.95"/>
<csml:shape shapeID="default" visible="true">
<csml:toolSpecificGraphics>
<fig:figure xmlns:fig="http://www.csml.org/csml/cigraphics">
<fig:continuousEntity name="default" depth="0" visible="true"/>
</fig:figure>
</csml:toolSpecificGraphics>
</csml:shape>
</csml:viewProperty>
<csml:biologicalProperty refCellComponentID="cso30:i:CC_CellComponent">
<csml:property key="extension" value=""/>
<csml:property key="accession" value=""/>
<csml:property key="probeID" value=""/>
</csml:biologicalProperty>
<csml:comments>
<csml:comment type="text"></csml:comment>
</csml:comments>
</csml:entity>
<csml:entity id="e184" name="Sos_abundance " type="cso30:c:-">
<csml:entitySimulationProperty>
<csml:variable variableID="k17" type="csml-variable:Double">
<csml:parameter key="csml-variable:parameter:initialValue" value="194.978857"/>
<csml:parameter key="csml-variable:parameter:maximumValue" value="infinite"/>
<csml:parameter key="csml-variable:parameter:minimumValue" value="0"/>
<csml:parameter key="csml-variable:parameter:unit" value="unit"/>
<csml:parameter key="csml-variable:parameter:global" value="false"/>
</csml:variable>
</csml:entitySimulationProperty>
<csml:viewProperty>
<csml:position positionID="default" position="auto" x="3691.0" y="3851.8"/>
<csml:shape shapeID="default" visible="true">
<csml:toolSpecificGraphics>
<fig:figure xmlns:fig="http://www.csml.org/csml/cigraphics">
<fig:continuousEntity name="default" depth="0" visible="true"/>
</fig:figure>
</csml:toolSpecificGraphics>
</csml:shape>
</csml:viewProperty>
<csml:biologicalProperty refCellComponentID="cso30:i:CC_CellComponent">
<csml:property key="extension" value=""/>
<csml:property key="accession" value=""/>
<csml:property key="probeID" value=""/>
</csml:biologicalProperty>
<csml:comments>
<csml:comment type="text"></csml:comment>
</csml:comments>
</csml:entity>
<csml:entity id="e188" name="PIP2_abundance " type="cso30:c:-">
<csml:entitySimulationProperty>
<csml:variable variableID="k18" type="csml-variable:Double">
<csml:parameter key="csml-variable:parameter:initialValue" value="312.308575"/>
<csml:parameter key="csml-variable:parameter:maximumValue" value="infinite"/>
<csml:parameter key="csml-variable:parameter:minimumValue" value="0"/>
<csml:parameter key="csml-variable:parameter:unit" value="unit"/>
<csml:parameter key="csml-variable:parameter:global" value="false"/>
</csml:variable>
</csml:entitySimulationProperty>
<csml:viewProperty>
<csml:position positionID="default" position="auto" x="4120.5" y="3851.8"/>
<csml:shape shapeID="default" visible="true">
<csml:toolSpecificGraphics>
<fig:figure xmlns:fig="http://www.csml.org/csml/cigraphics">
<fig:continuousEntity name="default" depth="0" visible="true"/>
</fig:figure>
</csml:toolSpecificGraphics>
</csml:shape>
</csml:viewProperty>
<csml:biologicalProperty refCellComponentID="cso30:i:CC_CellComponent">
<csml:property key="extension" value=""/>
<csml:property key="accession" value=""/>
<csml:property key="probeID" value=""/>
</csml:biologicalProperty>
<csml:comments>
<csml:comment type="text"></csml:comment>
</csml:comments>
</csml:entity>
<csml:entity id="e190" name="EGF_EGFR_binding " type="cso30:c:-">
<csml:entitySimulationProperty>
<csml:variable variableID="k1f" type="csml-variable:Double">
<csml:parameter key="csml-variable:parameter:initialValue" value="0.003"/>
<csml:parameter key="csml-variable:parameter:maximumValue" value="infinite"/>
<csml:parameter key="csml-variable:parameter:minimumValue" value="0"/>
<csml:parameter key="csml-variable:parameter:unit" value="unit"/>
<csml:parameter key="csml-variable:parameter:global" value="false"/>
</csml:variable>
</csml:entitySimulationProperty>
<csml:viewProperty>
<csml:position positionID="default" position="auto" x="199.19999999999993" y="1595.05"/>
<csml:shape shapeID="default" visible="true">
<csml:toolSpecificGraphics>
<fig:figure xmlns:fig="http://www.csml.org/csml/cigraphics">
<fig:continuousEntity name="default" depth="0" visible="true"/>
</fig:figure>
</csml:toolSpecificGraphics>
</csml:shape>
</csml:viewProperty>
<csml:biologicalProperty refCellComponentID="cso30:i:CC_CellComponent">
<csml:property key="extension" value=""/>
<csml:property key="accession" value=""/>
<csml:property key="probeID" value=""/>
</csml:biologicalProperty>
<csml:comments>
<csml:comment type="text"></csml:comment>
</csml:comments>
</csml:entity>
<csml:entity id="e191" name="EGFR_EGF_dissociation " type="cso30:c:-">
<csml:entitySimulationProperty>
<csml:variable variableID="k1b" type="csml-variable:Double">
<csml:parameter key="csml-variable:parameter:initialValue" value="20"/>
<csml:parameter key="csml-variable:parameter:maximumValue" value="infinite"/>
<csml:parameter key="csml-variable:parameter:minimumValue" value="0"/>
<csml:parameter key="csml-variable:parameter:unit" value="unit"/>
<csml:parameter key="csml-variable:parameter:global" value="false"/>
</csml:variable>
</csml:entitySimulationProperty>
<csml:viewProperty>
<csml:position positionID="default" position="auto" x="199.19999999999993" y="1523.2"/>
<csml:shape shapeID="default" visible="true">
<csml:toolSpecificGraphics>
<fig:figure xmlns:fig="http://www.csml.org/csml/cigraphics">
<fig:continuousEntity name="default" depth="0" visible="true"/>
</fig:figure>
</csml:toolSpecificGraphics>
</csml:shape>
</csml:viewProperty>
<csml:biologicalProperty refCellComponentID="cso30:i:CC_CellComponent">
<csml:property key="extension" value=""/>
<csml:property key="accession" value=""/>
<csml:property key="probeID" value=""/>
</csml:biologicalProperty>
<csml:comments>
<csml:comment type="text"></csml:comment>
</csml:comments>
</csml:entity>
<csml:entity id="e192" name="EGFR_binding " type="cso30:c:-">
<csml:entitySimulationProperty>
<csml:variable variableID="k2f" type="csml-variable:Double">
<csml:parameter key="csml-variable:parameter:initialValue" value="0.01433"/>
<csml:parameter key="csml-variable:parameter:maximumValue" value="infinite"/>
<csml:parameter key="csml-variable:parameter:minimumValue" value="0"/>
<csml:parameter key="csml-variable:parameter:unit" value="unit"/>
<csml:parameter key="csml-variable:parameter:global" value="false"/>
</csml:variable>
</csml:entitySimulationProperty>
<csml:viewProperty>
<csml:position positionID="default" position="auto" x="199.19999999999993" y="1721.25"/>
<csml:shape shapeID="default" visible="true">
<csml:toolSpecificGraphics>
<fig:figure xmlns:fig="http://www.csml.org/csml/cigraphics">
<fig:continuousEntity name="default" depth="0" visible="true"/>
</fig:figure>
</csml:toolSpecificGraphics>
</csml:shape>
</csml:viewProperty>
<csml:biologicalProperty refCellComponentID="cso30:i:CC_CellComponent">
<csml:property key="extension" value=""/>
<csml:property key="accession" value=""/>
<csml:property key="probeID" value=""/>
</csml:biologicalProperty>
<csml:comments>
<csml:comment type="text"></csml:comment>
</csml:comments>
</csml:entity>
<csml:entity id="e193" name="EGFRdimer_dissociation " type="cso30:c:-">
<csml:entitySimulationProperty>
<csml:variable variableID="k2b" type="csml-variable:Double">
<csml:parameter key="csml-variable:parameter:initialValue" value="7.65017"/>
<csml:parameter key="csml-variable:parameter:maximumValue" value="infinite"/>
<csml:parameter key="csml-variable:parameter:minimumValue" value="0"/>
<csml:parameter key="csml-variable:parameter:unit" value="unit"/>
<csml:parameter key="csml-variable:parameter:global" value="false"/>
</csml:variable>
</csml:entitySimulationProperty>
<csml:viewProperty>
<csml:position positionID="default" position="auto" x="199.19999999999993" y="1661.65"/>
<csml:shape shapeID="default" visible="true">
<csml:toolSpecificGraphics>
<fig:figure xmlns:fig="http://www.csml.org/csml/cigraphics">
<fig:continuousEntity name="default" depth="0" visible="true"/>
</fig:figure>
</csml:toolSpecificGraphics>
</csml:shape>
</csml:viewProperty>
<csml:biologicalProperty refCellComponentID="cso30:i:CC_CellComponent">
<csml:property key="extension" value=""/>
<csml:property key="accession" value=""/>
<csml:property key="probeID" value=""/>
</csml:biologicalProperty>
<csml:comments>
<csml:comment type="text"></csml:comment>
</csml:comments>
</csml:entity>
<csml:entity id="e194" name="EGFR_phosphorylation " type="cso30:c:-">
<csml:entitySimulationProperty>
<csml:variable variableID="k3f" type="csml-variable:Double">
<csml:parameter key="csml-variable:parameter:initialValue" value="3.952675"/>
<csml:parameter key="csml-variable:parameter:maximumValue" value="infinite"/>
<csml:parameter key="csml-variable:parameter:minimumValue" value="0"/>
<csml:parameter key="csml-variable:parameter:unit" value="unit"/>
<csml:parameter key="csml-variable:parameter:global" value="false"/>
</csml:variable>
</csml:entitySimulationProperty>
<csml:viewProperty>
<csml:position positionID="default" position="auto" x="199.19999999999993" y="1455.8"/>
<csml:shape shapeID="default" visible="true">
<csml:toolSpecificGraphics>
<fig:figure xmlns:fig="http://www.csml.org/csml/cigraphics">
<fig:continuousEntity name="default" depth="0" visible="true"/>
</fig:figure>
</csml:toolSpecificGraphics>
</csml:shape>
</csml:viewProperty>
<csml:biologicalProperty refCellComponentID="cso30:i:CC_CellComponent">
<csml:property key="extension" value=""/>
<csml:property key="accession" value=""/>
<csml:property key="probeID" value=""/>
</csml:biologicalProperty>
<csml:comments>
<csml:comment type="text"></csml:comment>
</csml:comments>
</csml:entity>
<csml:entity id="e195" name="EGFR_Shp2_dephosphorylation " type="cso30:c:-">
<csml:entitySimulationProperty>
<csml:variable variableID="k3d" type="csml-variable:Double">
<csml:parameter key="csml-variable:parameter:initialValue" value="0.430658"/>
<csml:parameter key="csml-variable:parameter:maximumValue" value="infinite"/>
<csml:parameter key="csml-variable:parameter:minimumValue" value="0"/>
<csml:parameter key="csml-variable:parameter:unit" value="unit"/>
<csml:parameter key="csml-variable:parameter:global" value="false"/>
</csml:variable>
</csml:entitySimulationProperty>
<csml:viewProperty>
<csml:position positionID="default" position="auto" x="695.9" y="1314.3"/>
<csml:shape shapeID="default" visible="true">
<csml:toolSpecificGraphics>
<fig:figure xmlns:fig="http://www.csml.org/csml/cigraphics">
<fig:continuousEntity name="default" depth="0" visible="true"/>
</fig:figure>
</csml:toolSpecificGraphics>
</csml:shape>
</csml:viewProperty>
<csml:biologicalProperty refCellComponentID="cso30:i:CC_CellComponent">
<csml:property key="extension" value=""/>
<csml:property key="accession" value=""/>
<csml:property key="probeID" value=""/>
</csml:biologicalProperty>
<csml:comments>
<csml:comment type="text"></csml:comment>
</csml:comments>
</csml:entity>
<csml:entity id="e196" name="EGFR_internalization " type="cso30:c:-">
<csml:entitySimulationProperty>
<csml:variable variableID="k4f" type="csml-variable:Double">
<csml:parameter key="csml-variable:parameter:initialValue" value="0.004628"/>
<csml:parameter key="csml-variable:parameter:maximumValue" value="infinite"/>
<csml:parameter key="csml-variable:parameter:minimumValue" value="0"/>
<csml:parameter key="csml-variable:parameter:unit" value="unit"/>
<csml:parameter key="csml-variable:parameter:global" value="false"/>
</csml:variable>
</csml:entitySimulationProperty>
<csml:viewProperty>
<csml:position positionID="default" position="auto" x="695.9" y="1406.25"/>
<csml:shape shapeID="default" visible="true">
<csml:toolSpecificGraphics>
<fig:figure xmlns:fig="http://www.csml.org/csml/cigraphics">
<fig:continuousEntity name="default" depth="0" visible="true"/>
</fig:figure>
</csml:toolSpecificGraphics>
</csml:shape>
</csml:viewProperty>
<csml:biologicalProperty refCellComponentID="cso30:i:CC_CellComponent">
<csml:property key="extension" value=""/>
<csml:property key="accession" value=""/>
<csml:property key="probeID" value=""/>
</csml:biologicalProperty>
<csml:comments>
<csml:comment type="text"></csml:comment>
</csml:comments>
</csml:entity>
<csml:entity id="e197" name="EGFR_recycling " type="cso30:c:-">
<csml:entitySimulationProperty>
<csml:variable variableID="k4b" type="csml-variable:Double">
<csml:parameter key="csml-variable:parameter:initialValue" value="0.097868"/>
<csml:parameter key="csml-variable:parameter:maximumValue" value="infinite"/>
<csml:parameter key="csml-variable:parameter:minimumValue" value="0"/>
<csml:parameter key="csml-variable:parameter:unit" value="unit"/>
<csml:parameter key="csml-variable:parameter:global" value="false"/>
</csml:variable>
</csml:entitySimulationProperty>
<csml:viewProperty>
<csml:position positionID="default" position="auto" x="695.9" y="1504.45"/>
<csml:shape shapeID="default" visible="true">
<csml:toolSpecificGraphics>
<fig:figure xmlns:fig="http://www.csml.org/csml/cigraphics">
<fig:continuousEntity name="default" depth="0" visible="true"/>
</fig:figure>
</csml:toolSpecificGraphics>
</csml:shape>
</csml:viewProperty>
<csml:biologicalProperty refCellComponentID="cso30:i:CC_CellComponent">
<csml:property key="extension" value=""/>
<csml:property key="accession" value=""/>
<csml:property key="probeID" value=""/>
</csml:biologicalProperty>
<csml:comments>
<csml:comment type="text"></csml:comment>
</csml:comments>
</csml:entity>
<csml:entity id="e198" name="Hrs_lysosomal_sorting " type="cso30:c:-">
<csml:entitySimulationProperty>
<csml:variable variableID="k5a" type="csml-variable:Double">
<csml:parameter key="csml-variable:parameter:initialValue" value="0.000002"/>
<csml:parameter key="csml-variable:parameter:maximumValue" value="infinite"/>
<csml:parameter key="csml-variable:parameter:minimumValue" value="0"/>
<csml:parameter key="csml-variable:parameter:unit" value="unit"/>
<csml:parameter key="csml-variable:parameter:global" value="false"/>
</csml:variable>
</csml:entitySimulationProperty>
<csml:viewProperty>
<csml:position positionID="default" position="auto" x="507.9" y="1306.9"/>
<csml:shape shapeID="default" visible="true">
<csml:toolSpecificGraphics>
<fig:figure xmlns:fig="http://www.csml.org/csml/cigraphics">
<fig:continuousEntity name="default" depth="0" visible="true"/>
</fig:figure>
</csml:toolSpecificGraphics>
</csml:shape>
</csml:viewProperty>
<csml:biologicalProperty refCellComponentID="cso30:i:CC_CellComponent">
<csml:property key="extension" value=""/>
<csml:property key="accession" value=""/>
<csml:property key="probeID" value=""/>
</csml:biologicalProperty>
<csml:comments>
<csml:comment type="text"></csml:comment>
</csml:comments>
</csml:entity>
<csml:entity id="e199" name="p-Hrs_lysosomal_sorting " type="cso30:c:-">
<csml:entitySimulationProperty>
<csml:variable variableID="k5b" type="csml-variable:Double">
<csml:parameter key="csml-variable:parameter:initialValue" value="453.104704"/>
<csml:parameter key="csml-variable:parameter:maximumValue" value="infinite"/>
<csml:parameter key="csml-variable:parameter:minimumValue" value="0"/>
<csml:parameter key="csml-variable:parameter:unit" value="unit"/>
<csml:parameter key="csml-variable:parameter:global" value="false"/>
</csml:variable>
</csml:entitySimulationProperty>
<csml:viewProperty>
<csml:position positionID="default" position="auto" x="507.9" y="1370.75"/>
<csml:shape shapeID="default" visible="true">
<csml:toolSpecificGraphics>
<fig:figure xmlns:fig="http://www.csml.org/csml/cigraphics">
<fig:continuousEntity name="default" depth="0" visible="true"/>
</fig:figure>
</csml:toolSpecificGraphics>
</csml:shape>
</csml:viewProperty>
<csml:biologicalProperty refCellComponentID="cso30:i:CC_CellComponent">
<csml:property key="extension" value=""/>
<csml:property key="accession" value=""/>
<csml:property key="probeID" value=""/>
</csml:biologicalProperty>
<csml:comments>
<csml:comment type="text"></csml:comment>
</csml:comments>
</csml:entity>
<csml:entity id="e200" name="EGFR_degradation " type="cso30:c:-">
<csml:entitySimulationProperty>
<csml:variable variableID="k6a" type="csml-variable:Double">
<csml:parameter key="csml-variable:parameter:initialValue" value="0.006239"/>
<csml:parameter key="csml-variable:parameter:maximumValue" value="infinite"/>
<csml:parameter key="csml-variable:parameter:minimumValue" value="0"/>
<csml:parameter key="csml-variable:parameter:unit" value="unit"/>
<csml:parameter key="csml-variable:parameter:global" value="false"/>
</csml:variable>
</csml:entitySimulationProperty>
<csml:viewProperty>
<csml:position positionID="default" position="auto" x="509.19999999999993" y="1577.4"/>
<csml:shape shapeID="default" visible="true">
<csml:toolSpecificGraphics>
<fig:figure xmlns:fig="http://www.csml.org/csml/cigraphics">
<fig:continuousEntity name="default" depth="0" visible="true"/>
</fig:figure>
</csml:toolSpecificGraphics>
</csml:shape>
</csml:viewProperty>
<csml:biologicalProperty refCellComponentID="cso30:i:CC_CellComponent">
<csml:property key="extension" value=""/>
<csml:property key="accession" value=""/>
<csml:property key="probeID" value=""/>
</csml:biologicalProperty>
<csml:comments>
<csml:comment type="text"></csml:comment>
</csml:comments>
</csml:entity>
<csml:entity id="e201" name="EGF_degradation " type="cso30:c:-">
<csml:entitySimulationProperty>
<csml:variable variableID="k6b" type="csml-variable:Double">
<csml:parameter key="csml-variable:parameter:initialValue" value="0.001"/>
<csml:parameter key="csml-variable:parameter:maximumValue" value="infinite"/>
<csml:parameter key="csml-variable:parameter:minimumValue" value="0"/>
<csml:parameter key="csml-variable:parameter:unit" value="unit"/>
<csml:parameter key="csml-variable:parameter:global" value="false"/>
</csml:variable>
</csml:entitySimulationProperty>
<csml:viewProperty>
<csml:position positionID="default" position="auto" x="199.19999999999993" y="1784.35"/>
<csml:shape shapeID="default" visible="true">
<csml:toolSpecificGraphics>
<fig:figure xmlns:fig="http://www.csml.org/csml/cigraphics">
<fig:continuousEntity name="default" depth="0" visible="true"/>
</fig:figure>
</csml:toolSpecificGraphics>
</csml:shape>
</csml:viewProperty>
<csml:biologicalProperty refCellComponentID="cso30:i:CC_CellComponent">
<csml:property key="extension" value=""/>
<csml:property key="accession" value=""/>
<csml:property key="probeID" value=""/>
</csml:biologicalProperty>
<csml:comments>
<csml:comment type="text"></csml:comment>
</csml:comments>
</csml:entity>
<csml:entity id="e164" name="EGFR_Grb2_binding " type="cso30:c:-">
<csml:entitySimulationProperty>
<csml:variable variableID="k7f" type="csml-variable:Double">
<csml:parameter key="csml-variable:parameter:initialValue" value="0.091091"/>
<csml:parameter key="csml-variable:parameter:maximumValue" value="infinite"/>
<csml:parameter key="csml-variable:parameter:minimumValue" value="0"/>
<csml:parameter key="csml-variable:parameter:unit" value="unit"/>
<csml:parameter key="csml-variable:parameter:global" value="false"/>
</csml:variable>
</csml:entitySimulationProperty>
<csml:viewProperty>
<csml:position positionID="default" position="auto" x="6738.5" y="23.75"/>
<csml:shape shapeID="default" visible="true">
<csml:toolSpecificGraphics>
<fig:figure xmlns:fig="http://www.csml.org/csml/cigraphics">
<fig:continuousEntity name="default" depth="0" visible="true"/>
</fig:figure>
</csml:toolSpecificGraphics>
</csml:shape>
</csml:viewProperty>
<csml:biologicalProperty refCellComponentID="cso30:i:CC_CellComponent">
<csml:property key="extension" value=""/>
<csml:property key="accession" value=""/>
<csml:property key="probeID" value=""/>
</csml:biologicalProperty>
<csml:comments>
<csml:comment type="text"></csml:comment>
</csml:comments>
</csml:entity>
<csml:entity id="e165" name="EGFR_Grb2_dissociation " type="cso30:c:-">
<csml:entitySimulationProperty>
<csml:variable variableID="k7b" type="csml-variable:Double">
<csml:parameter key="csml-variable:parameter:initialValue" value="520.386391"/>
<csml:parameter key="csml-variable:parameter:maximumValue" value="infinite"/>
<csml:parameter key="csml-variable:parameter:minimumValue" value="0"/>
<csml:parameter key="csml-variable:parameter:unit" value="unit"/>
<csml:parameter key="csml-variable:parameter:global" value="false"/>
</csml:variable>
</csml:entitySimulationProperty>
<csml:viewProperty>
<csml:position positionID="default" position="auto" x="6738.5" y="90.85"/>
<csml:shape shapeID="default" visible="true">
<csml:toolSpecificGraphics>
<fig:figure xmlns:fig="http://www.csml.org/csml/cigraphics">
<fig:continuousEntity name="default" depth="0" visible="true"/>
</fig:figure>
</csml:toolSpecificGraphics>
</csml:shape>
</csml:viewProperty>
<csml:biologicalProperty refCellComponentID="cso30:i:CC_CellComponent">
<csml:property key="extension" value=""/>
<csml:property key="accession" value=""/>
<csml:property key="probeID" value=""/>
</csml:biologicalProperty>
<csml:comments>
<csml:comment type="text"></csml:comment>
</csml:comments>
</csml:entity>
<csml:entity id="e202" name="EGFR_Shc_binding " type="cso30:c:-">
<csml:entitySimulationProperty>
<csml:variable variableID="k8f" type="csml-variable:Double">
<csml:parameter key="csml-variable:parameter:initialValue" value="0.124728"/>
<csml:parameter key="csml-variable:parameter:maximumValue" value="infinite"/>
<csml:parameter key="csml-variable:parameter:minimumValue" value="0"/>
<csml:parameter key="csml-variable:parameter:unit" value="unit"/>
<csml:parameter key="csml-variable:parameter:global" value="false"/>
</csml:variable>
</csml:entitySimulationProperty>
<csml:viewProperty>
<csml:position positionID="default" position="auto" x="6738.5" y="146.75"/>
<csml:shape shapeID="default" visible="true">
<csml:toolSpecificGraphics>
<fig:figure xmlns:fig="http://www.csml.org/csml/cigraphics">
<fig:continuousEntity name="default" depth="0" visible="true"/>
</fig:figure>
</csml:toolSpecificGraphics>
</csml:shape>
</csml:viewProperty>
<csml:biologicalProperty refCellComponentID="cso30:i:CC_CellComponent">
<csml:property key="extension" value=""/>
<csml:property key="accession" value=""/>
<csml:property key="probeID" value=""/>
</csml:biologicalProperty>
<csml:comments>
<csml:comment type="text"></csml:comment>
</csml:comments>
</csml:entity>
<csml:entity id="e203" name="EGFR_Shc_dissociation " type="cso30:c:-">
<csml:entitySimulationProperty>
<csml:variable variableID="k8b" type="csml-variable:Double">
<csml:parameter key="csml-variable:parameter:initialValue" value="112.033107"/>
<csml:parameter key="csml-variable:parameter:maximumValue" value="infinite"/>
<csml:parameter key="csml-variable:parameter:minimumValue" value="0"/>
<csml:parameter key="csml-variable:parameter:unit" value="unit"/>
<csml:parameter key="csml-variable:parameter:global" value="false"/>
</csml:variable>
</csml:entitySimulationProperty>
<csml:viewProperty>
<csml:position positionID="default" position="auto" x="6738.5" y="215.85000000000002"/>
<csml:shape shapeID="default" visible="true">
<csml:toolSpecificGraphics>
<fig:figure xmlns:fig="http://www.csml.org/csml/cigraphics">
<fig:continuousEntity name="default" depth="0" visible="true"/>
</fig:figure>
</csml:toolSpecificGraphics>
</csml:shape>
</csml:viewProperty>
<csml:biologicalProperty refCellComponentID="cso30:i:CC_CellComponent">
<csml:property key="extension" value=""/>
<csml:property key="accession" value=""/>
<csml:property key="probeID" value=""/>
</csml:biologicalProperty>
<csml:comments>
<csml:comment type="text"></csml:comment>
</csml:comments>
</csml:entity>
<csml:entity id="e204" name="EGFR_RasGAP_binding " type="cso30:c:-">
<csml:entitySimulationProperty>
<csml:variable variableID="k9f" type="csml-variable:Double">
<csml:parameter key="csml-variable:parameter:initialValue" value="0.086035"/>
<csml:parameter key="csml-variable:parameter:maximumValue" value="infinite"/>
<csml:parameter key="csml-variable:parameter:minimumValue" value="0"/>
<csml:parameter key="csml-variable:parameter:unit" value="unit"/>
<csml:parameter key="csml-variable:parameter:global" value="false"/>
</csml:variable>
</csml:entitySimulationProperty>
<csml:viewProperty>
<csml:position positionID="default" position="auto" x="6738.5" y="289.0"/>
<csml:shape shapeID="default" visible="true">
<csml:toolSpecificGraphics>
<fig:figure xmlns:fig="http://www.csml.org/csml/cigraphics">
<fig:continuousEntity name="default" depth="0" visible="true"/>
</fig:figure>
</csml:toolSpecificGraphics>
</csml:shape>
</csml:viewProperty>
<csml:biologicalProperty refCellComponentID="cso30:i:CC_CellComponent">
<csml:property key="extension" value=""/>
<csml:property key="accession" value=""/>
<csml:property key="probeID" value=""/>
</csml:biologicalProperty>
<csml:comments>
<csml:comment type="text"></csml:comment>
</csml:comments>
</csml:entity>
<csml:entity id="e205" name="EGFR_RasGAP_dissociation " type="cso30:c:-">
<csml:entitySimulationProperty>
<csml:variable variableID="k9b" type="csml-variable:Double">
<csml:parameter key="csml-variable:parameter:initialValue" value="282.829455"/>
<csml:parameter key="csml-variable:parameter:maximumValue" value="infinite"/>
<csml:parameter key="csml-variable:parameter:minimumValue" value="0"/>
<csml:parameter key="csml-variable:parameter:unit" value="unit"/>
<csml:parameter key="csml-variable:parameter:global" value="false"/>
</csml:variable>
</csml:entitySimulationProperty>
<csml:viewProperty>
<csml:position positionID="default" position="auto" x="6738.5" y="352.35"/>
<csml:shape shapeID="default" visible="true">
<csml:toolSpecificGraphics>
<fig:figure xmlns:fig="http://www.csml.org/csml/cigraphics">
<fig:continuousEntity name="default" depth="0" visible="true"/>
</fig:figure>
</csml:toolSpecificGraphics>
</csml:shape>
</csml:viewProperty>
<csml:biologicalProperty refCellComponentID="cso30:i:CC_CellComponent">
<csml:property key="extension" value=""/>
<csml:property key="accession" value=""/>
<csml:property key="probeID" value=""/>
</csml:biologicalProperty>
<csml:comments>
<csml:comment type="text"></csml:comment>
</csml:comments>
</csml:entity>
<csml:entity id="e206" name="EGFR_Shp2_binding " type="cso30:c:-">
<csml:entitySimulationProperty>
<csml:variable variableID="k10f" type="csml-variable:Double">
<csml:parameter key="csml-variable:parameter:initialValue" value="0.117951"/>
<csml:parameter key="csml-variable:parameter:maximumValue" value="infinite"/>
<csml:parameter key="csml-variable:parameter:minimumValue" value="0"/>
<csml:parameter key="csml-variable:parameter:unit" value="unit"/>
<csml:parameter key="csml-variable:parameter:global" value="false"/>
</csml:variable>
</csml:entitySimulationProperty>
<csml:viewProperty>
<csml:position positionID="default" position="auto" x="6738.5" y="440.75"/>
<csml:shape shapeID="default" visible="true">
<csml:toolSpecificGraphics>
<fig:figure xmlns:fig="http://www.csml.org/csml/cigraphics">
<fig:continuousEntity name="default" depth="0" visible="true"/>
</fig:figure>
</csml:toolSpecificGraphics>
</csml:shape>
</csml:viewProperty>
<csml:biologicalProperty refCellComponentID="cso30:i:CC_CellComponent">
<csml:property key="extension" value=""/>
<csml:property key="accession" value=""/>
<csml:property key="probeID" value=""/>
</csml:biologicalProperty>
<csml:comments>
<csml:comment type="text"></csml:comment>
</csml:comments>
</csml:entity>
<csml:entity id="e207" name="EGFR_Shp2_dissociation" type="cso30:c:-">
<csml:entitySimulationProperty>
<csml:variable variableID="k10b" type="csml-variable:Double">
<csml:parameter key="csml-variable:parameter:initialValue" value="120.371362"/>
<csml:parameter key="csml-variable:parameter:maximumValue" value="infinite"/>
<csml:parameter key="csml-variable:parameter:minimumValue" value="0"/>
<csml:parameter key="csml-variable:parameter:unit" value="unit"/>
<csml:parameter key="csml-variable:parameter:global" value="false"/>
</csml:variable>
</csml:entitySimulationProperty>
<csml:viewProperty>
<csml:position positionID="default" position="auto" x="6738.5" y="503.85"/>
<csml:shape shapeID="default" visible="true">
<csml:toolSpecificGraphics>
<fig:figure xmlns:fig="http://www.csml.org/csml/cigraphics">
<fig:continuousEntity name="default" depth="0" visible="true"/>
</fig:figure>
</csml:toolSpecificGraphics>
</csml:shape>
</csml:viewProperty>
<csml:biologicalProperty refCellComponentID="cso30:i:CC_CellComponent">
<csml:property key="extension" value=""/>
<csml:property key="accession" value=""/>
<csml:property key="probeID" value=""/>
</csml:biologicalProperty>
<csml:comments>
<csml:comment type="text"></csml:comment>
</csml:comments>
</csml:entity>
<csml:entity id="e208" name="Grb2_p-Shc_binding " type="cso30:c:-">
<csml:entitySimulationProperty>
<csml:variable variableID="k11f" type="csml-variable:Double">
<csml:parameter key="csml-variable:parameter:initialValue" value="0.109099"/>
<csml:parameter key="csml-variable:parameter:maximumValue" value="infinite"/>
<csml:parameter key="csml-variable:parameter:minimumValue" value="0"/>
<csml:parameter key="csml-variable:parameter:unit" value="unit"/>
<csml:parameter key="csml-variable:parameter:global" value="false"/>
</csml:variable>
</csml:entitySimulationProperty>
<csml:viewProperty>
<csml:position positionID="default" position="auto" x="6741.4" y="755.0"/>
<csml:shape shapeID="default" visible="true">
<csml:toolSpecificGraphics>
<fig:figure xmlns:fig="http://www.csml.org/csml/cigraphics">
<fig:continuousEntity name="default" depth="0" visible="true"/>
</fig:figure>
</csml:toolSpecificGraphics>
</csml:shape>
</csml:viewProperty>
<csml:biologicalProperty refCellComponentID="cso30:i:CC_CellComponent">
<csml:property key="extension" value=""/>
<csml:property key="accession" value=""/>
<csml:property key="probeID" value=""/>
</csml:biologicalProperty>
<csml:comments>
<csml:comment type="text"></csml:comment>
</csml:comments>
</csml:entity>
<csml:entity id="e209" name="Grb2_p-Shc_dissociation " type="cso30:c:-">
<csml:entitySimulationProperty>
<csml:variable variableID="k11b" type="csml-variable:Double">
<csml:parameter key="csml-variable:parameter:initialValue" value="93.641276"/>
<csml:parameter key="csml-variable:parameter:maximumValue" value="infinite"/>
<csml:parameter key="csml-variable:parameter:minimumValue" value="0"/>
<csml:parameter key="csml-variable:parameter:unit" value="unit"/>
<csml:parameter key="csml-variable:parameter:global" value="false"/>
</csml:variable>
</csml:entitySimulationProperty>
<csml:viewProperty>
<csml:position positionID="default" position="auto" x="6741.4" y="824.55"/>
<csml:shape shapeID="default" visible="true">
<csml:toolSpecificGraphics>
<fig:figure xmlns:fig="http://www.csml.org/csml/cigraphics">
<fig:continuousEntity name="default" depth="0" visible="true"/>
</fig:figure>
</csml:toolSpecificGraphics>
</csml:shape>
</csml:viewProperty>
<csml:biologicalProperty refCellComponentID="cso30:i:CC_CellComponent">
<csml:property key="extension" value=""/>
<csml:property key="accession" value=""/>
<csml:property key="probeID" value=""/>
</csml:biologicalProperty>
<csml:comments>
<csml:comment type="text"></csml:comment>
</csml:comments>
</csml:entity>
<csml:entity id="e210" name="Grb2_Sos_binding " type="cso30:c:-">
<csml:entitySimulationProperty>
<csml:variable variableID="k12f" type="csml-variable:Double">
<csml:parameter key="csml-variable:parameter:initialValue" value="0.097871"/>
<csml:parameter key="csml-variable:parameter:maximumValue" value="infinite"/>
<csml:parameter key="csml-variable:parameter:minimumValue" value="0"/>
<csml:parameter key="csml-variable:parameter:unit" value="unit"/>
<csml:parameter key="csml-variable:parameter:global" value="false"/>
</csml:variable>
</csml:entitySimulationProperty>
<csml:viewProperty>
<csml:position positionID="default" position="auto" x="7193.6" y="755.0"/>
<csml:shape shapeID="default" visible="true">
<csml:toolSpecificGraphics>
<fig:figure xmlns:fig="http://www.csml.org/csml/cigraphics">
<fig:continuousEntity name="default" depth="0" visible="true"/>
</fig:figure>
</csml:toolSpecificGraphics>
</csml:shape>
</csml:viewProperty>
<csml:biologicalProperty refCellComponentID="cso30:i:CC_CellComponent">
<csml:property key="extension" value=""/>
<csml:property key="accession" value=""/>
<csml:property key="probeID" value=""/>
</csml:biologicalProperty>
<csml:comments>
<csml:comment type="text"></csml:comment>
</csml:comments>
</csml:entity>
<csml:entity id="e211" name="Grb2_Sos_dissociation " type="cso30:c:-">
<csml:entitySimulationProperty>
<csml:variable variableID="k12b" type="csml-variable:Double">
<csml:parameter key="csml-variable:parameter:initialValue" value="97.294568"/>
<csml:parameter key="csml-variable:parameter:maximumValue" value="infinite"/>
<csml:parameter key="csml-variable:parameter:minimumValue" value="0"/>
<csml:parameter key="csml-variable:parameter:unit" value="unit"/>
<csml:parameter key="csml-variable:parameter:global" value="false"/>
</csml:variable>
</csml:entitySimulationProperty>
<csml:viewProperty>
<csml:position positionID="default" position="auto" x="7193.6" y="824.55"/>
<csml:shape shapeID="default" visible="true">
<csml:toolSpecificGraphics>
<fig:figure xmlns:fig="http://www.csml.org/csml/cigraphics">
<fig:continuousEntity name="default" depth="0" visible="true"/>
</fig:figure>
</csml:toolSpecificGraphics>
</csml:shape>
</csml:viewProperty>
<csml:biologicalProperty refCellComponentID="cso30:i:CC_CellComponent">
<csml:property key="extension" value=""/>
<csml:property key="accession" value=""/>
<csml:property key="probeID" value=""/>
</csml:biologicalProperty>
<csml:comments>
<csml:comment type="text"></csml:comment>
</csml:comments>
</csml:entity>
<csml:entity id="e212" name="Grb2_Cbl_binding " type="cso30:c:-">
<csml:entitySimulationProperty>
<csml:variable variableID="k13f" type="csml-variable:Double">
<csml:parameter key="csml-variable:parameter:initialValue" value="0.095533"/>
<csml:parameter key="csml-variable:parameter:maximumValue" value="infinite"/>
<csml:parameter key="csml-variable:parameter:minimumValue" value="0"/>
<csml:parameter key="csml-variable:parameter:unit" value="unit"/>
<csml:parameter key="csml-variable:parameter:global" value="false"/>
</csml:variable>
</csml:entitySimulationProperty>
<csml:viewProperty>
<csml:position positionID="default" position="auto" x="6741.4" y="882.25"/>
<csml:shape shapeID="default" visible="true">
<csml:toolSpecificGraphics>
<fig:figure xmlns:fig="http://www.csml.org/csml/cigraphics">
<fig:continuousEntity name="default" depth="0" visible="true"/>
</fig:figure>
</csml:toolSpecificGraphics>
</csml:shape>
</csml:viewProperty>
<csml:biologicalProperty refCellComponentID="cso30:i:CC_CellComponent">
<csml:property key="extension" value=""/>
<csml:property key="accession" value=""/>
<csml:property key="probeID" value=""/>
</csml:biologicalProperty>
<csml:comments>
<csml:comment type="text"></csml:comment>
</csml:comments>
</csml:entity>
<csml:entity id="e213" name="Grb2_Cbl_dissociation " type="cso30:c:-">
<csml:entitySimulationProperty>
<csml:variable variableID="k13b" type="csml-variable:Double">
<csml:parameter key="csml-variable:parameter:initialValue" value="95.274776"/>
<csml:parameter key="csml-variable:parameter:maximumValue" value="infinite"/>
<csml:parameter key="csml-variable:parameter:minimumValue" value="0"/>
<csml:parameter key="csml-variable:parameter:unit" value="unit"/>
<csml:parameter key="csml-variable:parameter:global" value="false"/>
</csml:variable>
</csml:entitySimulationProperty>
<csml:viewProperty>
<csml:position positionID="default" position="auto" x="6741.4" y="960.25"/>
<csml:shape shapeID="default" visible="true">
<csml:toolSpecificGraphics>
<fig:figure xmlns:fig="http://www.csml.org/csml/cigraphics">
<fig:continuousEntity name="default" depth="0" visible="true"/>
</fig:figure>
</csml:toolSpecificGraphics>
</csml:shape>
</csml:viewProperty>
<csml:biologicalProperty refCellComponentID="cso30:i:CC_CellComponent">
<csml:property key="extension" value=""/>
<csml:property key="accession" value=""/>
<csml:property key="probeID" value=""/>
</csml:biologicalProperty>
<csml:comments>
<csml:comment type="text"></csml:comment>
</csml:comments>
</csml:entity>
<csml:entity id="e214" name="Grb2_Gab1_binding " type="cso30:c:-">
<csml:entitySimulationProperty>
<csml:variable variableID="k14f" type="csml-variable:Double">
<csml:parameter key="csml-variable:parameter:initialValue" value="0.10039"/>
<csml:parameter key="csml-variable:parameter:maximumValue" value="infinite"/>
<csml:parameter key="csml-variable:parameter:minimumValue" value="0"/>
<csml:parameter key="csml-variable:parameter:unit" value="unit"/>
<csml:parameter key="csml-variable:parameter:global" value="false"/>
</csml:variable>
</csml:entitySimulationProperty>
<csml:viewProperty>
<csml:position positionID="default" position="auto" x="7193.6" y="882.25"/>
<csml:shape shapeID="default" visible="true">
<csml:toolSpecificGraphics>
<fig:figure xmlns:fig="http://www.csml.org/csml/cigraphics">
<fig:continuousEntity name="default" depth="0" visible="true"/>
</fig:figure>
</csml:toolSpecificGraphics>
</csml:shape>
</csml:viewProperty>
<csml:biologicalProperty refCellComponentID="cso30:i:CC_CellComponent">
<csml:property key="extension" value=""/>
<csml:property key="accession" value=""/>
<csml:property key="probeID" value=""/>
</csml:biologicalProperty>
<csml:comments>
<csml:comment type="text"></csml:comment>
</csml:comments>
</csml:entity>
<csml:entity id="e215" name="Grb2_Gab1_dissociation " type="cso30:c:-">
<csml:entitySimulationProperty>
<csml:variable variableID="k14b" type="csml-variable:Double">
<csml:parameter key="csml-variable:parameter:initialValue" value="102.731953"/>
<csml:parameter key="csml-variable:parameter:maximumValue" value="infinite"/>
<csml:parameter key="csml-variable:parameter:minimumValue" value="0"/>
<csml:parameter key="csml-variable:parameter:unit" value="unit"/>
<csml:parameter key="csml-variable:parameter:global" value="false"/>
</csml:variable>
</csml:entitySimulationProperty>
<csml:viewProperty>
<csml:position positionID="default" position="auto" x="7193.6" y="960.25"/>
<csml:shape shapeID="default" visible="true">
<csml:toolSpecificGraphics>
<fig:figure xmlns:fig="http://www.csml.org/csml/cigraphics">
<fig:continuousEntity name="default" depth="0" visible="true"/>
</fig:figure>
</csml:toolSpecificGraphics>
</csml:shape>
</csml:viewProperty>
<csml:biologicalProperty refCellComponentID="cso30:i:CC_CellComponent">
<csml:property key="extension" value=""/>
<csml:property key="accession" value=""/>
<csml:property key="probeID" value=""/>
</csml:biologicalProperty>
<csml:comments>
<csml:comment type="text"></csml:comment>
</csml:comments>
</csml:entity>
<csml:entity id="e216" name="Shc_phosphorylation " type="cso30:c:-">
<csml:entitySimulationProperty>
<csml:variable variableID="k15f" type="csml-variable:Double">
<csml:parameter key="csml-variable:parameter:initialValue" value="1.375326"/>
<csml:parameter key="csml-variable:parameter:maximumValue" value="infinite"/>
<csml:parameter key="csml-variable:parameter:minimumValue" value="0"/>
<csml:parameter key="csml-variable:parameter:unit" value="unit"/>
<csml:parameter key="csml-variable:parameter:global" value="false"/>
</csml:variable>
</csml:entitySimulationProperty>
<csml:viewProperty>
<csml:position positionID="default" position="auto" x="2447.45" y="1083.25"/>
<csml:shape shapeID="default" visible="true">
<csml:toolSpecificGraphics>
<fig:figure xmlns:fig="http://www.csml.org/csml/cigraphics">
<fig:continuousEntity name="default" depth="0" visible="true"/>
</fig:figure>
</csml:toolSpecificGraphics>
</csml:shape>
</csml:viewProperty>
<csml:biologicalProperty refCellComponentID="cso30:i:CC_CellComponent">
<csml:property key="extension" value=""/>
<csml:property key="accession" value=""/>
<csml:property key="probeID" value=""/>
</csml:biologicalProperty>
<csml:comments>
<csml:comment type="text"></csml:comment>
</csml:comments>
</csml:entity>
<csml:entity id="e217" name="p-Shc_Shp2_dephosphorylation" type="cso30:c:-">
<csml:entitySimulationProperty>
<csml:variable variableID="k15d" type="csml-variable:Double">
<csml:parameter key="csml-variable:parameter:initialValue" value="0.482563"/>
<csml:parameter key="csml-variable:parameter:maximumValue" value="infinite"/>
<csml:parameter key="csml-variable:parameter:minimumValue" value="0"/>
<csml:parameter key="csml-variable:parameter:unit" value="unit"/>
<csml:parameter key="csml-variable:parameter:global" value="false"/>
</csml:variable>
</csml:entitySimulationProperty>
<csml:viewProperty>
<csml:position positionID="default" position="auto" x="2447.45" y="1141.3"/>
<csml:shape shapeID="default" visible="true">
<csml:toolSpecificGraphics>
<fig:figure xmlns:fig="http://www.csml.org/csml/cigraphics">
<fig:continuousEntity name="default" depth="0" visible="true"/>
</fig:figure>
</csml:toolSpecificGraphics>
</csml:shape>
</csml:viewProperty>
<csml:biologicalProperty refCellComponentID="cso30:i:CC_CellComponent">
<csml:property key="extension" value=""/>
<csml:property key="accession" value=""/>
<csml:property key="probeID" value=""/>
</csml:biologicalProperty>
<csml:comments>
<csml:comment type="text"></csml:comment>
</csml:comments>
</csml:entity>
<csml:entity id="e218" name="Shp2_phosphorylation " type="cso30:c:-">
<csml:entitySimulationProperty>
<csml:variable variableID="k16f" type="csml-variable:Double">
<csml:parameter key="csml-variable:parameter:initialValue" value="4.779925"/>
<csml:parameter key="csml-variable:parameter:maximumValue" value="infinite"/>
<csml:parameter key="csml-variable:parameter:minimumValue" value="0"/>
<csml:parameter key="csml-variable:parameter:unit" value="unit"/>
<csml:parameter key="csml-variable:parameter:global" value="false"/>
</csml:variable>
</csml:entitySimulationProperty>
<csml:viewProperty>
<csml:position positionID="default" position="auto" x="2545.7999999999997" y="612.25"/>
<csml:shape shapeID="default" visible="true">
<csml:toolSpecificGraphics>
<fig:figure xmlns:fig="http://www.csml.org/csml/cigraphics">
<fig:continuousEntity name="default" depth="0" visible="true"/>
</fig:figure>
</csml:toolSpecificGraphics>
</csml:shape>
</csml:viewProperty>
<csml:biologicalProperty refCellComponentID="cso30:i:CC_CellComponent">
<csml:property key="extension" value=""/>
<csml:property key="accession" value=""/>
<csml:property key="probeID" value=""/>
</csml:biologicalProperty>
<csml:comments>
<csml:comment type="text"></csml:comment>
</csml:comments>
</csml:entity>
<csml:entity id="e219" name="Shp2_Shp2_dephosphorylation" type="cso30:c:-">
<csml:entitySimulationProperty>
<csml:variable variableID="k16d" type="csml-variable:Double">
<csml:parameter key="csml-variable:parameter:initialValue" value="0.483539"/>
<csml:parameter key="csml-variable:parameter:maximumValue" value="infinite"/>
<csml:parameter key="csml-variable:parameter:minimumValue" value="0"/>
<csml:parameter key="csml-variable:parameter:unit" value="unit"/>
<csml:parameter key="csml-variable:parameter:global" value="false"/>
</csml:variable>
</csml:entitySimulationProperty>
<csml:viewProperty>
<csml:position positionID="default" position="auto" x="2549.7999999999997" y="677.25"/>
<csml:shape shapeID="default" visible="true">
<csml:toolSpecificGraphics>
<fig:figure xmlns:fig="http://www.csml.org/csml/cigraphics">
<fig:continuousEntity name="default" depth="0" visible="true"/>
</fig:figure>
</csml:toolSpecificGraphics>
</csml:shape>
</csml:viewProperty>
<csml:biologicalProperty refCellComponentID="cso30:i:CC_CellComponent">
<csml:property key="extension" value=""/>
<csml:property key="accession" value=""/>
<csml:property key="probeID" value=""/>
</csml:biologicalProperty>
<csml:comments>
<csml:comment type="text"></csml:comment>
</csml:comments>
</csml:entity>
<csml:entity id="e220" name="Cbl_phosphorylation " type="cso30:c:-">
<csml:entitySimulationProperty>
<csml:variable variableID="k17f" type="csml-variable:Double">
<csml:parameter key="csml-variable:parameter:initialValue" value="0.472796"/>
<csml:parameter key="csml-variable:parameter:maximumValue" value="infinite"/>
<csml:parameter key="csml-variable:parameter:minimumValue" value="0"/>
<csml:parameter key="csml-variable:parameter:unit" value="unit"/>
<csml:parameter key="csml-variable:parameter:global" value="false"/>
</csml:variable>
</csml:entitySimulationProperty>
<csml:viewProperty>
<csml:position positionID="default" position="auto" x="7085.599999999999" y="1542.25"/>
<csml:shape shapeID="default" visible="true">
<csml:toolSpecificGraphics>
<fig:figure xmlns:fig="http://www.csml.org/csml/cigraphics">
<fig:continuousEntity name="default" depth="0" visible="true"/>
</fig:figure>
</csml:toolSpecificGraphics>
</csml:shape>
</csml:viewProperty>
<csml:biologicalProperty refCellComponentID="cso30:i:CC_CellComponent">
<csml:property key="extension" value=""/>
<csml:property key="accession" value=""/>
<csml:property key="probeID" value=""/>
</csml:biologicalProperty>
<csml:comments>
<csml:comment type="text"></csml:comment>
</csml:comments>
</csml:entity>
<csml:entity id="e221" name="p-Cbl_Shp2_dephosphorylation" type="cso30:c:-">
<csml:entitySimulationProperty>
<csml:variable variableID="k17d" type="csml-variable:Double">
<csml:parameter key="csml-variable:parameter:initialValue" value="0.541425"/>
<csml:parameter key="csml-variable:parameter:maximumValue" value="infinite"/>
<csml:parameter key="csml-variable:parameter:minimumValue" value="0"/>
<csml:parameter key="csml-variable:parameter:unit" value="unit"/>
<csml:parameter key="csml-variable:parameter:global" value="false"/>
</csml:variable>
</csml:entitySimulationProperty>
<csml:viewProperty>
<csml:position positionID="default" position="auto" x="7085.599999999999" y="1609.25"/>
<csml:shape shapeID="default" visible="true">
<csml:toolSpecificGraphics>
<fig:figure xmlns:fig="http://www.csml.org/csml/cigraphics">
<fig:continuousEntity name="default" depth="0" visible="true"/>
</fig:figure>
</csml:toolSpecificGraphics>
</csml:shape>
</csml:viewProperty>
<csml:biologicalProperty refCellComponentID="cso30:i:CC_CellComponent">
<csml:property key="extension" value=""/>
<csml:property key="accession" value=""/>
<csml:property key="probeID" value=""/>
</csml:biologicalProperty>
<csml:comments>
<csml:comment type="text"></csml:comment>
</csml:comments>
</csml:entity>
<csml:entity id="e222" name="p-Cbl_Shc_binding " type="cso30:c:-">
<csml:entitySimulationProperty>
<csml:variable variableID="k18f" type="csml-variable:Double">
<csml:parameter key="csml-variable:parameter:initialValue" value="0.092555"/>
<csml:parameter key="csml-variable:parameter:maximumValue" value="infinite"/>
<csml:parameter key="csml-variable:parameter:minimumValue" value="0"/>
<csml:parameter key="csml-variable:parameter:unit" value="unit"/>
<csml:parameter key="csml-variable:parameter:global" value="false"/>
</csml:variable>
</csml:entitySimulationProperty>
<csml:viewProperty>
<csml:position positionID="default" position="auto" x="7085.599999999999" y="1398.65"/>
<csml:shape shapeID="default" visible="true">
<csml:toolSpecificGraphics>
<fig:figure xmlns:fig="http://www.csml.org/csml/cigraphics">
<fig:continuousEntity name="default" depth="0" visible="true"/>
</fig:figure>
</csml:toolSpecificGraphics>
</csml:shape>
</csml:viewProperty>
<csml:biologicalProperty refCellComponentID="cso30:i:CC_CellComponent">
<csml:property key="extension" value=""/>
<csml:property key="accession" value=""/>
<csml:property key="probeID" value=""/>
</csml:biologicalProperty>
<csml:comments>
<csml:comment type="text"></csml:comment>
</csml:comments>
</csml:entity>
<csml:entity id="e223" name="p-Cbl_Shc_dissociation " type="cso30:c:-">
<csml:entitySimulationProperty>
<csml:variable variableID="k18b" type="csml-variable:Double">
<csml:parameter key="csml-variable:parameter:initialValue" value="96.35053"/>
<csml:parameter key="csml-variable:parameter:maximumValue" value="infinite"/>
<csml:parameter key="csml-variable:parameter:minimumValue" value="0"/>
<csml:parameter key="csml-variable:parameter:unit" value="unit"/>
<csml:parameter key="csml-variable:parameter:global" value="false"/>
</csml:variable>
</csml:entitySimulationProperty>
<csml:viewProperty>
<csml:position positionID="default" position="auto" x="7085.599999999999" y="1463.4"/>
<csml:shape shapeID="default" visible="true">
<csml:toolSpecificGraphics>
<fig:figure xmlns:fig="http://www.csml.org/csml/cigraphics">
<fig:continuousEntity name="default" depth="0" visible="true"/>
</fig:figure>
</csml:toolSpecificGraphics>
</csml:shape>
</csml:viewProperty>
<csml:biologicalProperty refCellComponentID="cso30:i:CC_CellComponent">
<csml:property key="extension" value=""/>
<csml:property key="accession" value=""/>
<csml:property key="probeID" value=""/>
</csml:biologicalProperty>
<csml:comments>
<csml:comment type="text"></csml:comment>
</csml:comments>
</csml:entity>
<csml:entity id="e224" name="p-Cbl_PI3K_binding " type="cso30:c:-">
<csml:entitySimulationProperty>
<csml:variable variableID="k19f" type="csml-variable:Double">
<csml:parameter key="csml-variable:parameter:initialValue" value="0.105935"/>
<csml:parameter key="csml-variable:parameter:maximumValue" value="infinite"/>
<csml:parameter key="csml-variable:parameter:minimumValue" value="0"/>
<csml:parameter key="csml-variable:parameter:unit" value="unit"/>
<csml:parameter key="csml-variable:parameter:global" value="false"/>
</csml:variable>
</csml:entitySimulationProperty>
<csml:viewProperty>
<csml:position positionID="default" position="auto" x="7085.599999999999" y="1253.6"/>
<csml:shape shapeID="default" visible="true">
<csml:toolSpecificGraphics>
<fig:figure xmlns:fig="http://www.csml.org/csml/cigraphics">
<fig:continuousEntity name="default" depth="0" visible="true"/>
</fig:figure>
</csml:toolSpecificGraphics>
</csml:shape>
</csml:viewProperty>
<csml:biologicalProperty refCellComponentID="cso30:i:CC_CellComponent">
<csml:property key="extension" value=""/>
<csml:property key="accession" value=""/>
<csml:property key="probeID" value=""/>
</csml:biologicalProperty>
<csml:comments>
<csml:comment type="text"></csml:comment>
</csml:comments>
</csml:entity>
<csml:entity id="e225" name="p-Cbl_PI3K_dissociation " type="cso30:c:-">
<csml:entitySimulationProperty>
<csml:variable variableID="k19b" type="csml-variable:Double">
<csml:parameter key="csml-variable:parameter:initialValue" value="96.276948"/>
<csml:parameter key="csml-variable:parameter:maximumValue" value="infinite"/>
<csml:parameter key="csml-variable:parameter:minimumValue" value="0"/>
<csml:parameter key="csml-variable:parameter:unit" value="unit"/>
<csml:parameter key="csml-variable:parameter:global" value="false"/>
</csml:variable>
</csml:entitySimulationProperty>
<csml:viewProperty>
<csml:position positionID="default" position="auto" x="7085.599999999999" y="1335.2"/>
<csml:shape shapeID="default" visible="true">
<csml:toolSpecificGraphics>
<fig:figure xmlns:fig="http://www.csml.org/csml/cigraphics">
<fig:continuousEntity name="default" depth="0" visible="true"/>
</fig:figure>
</csml:toolSpecificGraphics>
</csml:shape>
</csml:viewProperty>
<csml:biologicalProperty refCellComponentID="cso30:i:CC_CellComponent">
<csml:property key="extension" value=""/>
<csml:property key="accession" value=""/>
<csml:property key="probeID" value=""/>
</csml:biologicalProperty>
<csml:comments>
<csml:comment type="text"></csml:comment>
</csml:comments>
</csml:entity>
<csml:entity id="e226" name="Gab1_phosphorylation " type="cso30:c:-">
<csml:entitySimulationProperty>
<csml:variable variableID="k20f" type="csml-variable:Double">
<csml:parameter key="csml-variable:parameter:initialValue" value="1.101328"/>
<csml:parameter key="csml-variable:parameter:maximumValue" value="infinite"/>
<csml:parameter key="csml-variable:parameter:minimumValue" value="0"/>
<csml:parameter key="csml-variable:parameter:unit" value="unit"/>
<csml:parameter key="csml-variable:parameter:global" value="false"/>
</csml:variable>
</csml:entitySimulationProperty>
<csml:viewProperty>
<csml:position positionID="default" position="auto" x="4545.4" y="3258.9"/>
<csml:shape shapeID="default" visible="true">
<csml:toolSpecificGraphics>
<fig:figure xmlns:fig="http://www.csml.org/csml/cigraphics">
<fig:continuousEntity name="default" depth="0" visible="true"/>
</fig:figure>
</csml:toolSpecificGraphics>
</csml:shape>
</csml:viewProperty>
<csml:biologicalProperty refCellComponentID="cso30:i:CC_CellComponent">
<csml:property key="extension" value=""/>
<csml:property key="accession" value=""/>
<csml:property key="probeID" value=""/>
</csml:biologicalProperty>
<csml:comments>
<csml:comment type="text"></csml:comment>
</csml:comments>
</csml:entity>
<csml:entity id="e227" name="Gab1_Shp2_dephosphorylation " type="cso30:c:-">
<csml:entitySimulationProperty>
<csml:variable variableID="k20d" type="csml-variable:Double">
<csml:parameter key="csml-variable:parameter:initialValue" value="0.504499"/>
<csml:parameter key="csml-variable:parameter:maximumValue" value="infinite"/>
<csml:parameter key="csml-variable:parameter:minimumValue" value="0"/>
<csml:parameter key="csml-variable:parameter:unit" value="unit"/>
<csml:parameter key="csml-variable:parameter:global" value="false"/>
</csml:variable>
</csml:entitySimulationProperty>
<csml:viewProperty>
<csml:position positionID="default" position="auto" x="4545.4" y="3331.5875"/>
<csml:shape shapeID="default" visible="true">
<csml:toolSpecificGraphics>
<fig:figure xmlns:fig="http://www.csml.org/csml/cigraphics">
<fig:continuousEntity name="default" depth="0" visible="true"/>
</fig:figure>
</csml:toolSpecificGraphics>
</csml:shape>
</csml:viewProperty>
<csml:biologicalProperty refCellComponentID="cso30:i:CC_CellComponent">
<csml:property key="extension" value=""/>
<csml:property key="accession" value=""/>
<csml:property key="probeID" value=""/>
</csml:biologicalProperty>
<csml:comments>
<csml:comment type="text"></csml:comment>
</csml:comments>
</csml:entity>
<csml:entity id="e228" name="p-Gab1_Shc_binding " type="cso30:c:-">
<csml:entitySimulationProperty>
<csml:variable variableID="k21f" type="csml-variable:Double">
<csml:parameter key="csml-variable:parameter:initialValue" value="0.104934"/>
<csml:parameter key="csml-variable:parameter:maximumValue" value="infinite"/>
<csml:parameter key="csml-variable:parameter:minimumValue" value="0"/>
<csml:parameter key="csml-variable:parameter:unit" value="unit"/>
<csml:parameter key="csml-variable:parameter:global" value="false"/>
</csml:variable>
</csml:entitySimulationProperty>
<csml:viewProperty>
<csml:position positionID="default" position="auto" x="4545.4" y="3395.05"/>
<csml:shape shapeID="default" visible="true">
<csml:toolSpecificGraphics>
<fig:figure xmlns:fig="http://www.csml.org/csml/cigraphics">
<fig:continuousEntity name="default" depth="0" visible="true"/>
</fig:figure>
</csml:toolSpecificGraphics>
</csml:shape>
</csml:viewProperty>
<csml:biologicalProperty refCellComponentID="cso30:i:CC_CellComponent">
<csml:property key="extension" value=""/>
<csml:property key="accession" value=""/>
<csml:property key="probeID" value=""/>
</csml:biologicalProperty>
<csml:comments>
<csml:comment type="text"></csml:comment>
</csml:comments>
</csml:entity>
<csml:entity id="e229" name="p-Gab1_Shc_dissociation " type="cso30:c:-">
<csml:entitySimulationProperty>
<csml:variable variableID="k21b" type="csml-variable:Double">
<csml:parameter key="csml-variable:parameter:initialValue" value="95.231074"/>
<csml:parameter key="csml-variable:parameter:maximumValue" value="infinite"/>
<csml:parameter key="csml-variable:parameter:minimumValue" value="0"/>
<csml:parameter key="csml-variable:parameter:unit" value="unit"/>
<csml:parameter key="csml-variable:parameter:global" value="false"/>
</csml:variable>
</csml:entitySimulationProperty>
<csml:viewProperty>
<csml:position positionID="default" position="auto" x="4545.4" y="3468.5875"/>
<csml:shape shapeID="default" visible="true">
<csml:toolSpecificGraphics>
<fig:figure xmlns:fig="http://www.csml.org/csml/cigraphics">
<fig:continuousEntity name="default" depth="0" visible="true"/>
</fig:figure>
</csml:toolSpecificGraphics>
</csml:shape>
</csml:viewProperty>
<csml:biologicalProperty refCellComponentID="cso30:i:CC_CellComponent">
<csml:property key="extension" value=""/>
<csml:property key="accession" value=""/>
<csml:property key="probeID" value=""/>
</csml:biologicalProperty>
<csml:comments>
<csml:comment type="text"></csml:comment>
</csml:comments>
</csml:entity>
<csml:entity id="e230" name="p-Gab1_RasGAP_binding " type="cso30:c:-">
<csml:entitySimulationProperty>
<csml:variable variableID="k22f" type="csml-variable:Double">
<csml:parameter key="csml-variable:parameter:initialValue" value="0.101725"/>
<csml:parameter key="csml-variable:parameter:maximumValue" value="infinite"/>
<csml:parameter key="csml-variable:parameter:minimumValue" value="0"/>
<csml:parameter key="csml-variable:parameter:unit" value="unit"/>
<csml:parameter key="csml-variable:parameter:global" value="false"/>
</csml:variable>
</csml:entitySimulationProperty>
<csml:viewProperty>
<csml:position positionID="default" position="auto" x="4841.5" y="3622.7375"/>
<csml:shape shapeID="default" visible="true">
<csml:toolSpecificGraphics>
<fig:figure xmlns:fig="http://www.csml.org/csml/cigraphics">
<fig:continuousEntity name="default" depth="0" visible="true"/>
</fig:figure>
</csml:toolSpecificGraphics>
</csml:shape>
</csml:viewProperty>
<csml:biologicalProperty refCellComponentID="cso30:i:CC_CellComponent">
<csml:property key="extension" value=""/>
<csml:property key="accession" value=""/>
<csml:property key="probeID" value=""/>
</csml:biologicalProperty>
<csml:comments>
<csml:comment type="text"></csml:comment>
</csml:comments>
</csml:entity>
<csml:entity id="e231" name="p-Gab1_RasGAP_dissociation " type="cso30:c:-">
<csml:entitySimulationProperty>
<csml:variable variableID="k22b" type="csml-variable:Double">
<csml:parameter key="csml-variable:parameter:initialValue" value="93.475198"/>
<csml:parameter key="csml-variable:parameter:maximumValue" value="infinite"/>
<csml:parameter key="csml-variable:parameter:minimumValue" value="0"/>
<csml:parameter key="csml-variable:parameter:unit" value="unit"/>
<csml:parameter key="csml-variable:parameter:global" value="false"/>
</csml:variable>
</csml:entitySimulationProperty>
<csml:viewProperty>
<csml:position positionID="default" position="auto" x="4841.5" y="3537.4"/>
<csml:shape shapeID="default" visible="true">
<csml:toolSpecificGraphics>
<fig:figure xmlns:fig="http://www.csml.org/csml/cigraphics">
<fig:continuousEntity name="default" depth="0" visible="true"/>
</fig:figure>
</csml:toolSpecificGraphics>
</csml:shape>
</csml:viewProperty>
<csml:biologicalProperty refCellComponentID="cso30:i:CC_CellComponent">
<csml:property key="extension" value=""/>
<csml:property key="accession" value=""/>
<csml:property key="probeID" value=""/>
</csml:biologicalProperty>
<csml:comments>
<csml:comment type="text"></csml:comment>
</csml:comments>
</csml:entity>
<csml:entity id="e232" name="p-Gab1_PI3K_binding " type="cso30:c:-">
<csml:entitySimulationProperty>
<csml:variable variableID="k23f" type="csml-variable:Double">
<csml:parameter key="csml-variable:parameter:initialValue" value="0.101796"/>
<csml:parameter key="csml-variable:parameter:maximumValue" value="infinite"/>
<csml:parameter key="csml-variable:parameter:minimumValue" value="0"/>
<csml:parameter key="csml-variable:parameter:unit" value="unit"/>
<csml:parameter key="csml-variable:parameter:global" value="false"/>
</csml:variable>
</csml:entitySimulationProperty>
<csml:viewProperty>
<csml:position positionID="default" position="auto" x="4545.4" y="3629.7375"/>
<csml:shape shapeID="default" visible="true">
<csml:toolSpecificGraphics>
<fig:figure xmlns:fig="http://www.csml.org/csml/cigraphics">
<fig:continuousEntity name="default" depth="0" visible="true"/>
</fig:figure>
</csml:toolSpecificGraphics>
</csml:shape>
</csml:viewProperty>
<csml:biologicalProperty refCellComponentID="cso30:i:CC_CellComponent">
<csml:property key="extension" value=""/>
<csml:property key="accession" value=""/>
<csml:property key="probeID" value=""/>
</csml:biologicalProperty>
<csml:comments>
<csml:comment type="text"></csml:comment>
</csml:comments>
</csml:entity>
<csml:entity id="e233" name="p-Gab1_PI3K_dissociation " type="cso30:c:-">
<csml:entitySimulationProperty>
<csml:variable variableID="k23b" type="csml-variable:Double">
<csml:parameter key="csml-variable:parameter:initialValue" value="101.652586"/>
<csml:parameter key="csml-variable:parameter:maximumValue" value="infinite"/>
<csml:parameter key="csml-variable:parameter:minimumValue" value="0"/>
<csml:parameter key="csml-variable:parameter:unit" value="unit"/>
<csml:parameter key="csml-variable:parameter:global" value="false"/>
</csml:variable>
</csml:entitySimulationProperty>
<csml:viewProperty>
<csml:position positionID="default" position="auto" x="4545.4" y="3544.4"/>
<csml:shape shapeID="default" visible="true">
<csml:toolSpecificGraphics>
<fig:figure xmlns:fig="http://www.csml.org/csml/cigraphics">
<fig:continuousEntity name="default" depth="0" visible="true"/>
</fig:figure>
</csml:toolSpecificGraphics>
</csml:shape>
</csml:viewProperty>
<csml:biologicalProperty refCellComponentID="cso30:i:CC_CellComponent">
<csml:property key="extension" value=""/>
<csml:property key="accession" value=""/>
<csml:property key="probeID" value=""/>
</csml:biologicalProperty>
<csml:comments>
<csml:comment type="text"></csml:comment>
</csml:comments>
</csml:entity>
<csml:entity id="e234" name="p-Gab1_Shp2_binding " type="cso30:c:-">
<csml:entitySimulationProperty>
<csml:variable variableID="k24f" type="csml-variable:Double">
<csml:parameter key="csml-variable:parameter:initialValue" value="0.101627"/>
<csml:parameter key="csml-variable:parameter:maximumValue" value="infinite"/>
<csml:parameter key="csml-variable:parameter:minimumValue" value="0"/>
<csml:parameter key="csml-variable:parameter:unit" value="unit"/>
<csml:parameter key="csml-variable:parameter:global" value="false"/>
</csml:variable>
</csml:entitySimulationProperty>
<csml:viewProperty>
<csml:position positionID="default" position="auto" x="4841.5" y="3388.05"/>
<csml:shape shapeID="default" visible="true">
<csml:toolSpecificGraphics>
<fig:figure xmlns:fig="http://www.csml.org/csml/cigraphics">
<fig:continuousEntity name="default" depth="0" visible="true"/>
</fig:figure>
</csml:toolSpecificGraphics>
</csml:shape>
</csml:viewProperty>
<csml:biologicalProperty refCellComponentID="cso30:i:CC_CellComponent">
<csml:property key="extension" value=""/>
<csml:property key="accession" value=""/>
<csml:property key="probeID" value=""/>
</csml:biologicalProperty>
<csml:comments>
<csml:comment type="text"></csml:comment>
</csml:comments>
</csml:entity>
<csml:entity id="e235" name="p-Gab1_Shp2_dissociation " type="cso30:c:-">
<csml:entitySimulationProperty>
<csml:variable variableID="k24b" type="csml-variable:Double">
<csml:parameter key="csml-variable:parameter:initialValue" value="100.515522"/>
<csml:parameter key="csml-variable:parameter:maximumValue" value="infinite"/>
<csml:parameter key="csml-variable:parameter:minimumValue" value="0"/>
<csml:parameter key="csml-variable:parameter:unit" value="unit"/>
<csml:parameter key="csml-variable:parameter:global" value="false"/>
</csml:variable>
</csml:entitySimulationProperty>
<csml:viewProperty>
<csml:position positionID="default" position="auto" x="4841.5" y="3461.5875"/>
<csml:shape shapeID="default" visible="true">
<csml:toolSpecificGraphics>
<fig:figure xmlns:fig="http://www.csml.org/csml/cigraphics">
<fig:continuousEntity name="default" depth="0" visible="true"/>
</fig:figure>
</csml:toolSpecificGraphics>
</csml:shape>
</csml:viewProperty>
<csml:biologicalProperty refCellComponentID="cso30:i:CC_CellComponent">
<csml:property key="extension" value=""/>
<csml:property key="accession" value=""/>
<csml:property key="probeID" value=""/>
</csml:biologicalProperty>
<csml:comments>
<csml:comment type="text"></csml:comment>
</csml:comments>
</csml:entity>
<csml:entity id="e236" name="PIP3_Gab1_binding " type="cso30:c:-">
<csml:entitySimulationProperty>
<csml:variable variableID="k26f" type="csml-variable:Double">
<csml:parameter key="csml-variable:parameter:initialValue" value="0.000001"/>
<csml:parameter key="csml-variable:parameter:maximumValue" value="infinite"/>
<csml:parameter key="csml-variable:parameter:minimumValue" value="0"/>
<csml:parameter key="csml-variable:parameter:unit" value="unit"/>
<csml:parameter key="csml-variable:parameter:global" value="false"/>
</csml:variable>
</csml:entitySimulationProperty>
<csml:viewProperty>
<csml:position positionID="default" position="auto" x="2768.8999999999996" y="2927.0295818505338"/>
<csml:shape shapeID="default" visible="true">
<csml:toolSpecificGraphics>
<fig:figure xmlns:fig="http://www.csml.org/csml/cigraphics">
<fig:continuousEntity name="default" depth="0" visible="true"/>
</fig:figure>
</csml:toolSpecificGraphics>
</csml:shape>
</csml:viewProperty>
<csml:biologicalProperty refCellComponentID="cso30:i:CC_CellComponent">
<csml:property key="extension" value=""/>
<csml:property key="accession" value=""/>
<csml:property key="probeID" value=""/>
</csml:biologicalProperty>
<csml:comments>
<csml:comment type="text"></csml:comment>
</csml:comments>
</csml:entity>
<csml:entity id="e237" name="PIP3_Gab1_dissociation " type="cso30:c:-">
<csml:entitySimulationProperty>
<csml:variable variableID="k26b" type="csml-variable:Double">
<csml:parameter key="csml-variable:parameter:initialValue" value="99.972601"/>
<csml:parameter key="csml-variable:parameter:maximumValue" value="infinite"/>
<csml:parameter key="csml-variable:parameter:minimumValue" value="0"/>
<csml:parameter key="csml-variable:parameter:unit" value="unit"/>
<csml:parameter key="csml-variable:parameter:global" value="false"/>
</csml:variable>
</csml:entitySimulationProperty>
<csml:viewProperty>
<csml:position positionID="default" position="auto" x="2768.8999999999996" y="3013.5765210232794"/>
<csml:shape shapeID="default" visible="true">
<csml:toolSpecificGraphics>
<fig:figure xmlns:fig="http://www.csml.org/csml/cigraphics">
<fig:continuousEntity name="default" depth="0" visible="true"/>
</fig:figure>
</csml:toolSpecificGraphics>
</csml:shape>
</csml:viewProperty>
<csml:biologicalProperty refCellComponentID="cso30:i:CC_CellComponent">
<csml:property key="extension" value=""/>
<csml:property key="accession" value=""/>
<csml:property key="probeID" value=""/>
</csml:biologicalProperty>
<csml:comments>
<csml:comment type="text"></csml:comment>
</csml:comments>
</csml:entity>
<csml:entity id="e238" name="PIP3_RasGAP_binding " type="cso30:c:-">
<csml:entitySimulationProperty>
<csml:variable variableID="k27f" type="csml-variable:Double">
<csml:parameter key="csml-variable:parameter:initialValue" value="0.0001"/>
<csml:parameter key="csml-variable:parameter:maximumValue" value="infinite"/>
<csml:parameter key="csml-variable:parameter:minimumValue" value="0"/>
<csml:parameter key="csml-variable:parameter:unit" value="unit"/>
<csml:parameter key="csml-variable:parameter:global" value="false"/>
</csml:variable>
</csml:entitySimulationProperty>
<csml:viewProperty>
<csml:position positionID="default" position="auto" x="2768.8999999999996" y="3089.864261476606"/>
<csml:shape shapeID="default" visible="true">
<csml:toolSpecificGraphics>
<fig:figure xmlns:fig="http://www.csml.org/csml/cigraphics">
<fig:continuousEntity name="default" depth="0" visible="true"/>
</fig:figure>
</csml:toolSpecificGraphics>
</csml:shape>
</csml:viewProperty>
<csml:biologicalProperty refCellComponentID="cso30:i:CC_CellComponent">
<csml:property key="extension" value=""/>
<csml:property key="accession" value=""/>
<csml:property key="probeID" value=""/>
</csml:biologicalProperty>
<csml:comments>
<csml:comment type="text"></csml:comment>
</csml:comments>
</csml:entity>
<csml:entity id="e239" name="PIP3_RasGAP_dissociation " type="cso30:c:-">
<csml:entitySimulationProperty>
<csml:variable variableID="k27b" type="csml-variable:Double">
<csml:parameter key="csml-variable:parameter:initialValue" value="99.071336"/>
<csml:parameter key="csml-variable:parameter:maximumValue" value="infinite"/>
<csml:parameter key="csml-variable:parameter:minimumValue" value="0"/>
<csml:parameter key="csml-variable:parameter:unit" value="unit"/>
<csml:parameter key="csml-variable:parameter:global" value="false"/>
</csml:variable>
</csml:entitySimulationProperty>
<csml:viewProperty>
<csml:position positionID="default" position="auto" x="2768.8999999999996" y="3164.8030788271817"/>
<csml:shape shapeID="default" visible="true">
<csml:toolSpecificGraphics>
<fig:figure xmlns:fig="http://www.csml.org/csml/cigraphics">
<fig:continuousEntity name="default" depth="0" visible="true"/>
</fig:figure>
</csml:toolSpecificGraphics>
</csml:shape>
</csml:viewProperty>
<csml:biologicalProperty refCellComponentID="cso30:i:CC_CellComponent">
<csml:property key="extension" value=""/>
<csml:property key="accession" value=""/>
<csml:property key="probeID" value=""/>
</csml:biologicalProperty>
<csml:comments>
<csml:comment type="text"></csml:comment>
</csml:comments>
</csml:entity>
<csml:entity id="e240" name="ub-EGFR_Hrs_binding " type="cso30:c:-">
<csml:entitySimulationProperty>
<csml:variable variableID="k29f" type="csml-variable:Double">
<csml:parameter key="csml-variable:parameter:initialValue" value="0.114426"/>
<csml:parameter key="csml-variable:parameter:maximumValue" value="infinite"/>
<csml:parameter key="csml-variable:parameter:minimumValue" value="0"/>
<csml:parameter key="csml-variable:parameter:unit" value="unit"/>
<csml:parameter key="csml-variable:parameter:global" value="false"/>
</csml:variable>
</csml:entitySimulationProperty>
<csml:viewProperty>
<csml:position positionID="default" position="auto" x="1821.3545552756277" y="1860.7706167890997"/>
<csml:shape shapeID="default" visible="true">
<csml:toolSpecificGraphics>
<fig:figure xmlns:fig="http://www.csml.org/csml/cigraphics">
<fig:continuousEntity name="default" depth="0" visible="true"/>
</fig:figure>
</csml:toolSpecificGraphics>
</csml:shape>
</csml:viewProperty>
<csml:biologicalProperty refCellComponentID="cso30:i:CC_CellComponent">
<csml:property key="extension" value=""/>
<csml:property key="accession" value=""/>
<csml:property key="probeID" value=""/>
</csml:biologicalProperty>
<csml:comments>
<csml:comment type="text"></csml:comment>
</csml:comments>
</csml:entity>
<csml:entity id="e241" name="ub-EGFR_Hrs_dissociation " type="cso30:c:-">
<csml:entitySimulationProperty>
<csml:variable variableID="k29b" type="csml-variable:Double">
<csml:parameter key="csml-variable:parameter:initialValue" value="86.190504"/>
<csml:parameter key="csml-variable:parameter:maximumValue" value="infinite"/>
<csml:parameter key="csml-variable:parameter:minimumValue" value="0"/>
<csml:parameter key="csml-variable:parameter:unit" value="unit"/>
<csml:parameter key="csml-variable:parameter:global" value="false"/>
</csml:variable>
</csml:entitySimulationProperty>
<csml:viewProperty>
<csml:position positionID="default" position="auto" x="1821.3545552756277" y="1959.8886503763997"/>
<csml:shape shapeID="default" visible="true">
<csml:toolSpecificGraphics>
<fig:figure xmlns:fig="http://www.csml.org/csml/cigraphics">
<fig:continuousEntity name="default" depth="0" visible="true"/>
</fig:figure>
</csml:toolSpecificGraphics>
</csml:shape>
</csml:viewProperty>
<csml:biologicalProperty refCellComponentID="cso30:i:CC_CellComponent">
<csml:property key="extension" value=""/>
<csml:property key="accession" value=""/>
<csml:property key="probeID" value=""/>
</csml:biologicalProperty>
<csml:comments>
<csml:comment type="text"></csml:comment>
</csml:comments>
</csml:entity>
<csml:entity id="e242" name="Hrs_phosphorylation " type="cso30:c:-">
<csml:entitySimulationProperty>
<csml:variable variableID="k30f" type="csml-variable:Double">
<csml:parameter key="csml-variable:parameter:initialValue" value="0.493046"/>
<csml:parameter key="csml-variable:parameter:maximumValue" value="infinite"/>
<csml:parameter key="csml-variable:parameter:minimumValue" value="0"/>
<csml:parameter key="csml-variable:parameter:unit" value="unit"/>
<csml:parameter key="csml-variable:parameter:global" value="false"/>
</csml:variable>
</csml:entitySimulationProperty>
<csml:viewProperty>
<csml:position positionID="default" position="auto" x="1821.3545552756277" y="2045.6882652076283"/>
<csml:shape shapeID="default" visible="true">
<csml:toolSpecificGraphics>
<fig:figure xmlns:fig="http://www.csml.org/csml/cigraphics">
<fig:continuousEntity name="default" depth="0" visible="true"/>
</fig:figure>
</csml:toolSpecificGraphics>
</csml:shape>
</csml:viewProperty>
<csml:biologicalProperty refCellComponentID="cso30:i:CC_CellComponent">
<csml:property key="extension" value=""/>
<csml:property key="accession" value=""/>
<csml:property key="probeID" value=""/>
</csml:biologicalProperty>
<csml:comments>
<csml:comment type="text"></csml:comment>
</csml:comments>
</csml:entity>
<csml:entity id="e243" name="Hrs_Shp2_dephosphorylation" type="cso30:c:-">
<csml:entitySimulationProperty>
<csml:variable variableID="k30d" type="csml-variable:Double">
<csml:parameter key="csml-variable:parameter:initialValue" value="0.528609"/>
<csml:parameter key="csml-variable:parameter:maximumValue" value="infinite"/>
<csml:parameter key="csml-variable:parameter:minimumValue" value="0"/>
<csml:parameter key="csml-variable:parameter:unit" value="unit"/>
<csml:parameter key="csml-variable:parameter:global" value="false"/>
</csml:variable>
</csml:entitySimulationProperty>
<csml:viewProperty>
<csml:position positionID="default" position="auto" x="1821.3545552756277" y="2130.8350708778567"/>
<csml:shape shapeID="default" visible="true">
<csml:toolSpecificGraphics>
<fig:figure xmlns:fig="http://www.csml.org/csml/cigraphics">
<fig:continuousEntity name="default" depth="0" visible="true"/>
</fig:figure>
</csml:toolSpecificGraphics>
</csml:shape>
</csml:viewProperty>
<csml:biologicalProperty refCellComponentID="cso30:i:CC_CellComponent">
<csml:property key="extension" value=""/>
<csml:property key="accession" value=""/>
<csml:property key="probeID" value=""/>
</csml:biologicalProperty>
<csml:comments>
<csml:comment type="text"></csml:comment>
</csml:comments>
</csml:entity>
<csml:entity id="e117" name="EGFR_ubiquitination " type="cso30:c:-">
<csml:entitySimulationProperty>
<csml:variable variableID="k41u" type="csml-variable:Double">
<csml:parameter key="csml-variable:parameter:initialValue" value="0.006138"/>
<csml:parameter key="csml-variable:parameter:maximumValue" value="infinite"/>
<csml:parameter key="csml-variable:parameter:minimumValue" value="0"/>
<csml:parameter key="csml-variable:parameter:unit" value="unit"/>
<csml:parameter key="csml-variable:parameter:global" value="false"/>
</csml:variable>
</csml:entitySimulationProperty>
<csml:viewProperty>
<csml:position positionID="default" position="auto" x="507.9" y="1430.9300521263358"/>
<csml:shape shapeID="default" visible="true">
<csml:toolSpecificGraphics>
<fig:figure xmlns:fig="http://www.csml.org/csml/cigraphics">
<fig:continuousEntity name="default" depth="0" visible="true"/>
</fig:figure>
</csml:toolSpecificGraphics>
</csml:shape>
</csml:viewProperty>
<csml:biologicalProperty refCellComponentID="cso30:i:CC_CellComponent">
<csml:property key="extension" value=""/>
<csml:property key="accession" value=""/>
<csml:property key="probeID" value=""/>
</csml:biologicalProperty>
<csml:comments>
<csml:comment type="text"></csml:comment>
</csml:comments>
</csml:entity>
<csml:entity id="e118" name="EGFR_deubiquitination " type="cso30:c:-">
<csml:entitySimulationProperty>
<csml:variable variableID="k41d" type="csml-variable:Double">
<csml:parameter key="csml-variable:parameter:initialValue" value="0.004427"/>
<csml:parameter key="csml-variable:parameter:maximumValue" value="infinite"/>
<csml:parameter key="csml-variable:parameter:minimumValue" value="0"/>
<csml:parameter key="csml-variable:parameter:unit" value="unit"/>
<csml:parameter key="csml-variable:parameter:global" value="false"/>
</csml:variable>
</csml:entitySimulationProperty>
<csml:viewProperty>
<csml:position positionID="default" position="auto" x="507.9" y="1501.335296837057"/>
<csml:shape shapeID="default" visible="true">
<csml:toolSpecificGraphics>
<fig:figure xmlns:fig="http://www.csml.org/csml/cigraphics">
<fig:continuousEntity name="default" depth="0" visible="true"/>
</fig:figure>
</csml:toolSpecificGraphics>
</csml:shape>
</csml:viewProperty>
<csml:biologicalProperty refCellComponentID="cso30:i:CC_CellComponent">
<csml:property key="extension" value=""/>
<csml:property key="accession" value=""/>
<csml:property key="probeID" value=""/>
</csml:biologicalProperty>
<csml:comments>
<csml:comment type="text"></csml:comment>
</csml:comments>
</csml:entity>
<csml:entity id="e151" name="Sos_phosphorylation " type="cso30:c:-">
<csml:entitySimulationProperty>
<csml:variable variableID="k42f" type="csml-variable:Double">
<csml:parameter key="csml-variable:parameter:initialValue" value="0.019038"/>
<csml:parameter key="csml-variable:parameter:maximumValue" value="infinite"/>
<csml:parameter key="csml-variable:parameter:minimumValue" value="0"/>
<csml:parameter key="csml-variable:parameter:unit" value="unit"/>
<csml:parameter key="csml-variable:parameter:global" value="false"/>
</csml:variable>
</csml:entitySimulationProperty>
<csml:viewProperty>
<csml:position positionID="default" position="auto" x="7838.5" y="781.0808224638786"/>
<csml:shape shapeID="default" visible="true">
<csml:toolSpecificGraphics>
<fig:figure xmlns:fig="http://www.csml.org/csml/cigraphics">
<fig:continuousEntity name="default" depth="0" visible="true"/>
</fig:figure>
</csml:toolSpecificGraphics>
</csml:shape>
</csml:viewProperty>
<csml:biologicalProperty refCellComponentID="cso30:i:CC_CellComponent">
<csml:property key="extension" value=""/>
<csml:property key="accession" value=""/>
<csml:property key="probeID" value=""/>
</csml:biologicalProperty>
<csml:comments>
<csml:comment type="text"></csml:comment>
</csml:comments>
</csml:entity>
<csml:entity id="e245" name="CA.G" type="cso30:c:-">
<csml:entitySimulationProperty>
<csml:variable variableID="m11" type="csml-variable:Double">
<csml:parameter key="csml-variable:parameter:initialValue" value="0"/>
<csml:parameter key="csml-variable:parameter:maximumValue" value="infinite"/>
<csml:parameter key="csml-variable:parameter:minimumValue" value="0"/>
<csml:parameter key="csml-variable:parameter:unit" value="unit"/>
<csml:parameter key="csml-variable:parameter:global" value="false"/>
</csml:variable>
</csml:entitySimulationProperty>
<csml:viewProperty>
<csml:position positionID="default" position="auto" x="4149.5" y="283.5"/>
<csml:shape shapeID="default" visible="true">
<csml:toolSpecificGraphics>
<fig:figure xmlns:fig="http://www.csml.org/csml/cigraphics">
<fig:continuousEntity name="default" depth="0" visible="true"/>
</fig:figure>
</csml:toolSpecificGraphics>
</csml:shape>
</csml:viewProperty>
<csml:biologicalProperty refCellComponentID="cso30:i:CC_CellComponent">
<csml:property key="extension" value=""/>
<csml:property key="accession" value=""/>
<csml:property key="probeID" value=""/>
</csml:biologicalProperty>
<csml:comments>
<csml:comment type="text"></csml:comment>
</csml:comments>
</csml:entity>
<csml:entity id="e248" name="CA.P3" type="cso30:c:-">
<csml:entitySimulationProperty>
<csml:variable variableID="m14" type="csml-variable:Double">
<csml:parameter key="csml-variable:parameter:initialValue" value="0"/>
<csml:parameter key="csml-variable:parameter:maximumValue" value="infinite"/>
<csml:parameter key="csml-variable:parameter:minimumValue" value="0"/>
<csml:parameter key="csml-variable:parameter:unit" value="unit"/>
<csml:parameter key="csml-variable:parameter:global" value="false"/>
</csml:variable>
</csml:entitySimulationProperty>
<csml:viewProperty>
<csml:position positionID="default" position="auto" x="3865.5" y="96.0"/>
<csml:shape shapeID="default" visible="true">
<csml:toolSpecificGraphics>
<fig:figure xmlns:fig="http://www.csml.org/csml/cigraphics">
<fig:continuousEntity name="default" depth="0" visible="true"/>
</fig:figure>
</csml:toolSpecificGraphics>
</csml:shape>
</csml:viewProperty>
<csml:biologicalProperty refCellComponentID="cso30:i:CC_CellComponent">
<csml:property key="extension" value=""/>
<csml:property key="accession" value=""/>
<csml:property key="probeID" value=""/>
</csml:biologicalProperty>
<csml:comments>
<csml:comment type="text"></csml:comment>
</csml:comments>
</csml:entity>
<csml:entity id="e250" name="CG@Er" type="cso30:c:-">
<csml:entitySimulationProperty>
<csml:variable variableID="m25" type="csml-variable:Double">
<csml:parameter key="csml-variable:parameter:initialValue" value="0"/>
<csml:parameter key="csml-variable:parameter:maximumValue" value="infinite"/>
<csml:parameter key="csml-variable:parameter:minimumValue" value="0"/>
<csml:parameter key="csml-variable:parameter:unit" value="unit"/>
<csml:parameter key="csml-variable:parameter:global" value="false"/>
</csml:variable>
</csml:entitySimulationProperty>
<csml:viewProperty>
<csml:position positionID="default" position="auto" x="4149.5" y="101.5"/>
<csml:shape shapeID="default" visible="true">
<csml:toolSpecificGraphics>
<fig:figure xmlns:fig="http://www.csml.org/csml/cigraphics">
<fig:continuousEntity name="default" depth="0" visible="true"/>
</fig:figure>
</csml:toolSpecificGraphics>
</csml:shape>
</csml:viewProperty>
<csml:biologicalProperty refCellComponentID="cso30:i:CC_CellComponent">
<csml:property key="extension" value=""/>
<csml:property key="accession" value=""/>
<csml:property key="probeID" value=""/>
</csml:biologicalProperty>
<csml:comments>
<csml:comment type="text"></csml:comment>
</csml:comments>
</csml:entity>
<csml:entity id="e83" name="Erk_activation" type="cso30:c:-">
<csml:entitySimulationProperty>
<csml:variable variableID="k34f" type="csml-variable:Double">
<csml:parameter key="csml-variable:parameter:initialValue" value="0.45627"/>
<csml:parameter key="csml-variable:parameter:maximumValue" value="infinite"/>
<csml:parameter key="csml-variable:parameter:minimumValue" value="0"/>
<csml:parameter key="csml-variable:parameter:unit" value="unit"/>
<csml:parameter key="csml-variable:parameter:global" value="false"/>
</csml:variable>
</csml:entitySimulationProperty>
<csml:viewProperty>
<csml:position positionID="default" position="auto" x="9090.5" y="1587.875"/>
<csml:shape shapeID="default" visible="true">
<csml:toolSpecificGraphics>
<fig:figure xmlns:fig="http://www.csml.org/csml/cigraphics">
<fig:continuousEntity name="default" depth="0" visible="true"/>
</fig:figure>
</csml:toolSpecificGraphics>
</csml:shape>
</csml:viewProperty>
<csml:biologicalProperty refCellComponentID="cso30:i:CC_CellComponent">
<csml:property key="extension" value=""/>
<csml:property key="accession" value=""/>
<csml:property key="probeID" value=""/>
</csml:biologicalProperty>
<csml:comments>
<csml:comment type="text"></csml:comment>
</csml:comments>
</csml:entity>
<csml:entity id="e85" name="Erk_activation_Km" type="cso30:c:-">
<csml:entitySimulationProperty>
<csml:variable variableID="Km34f" type="csml-variable:Double">
<csml:parameter key="csml-variable:parameter:initialValue" value="730.18729"/>
<csml:parameter key="csml-variable:parameter:maximumValue" value="infinite"/>
<csml:parameter key="csml-variable:parameter:minimumValue" value="0"/>
<csml:parameter key="csml-variable:parameter:unit" value="unit"/>
<csml:parameter key="csml-variable:parameter:global" value="false"/>
</csml:variable>
</csml:entitySimulationProperty>
<csml:viewProperty>
<csml:position positionID="default" position="auto" x="9090.5" y="1830.375"/>
<csml:shape shapeID="default" visible="true">
<csml:toolSpecificGraphics>
<fig:figure xmlns:fig="http://www.csml.org/csml/cigraphics">
<fig:continuousEntity name="default" depth="0" visible="true"/>
</fig:figure>
</csml:toolSpecificGraphics>
</csml:shape>
</csml:viewProperty>
<csml:biologicalProperty refCellComponentID="cso30:i:CC_CellComponent">
<csml:property key="extension" value=""/>
<csml:property key="accession" value=""/>
<csml:property key="probeID" value=""/>
</csml:biologicalProperty>
<csml:comments>
<csml:comment type="text"></csml:comment>
</csml:comments>
</csml:entity>
<csml:entity id="e169" name="Erk_inactivation_Vmax" type="cso30:c:-">
<csml:entitySimulationProperty>
<csml:variable variableID="V34" type="csml-variable:Double">
<csml:parameter key="csml-variable:parameter:initialValue" value="157.753365"/>
<csml:parameter key="csml-variable:parameter:maximumValue" value="infinite"/>
<csml:parameter key="csml-variable:parameter:minimumValue" value="0"/>
<csml:parameter key="csml-variable:parameter:unit" value="unit"/>
<csml:parameter key="csml-variable:parameter:global" value="false"/>
</csml:variable>
</csml:entitySimulationProperty>
<csml:viewProperty>
<csml:position positionID="default" position="auto" x="9088.0" y="1716.875"/>
<csml:shape shapeID="default" visible="true">
<csml:toolSpecificGraphics>
<fig:figure xmlns:fig="http://www.csml.org/csml/cigraphics">
<fig:continuousEntity name="default" depth="0" size="23.5 23.5" visible="true"/>
</fig:figure>
</csml:toolSpecificGraphics>
</csml:shape>
</csml:viewProperty>
<csml:biologicalProperty refCellComponentID="cso30:i:CC_CellComponent">
<csml:property key="extension" value=""/>
<csml:property key="accession" value=""/>
<csml:property key="probeID" value=""/>
</csml:biologicalProperty>
<csml:comments>
<csml:comment type="text"></csml:comment>
</csml:comments>
</csml:entity>
<csml:entity id="e170" name="Erk_inactivation_Km" type="cso30:c:-">
<csml:entitySimulationProperty>
<csml:variable variableID="Km34r" type="csml-variable:Double">
<csml:parameter key="csml-variable:parameter:initialValue" value="775.523052"/>
<csml:parameter key="csml-variable:parameter:maximumValue" value="infinite"/>
<csml:parameter key="csml-variable:parameter:minimumValue" value="0"/>
<csml:parameter key="csml-variable:parameter:unit" value="unit"/>
<csml:parameter key="csml-variable:parameter:global" value="false"/>
</csml:variable>
</csml:entitySimulationProperty>
<csml:viewProperty>
<csml:position positionID="default" position="auto" x="9090.5" y="1940.375"/>
<csml:shape shapeID="default" visible="true">
<csml:toolSpecificGraphics>
<fig:figure xmlns:fig="http://www.csml.org/csml/cigraphics">
<fig:continuousEntity name="default" depth="0" visible="true"/>
</fig:figure>
</csml:toolSpecificGraphics>
</csml:shape>
</csml:viewProperty>
<csml:biologicalProperty refCellComponentID="cso30:i:CC_CellComponent">
<csml:property key="extension" value=""/>
<csml:property key="accession" value=""/>
<csml:property key="probeID" value=""/>
</csml:biologicalProperty>
<csml:comments>
<csml:comment type="text"></csml:comment>
</csml:comments>
</csml:entity>
<csml:entity id="e171" name="Plc&#947;1" type="cso30:c:Protein">
<csml:entitySimulationProperty>
<csml:variable variableID="m29" type="csml-variable:Double">
<csml:parameter key="csml-variable:parameter:maximumValue" value="infinite"/>
<csml:parameter key="csml-variable:parameter:minimumValue" value="0"/>
<csml:parameter key="csml-variable:parameter:unit" value="unit"/>
<csml:parameter key="csml-variable:parameter:global" value="false"/>
<csml:script key="csml-variable:parameter:initialValue" language="pnuts">k21</csml:script>
</csml:variable>
</csml:entitySimulationProperty>
<csml:viewProperty>
<csml:position positionID="default" position="auto" x="5828.0" y="388.296875"/>
<csml:shape shapeID="default" visible="true">
<csml:image width="60.0" height="37.0" filePath="" fileType="resourceFile" fileFormat="svg" resourceID="11" outlineColor="0 0 0 0"></csml:image>
<csml:toolSpecificGraphics/>
</csml:shape>
</csml:viewProperty>
<csml:biologicalProperty refCellComponentID="cso30:i:CC_CellComponent">
<csml:property key="extension" value=""/>
<csml:property key="accession" value=""/>
<csml:property key="probeID" value=""/>
</csml:biologicalProperty>
<csml:comments>
<csml:comment type="text"></csml:comment>
</csml:comments>
</csml:entity>
<csml:entity id="e172" name="&#8721;p-EGFR.Plc&#947;1" type="cso30:c:Complex">
<csml:entitySimulationProperty>
<csml:variable variableID="m31" type="csml-variable:Double">
<csml:parameter key="csml-variable:parameter:initialValue" value="0"/>
<csml:parameter key="csml-variable:parameter:maximumValue" value="infinite"/>
<csml:parameter key="csml-variable:parameter:minimumValue" value="0"/>
<csml:parameter key="csml-variable:parameter:unit" value="unit"/>
<csml:parameter key="csml-variable:parameter:global" value="false"/>
</csml:variable>
</csml:entitySimulationProperty>
<csml:viewProperty>
<csml:position positionID="default" position="auto" x="5957.0" y="172.0"/>
<csml:shape shapeID="default" visible="true">
<csml:image width="36.0" height="60.0" filePath="" fileType="resourceFile" fileFormat="svg" resourceID="31" outlineColor="0 0 0 0"></csml:image>
<csml:toolSpecificGraphics/>
</csml:shape>
</csml:viewProperty>
<csml:biologicalProperty refCellComponentID="cso30:i:CC_CellComponent">
<csml:property key="extension" value=""/>
<csml:property key="accession" value=""/>
<csml:property key="probeID" value=""/>
</csml:biologicalProperty>
<csml:comments>
<csml:comment type="text"></csml:comment>
</csml:comments>
</csml:entity>
<csml:entity id="e173" name="&#8721;p-Gab1.Plc&#947;1" type="cso30:c:Complex">
<csml:entitySimulationProperty>
<csml:variable variableID="m62" type="csml-variable:Double">
<csml:parameter key="csml-variable:parameter:initialValue" value="0"/>
<csml:parameter key="csml-variable:parameter:maximumValue" value="infinite"/>
<csml:parameter key="csml-variable:parameter:minimumValue" value="0"/>
<csml:parameter key="csml-variable:parameter:unit" value="unit"/>
<csml:parameter key="csml-variable:parameter:global" value="false"/>
</csml:variable>
</csml:entitySimulationProperty>
<csml:viewProperty>
<csml:position positionID="default" position="auto" x="4671.5" y="2018.0"/>
<csml:shape shapeID="default" visible="true">
<csml:image width="49.0" height="60.0" filePath="" fileType="resourceFile" fileFormat="svg" resourceID="12" outlineColor="0 0 0 0"></csml:image>
<csml:toolSpecificGraphics/>
</csml:shape>
</csml:viewProperty>
<csml:biologicalProperty refCellComponentID="cso30:i:CC_CellComponent">
<csml:property key="extension" value=""/>
<csml:property key="accession" value=""/>
<csml:property key="probeID" value=""/>
</csml:biologicalProperty>
<csml:comments>
<csml:comment type="text"></csml:comment>
</csml:comments>
</csml:entity>
<csml:entity id="e174" name="&#8721;Plc&#947;1" type="cso30:c:Protein">
<csml:entitySimulationProperty>
<csml:variable variableID="m74" type="csml-variable:Double">
<csml:parameter key="csml-variable:parameter:initialValue" value="0"/>
<csml:parameter key="csml-variable:parameter:maximumValue" value="infinite"/>
<csml:parameter key="csml-variable:parameter:minimumValue" value="0"/>
<csml:parameter key="csml-variable:parameter:unit" value="unit"/>
<csml:parameter key="csml-variable:parameter:global" value="false"/>
</csml:variable>
</csml:entitySimulationProperty>
<csml:viewProperty>
<csml:position positionID="default" position="auto" x="2712.0" y="1584.5"/>
<csml:shape shapeID="default" visible="true">
<csml:image width="60.0" height="37.0" filePath="" fileType="resourceFile" fileFormat="svg" resourceID="11" outlineColor="0 0 0 0"></csml:image>
<csml:toolSpecificGraphics/>
</csml:shape>
</csml:viewProperty>
<csml:biologicalProperty refCellComponentID="cso30:i:CC_CellComponent">
<csml:property key="extension" value=""/>
<csml:property key="accession" value=""/>
<csml:property key="probeID" value=""/>
</csml:biologicalProperty>
<csml:comments>
<csml:comment type="text"></csml:comment>
</csml:comments>
</csml:entity>
<csml:entity id="e175" name="&#8721;p-Plc&#947;1" type="cso30:c:Protein">
<csml:entitySimulationProperty>
<csml:variable variableID="m80" type="csml-variable:Double">
<csml:parameter key="csml-variable:parameter:initialValue" value="0"/>
<csml:parameter key="csml-variable:parameter:maximumValue" value="infinite"/>
<csml:parameter key="csml-variable:parameter:minimumValue" value="0"/>
<csml:parameter key="csml-variable:parameter:unit" value="unit"/>
<csml:parameter key="csml-variable:parameter:global" value="false"/>
</csml:variable>
</csml:entitySimulationProperty>
<csml:viewProperty>
<csml:position positionID="default" position="auto" x="3032.0" y="1579.0"/>
<csml:shape shapeID="default" visible="true">
<csml:image width="60.0" height="48.0" filePath="" fileType="resourceFile" fileFormat="svg" resourceID="32" outlineColor="0 0 0 0"></csml:image>
<csml:toolSpecificGraphics/>
</csml:shape>
</csml:viewProperty>
<csml:biologicalProperty refCellComponentID="cso30:i:CC_CellComponent">
<csml:property key="extension" value=""/>
<csml:property key="accession" value=""/>
<csml:property key="probeID" value=""/>
</csml:biologicalProperty>
<csml:comments>
<csml:comment type="text"></csml:comment>
</csml:comments>
</csml:entity>
<csml:entity id="e176" name="&#8721;p-Plc&#947;1.Grb2" type="cso30:c:Complex">
<csml:entitySimulationProperty>
<csml:variable variableID="m83" type="csml-variable:Double">
<csml:parameter key="csml-variable:parameter:initialValue" value="0"/>
<csml:parameter key="csml-variable:parameter:maximumValue" value="infinite"/>
<csml:parameter key="csml-variable:parameter:minimumValue" value="0"/>
<csml:parameter key="csml-variable:parameter:unit" value="unit"/>
<csml:parameter key="csml-variable:parameter:global" value="false"/>
</csml:variable>
</csml:entitySimulationProperty>
<csml:viewProperty>
<csml:position positionID="default" position="auto" x="3011.5" y="1890.0"/>
<csml:shape shapeID="default" visible="true">
<csml:image width="49.0" height="60.0" filePath="" fileType="resourceFile" fileFormat="svg" resourceID="12" outlineColor="0 0 0 0"></csml:image>
<csml:toolSpecificGraphics/>
</csml:shape>
</csml:viewProperty>
<csml:biologicalProperty refCellComponentID="cso30:i:CC_CellComponent">
<csml:property key="extension" value=""/>
<csml:property key="accession" value=""/>
<csml:property key="probeID" value=""/>
</csml:biologicalProperty>
<csml:comments>
<csml:comment type="text"></csml:comment>
</csml:comments>
</csml:entity>
<csml:entity id="e255" name="&#8721;p-Plc&#947;1@PM" type="cso30:c:Protein">
<csml:entitySimulationProperty>
<csml:variable variableID="m141" type="csml-variable:Double">
<csml:parameter key="csml-variable:parameter:maximumValue" value="infinite"/>
<csml:parameter key="csml-variable:parameter:minimumValue" value="0"/>
<csml:parameter key="csml-variable:parameter:unit" value="unit"/>
<csml:parameter key="csml-variable:parameter:evaluateScriptOnce" value="false"/>
<csml:parameter key="csml-variable:parameter:global" value="false"/>
<csml:script key="csml-variable:parameter:initialValue" language="pnuts">(m62*m14+m62*m11*(1-m25)+(m31+m62*m11*m25)*m21)*m239</csml:script>
</csml:variable>
</csml:entitySimulationProperty>
<csml:viewProperty>
<csml:position positionID="default" position="auto" x="2713.0" y="2658.0"/>
<csml:shape shapeID="default" visible="true">
<csml:image width="60.0" height="48.0" filePath="" fileType="resourceFile" fileFormat="svg" resourceID="32" outlineColor="0 0 0 0"></csml:image>
<csml:toolSpecificGraphics/>
</csml:shape>
</csml:viewProperty>
<csml:biologicalProperty refCellComponentID="cso30:i:CC_CellComponent">
<csml:property key="extension" value=""/>
<csml:property key="accession" value=""/>
<csml:property key="probeID" value=""/>
</csml:biologicalProperty>
<csml:comments>
<csml:comment type="text"></csml:comment>
</csml:comments>
</csml:entity>
<csml:entity id="e256" name="EGFR_Plc&#947;1_binding " type="cso30:c:-">
<csml:entitySimulationProperty>
<csml:variable variableID="k44f" type="csml-variable:Double">
<csml:parameter key="csml-variable:parameter:initialValue" value="0.061293"/>
<csml:parameter key="csml-variable:parameter:maximumValue" value="infinite"/>
<csml:parameter key="csml-variable:parameter:minimumValue" value="0"/>
<csml:parameter key="csml-variable:parameter:unit" value="unit"/>
<csml:parameter key="csml-variable:parameter:global" value="false"/>
</csml:variable>
</csml:entitySimulationProperty>
<csml:viewProperty>
<csml:position positionID="default" position="auto" x="6738.5" y="590.25"/>
<csml:shape shapeID="default" visible="true">
<csml:toolSpecificGraphics>
<fig:figure xmlns:fig="http://www.csml.org/csml/cigraphics">
<fig:continuousEntity name="default" depth="0" visible="true"/>
</fig:figure>
</csml:toolSpecificGraphics>
</csml:shape>
</csml:viewProperty>
<csml:biologicalProperty refCellComponentID="cso30:i:CC_CellComponent">
<csml:property key="extension" value=""/>
<csml:property key="accession" value=""/>
<csml:property key="probeID" value=""/>
</csml:biologicalProperty>
<csml:comments>
<csml:comment type="text"></csml:comment>
</csml:comments>
</csml:entity>
<csml:entity id="e257" name="EGFR_Plc&#947;1_dissociation " type="cso30:c:-">
<csml:entitySimulationProperty>
<csml:variable variableID="k44b" type="csml-variable:Double">
<csml:parameter key="csml-variable:parameter:initialValue" value="276.610028"/>
<csml:parameter key="csml-variable:parameter:maximumValue" value="infinite"/>
<csml:parameter key="csml-variable:parameter:minimumValue" value="0"/>
<csml:parameter key="csml-variable:parameter:unit" value="unit"/>
<csml:parameter key="csml-variable:parameter:global" value="false"/>
</csml:variable>
</csml:entitySimulationProperty>
<csml:viewProperty>
<csml:position positionID="default" position="auto" x="6738.5" y="658.5"/>
<csml:shape shapeID="default" visible="true">
<csml:toolSpecificGraphics>
<fig:figure xmlns:fig="http://www.csml.org/csml/cigraphics">
<fig:continuousEntity name="default" depth="0" visible="true"/>
</fig:figure>
</csml:toolSpecificGraphics>
</csml:shape>
</csml:viewProperty>
<csml:biologicalProperty refCellComponentID="cso30:i:CC_CellComponent">
<csml:property key="extension" value=""/>
<csml:property key="accession" value=""/>
<csml:property key="probeID" value=""/>
</csml:biologicalProperty>
<csml:comments>
<csml:comment type="text"></csml:comment>
</csml:comments>
</csml:entity>
<csml:entity id="e258" name="Plc&#947;1_abundance " type="cso30:c:-">
<csml:entitySimulationProperty>
<csml:variable variableID="k21" type="csml-variable:Double">
<csml:parameter key="csml-variable:parameter:initialValue" value="136.271003"/>
<csml:parameter key="csml-variable:parameter:maximumValue" value="infinite"/>
<csml:parameter key="csml-variable:parameter:minimumValue" value="0"/>
<csml:parameter key="csml-variable:parameter:unit" value="unit"/>
<csml:parameter key="csml-variable:parameter:global" value="false"/>
</csml:variable>
</csml:entitySimulationProperty>
<csml:viewProperty>
<csml:position positionID="default" position="auto" x="4120.5" y="4020.4500000000003"/>
<csml:shape shapeID="default" visible="true">
<csml:toolSpecificGraphics>
<fig:figure xmlns:fig="http://www.csml.org/csml/cigraphics">
<fig:continuousEntity name="default" depth="0" visible="true"/>
</fig:figure>
</csml:toolSpecificGraphics>
</csml:shape>
</csml:viewProperty>
<csml:biologicalProperty refCellComponentID="cso30:i:CC_CellComponent">
<csml:property key="extension" value=""/>
<csml:property key="accession" value=""/>
<csml:property key="probeID" value=""/>
</csml:biologicalProperty>
<csml:comments>
<csml:comment type="text"></csml:comment>
</csml:comments>
</csml:entity>
<csml:entity id="e259" name="Gab1_Plc&#947;1_binding " type="cso30:c:-">
<csml:entitySimulationProperty>
<csml:variable variableID="k45f" type="csml-variable:Double">
<csml:parameter key="csml-variable:parameter:initialValue" value="0.101732"/>
<csml:parameter key="csml-variable:parameter:maximumValue" value="infinite"/>
<csml:parameter key="csml-variable:parameter:minimumValue" value="0"/>
<csml:parameter key="csml-variable:parameter:unit" value="unit"/>
<csml:parameter key="csml-variable:parameter:global" value="false"/>
</csml:variable>
</csml:entitySimulationProperty>
<csml:viewProperty>
<csml:position positionID="default" position="auto" x="4841.5" y="3251.9"/>
<csml:shape shapeID="default" visible="true">
<csml:toolSpecificGraphics>
<fig:figure xmlns:fig="http://www.csml.org/csml/cigraphics">
<fig:continuousEntity name="default" depth="0" visible="true"/>
</fig:figure>
</csml:toolSpecificGraphics>
</csml:shape>
</csml:viewProperty>
<csml:biologicalProperty refCellComponentID="cso30:i:CC_CellComponent">
<csml:property key="extension" value=""/>
<csml:property key="accession" value=""/>
<csml:property key="probeID" value=""/>
</csml:biologicalProperty>
<csml:comments>
<csml:comment type="text"></csml:comment>
</csml:comments>
</csml:entity>
<csml:entity id="e260" name="Gab1_Plc&#947;1_dissociation " type="cso30:c:-">
<csml:entitySimulationProperty>
<csml:variable variableID="k45b" type="csml-variable:Double">
<csml:parameter key="csml-variable:parameter:initialValue" value="98.976731"/>
<csml:parameter key="csml-variable:parameter:maximumValue" value="infinite"/>
<csml:parameter key="csml-variable:parameter:minimumValue" value="0"/>
<csml:parameter key="csml-variable:parameter:unit" value="unit"/>
<csml:parameter key="csml-variable:parameter:global" value="false"/>
</csml:variable>
</csml:entitySimulationProperty>
<csml:viewProperty>
<csml:position positionID="default" position="auto" x="4841.5" y="3324.5875"/>
<csml:shape shapeID="default" visible="true">
<csml:toolSpecificGraphics>
<fig:figure xmlns:fig="http://www.csml.org/csml/cigraphics">
<fig:continuousEntity name="default" depth="0" visible="true"/>
</fig:figure>
</csml:toolSpecificGraphics>
</csml:shape>
</csml:viewProperty>
<csml:biologicalProperty refCellComponentID="cso30:i:CC_CellComponent">
<csml:property key="extension" value=""/>
<csml:property key="accession" value=""/>
<csml:property key="probeID" value=""/>
</csml:biologicalProperty>
<csml:comments>
<csml:comment type="text"></csml:comment>
</csml:comments>
</csml:entity>
<csml:entity id="e263" name="Plc&#947;1_phosphorylation " type="cso30:c:-">
<csml:entitySimulationProperty>
<csml:variable variableID="k47f" type="csml-variable:Double">
<csml:parameter key="csml-variable:parameter:initialValue" value="1.067619"/>
<csml:parameter key="csml-variable:parameter:maximumValue" value="infinite"/>
<csml:parameter key="csml-variable:parameter:minimumValue" value="0"/>
<csml:parameter key="csml-variable:parameter:unit" value="unit"/>
<csml:parameter key="csml-variable:parameter:global" value="false"/>
</csml:variable>
</csml:entitySimulationProperty>
<csml:viewProperty>
<csml:position positionID="default" position="auto" x="2312.5" y="1815.25"/>
<csml:shape shapeID="default" visible="true">
<csml:toolSpecificGraphics>
<fig:figure xmlns:fig="http://www.csml.org/csml/cigraphics">
<fig:continuousEntity name="default" depth="0" visible="true"/>
</fig:figure>
</csml:toolSpecificGraphics>
</csml:shape>
</csml:viewProperty>
<csml:biologicalProperty refCellComponentID="cso30:i:CC_CellComponent">
<csml:property key="extension" value=""/>
<csml:property key="accession" value=""/>
<csml:property key="probeID" value=""/>
</csml:biologicalProperty>
<csml:comments>
<csml:comment type="text"></csml:comment>
</csml:comments>
</csml:entity>
<csml:entity id="e264" name="p-Plc&#947;1_Shp2_dephosphorylation" type="cso30:c:-">
<csml:entitySimulationProperty>
<csml:variable variableID="k47d" type="csml-variable:Double">
<csml:parameter key="csml-variable:parameter:initialValue" value="0.511146"/>
<csml:parameter key="csml-variable:parameter:maximumValue" value="infinite"/>
<csml:parameter key="csml-variable:parameter:minimumValue" value="0"/>
<csml:parameter key="csml-variable:parameter:unit" value="unit"/>
<csml:parameter key="csml-variable:parameter:global" value="false"/>
</csml:variable>
</csml:entitySimulationProperty>
<csml:viewProperty>
<csml:position positionID="default" position="auto" x="2312.5" y="1897.25"/>
<csml:shape shapeID="default" visible="true">
<csml:toolSpecificGraphics>
<fig:figure xmlns:fig="http://www.csml.org/csml/cigraphics">
<fig:continuousEntity name="default" depth="0" visible="true"/>
</fig:figure>
</csml:toolSpecificGraphics>
</csml:shape>
</csml:viewProperty>
<csml:biologicalProperty refCellComponentID="cso30:i:CC_CellComponent">
<csml:property key="extension" value=""/>
<csml:property key="accession" value=""/>
<csml:property key="probeID" value=""/>
</csml:biologicalProperty>
<csml:comments>
<csml:comment type="text"></csml:comment>
</csml:comments>
</csml:entity>
<csml:entity id="e265" name="p-Plc&#947;1_Grb2_binding " type="cso30:c:-">
<csml:entitySimulationProperty>
<csml:variable variableID="k48f" type="csml-variable:Double">
<csml:parameter key="csml-variable:parameter:initialValue" value="0.099171"/>
<csml:parameter key="csml-variable:parameter:maximumValue" value="infinite"/>
<csml:parameter key="csml-variable:parameter:minimumValue" value="0"/>
<csml:parameter key="csml-variable:parameter:unit" value="unit"/>
<csml:parameter key="csml-variable:parameter:global" value="false"/>
</csml:variable>
</csml:entitySimulationProperty>
<csml:viewProperty>
<csml:position positionID="default" position="auto" x="2308.5" y="1961.25"/>
<csml:shape shapeID="default" visible="true">
<csml:toolSpecificGraphics>
<fig:figure xmlns:fig="http://www.csml.org/csml/cigraphics">
<fig:continuousEntity name="default" depth="0" visible="true"/>
</fig:figure>
</csml:toolSpecificGraphics>
</csml:shape>
</csml:viewProperty>
<csml:biologicalProperty refCellComponentID="cso30:i:CC_CellComponent">
<csml:property key="extension" value=""/>
<csml:property key="accession" value=""/>
<csml:property key="probeID" value=""/>
</csml:biologicalProperty>
<csml:comments>
<csml:comment type="text"></csml:comment>
</csml:comments>
</csml:entity>
<csml:entity id="e266" name="p-Plc&#947;1_Grb2_dissociation " type="cso30:c:-">
<csml:entitySimulationProperty>
<csml:variable variableID="k48b" type="csml-variable:Double">
<csml:parameter key="csml-variable:parameter:initialValue" value="98.26295"/>
<csml:parameter key="csml-variable:parameter:maximumValue" value="infinite"/>
<csml:parameter key="csml-variable:parameter:minimumValue" value="0"/>
<csml:parameter key="csml-variable:parameter:unit" value="unit"/>
<csml:parameter key="csml-variable:parameter:global" value="false"/>
</csml:variable>
</csml:entitySimulationProperty>
<csml:viewProperty>
<csml:position positionID="default" position="auto" x="2308.5" y="2030.25"/>
<csml:shape shapeID="default" visible="true">
<csml:toolSpecificGraphics>
<fig:figure xmlns:fig="http://www.csml.org/csml/cigraphics">
<fig:continuousEntity name="default" depth="0" visible="true"/>
</fig:figure>
</csml:toolSpecificGraphics>
</csml:shape>
</csml:viewProperty>
<csml:biologicalProperty refCellComponentID="cso30:i:CC_CellComponent">
<csml:property key="extension" value=""/>
<csml:property key="accession" value=""/>
<csml:property key="probeID" value=""/>
</csml:biologicalProperty>
<csml:comments>
<csml:comment type="text"></csml:comment>
</csml:comments>
</csml:entity>
<csml:entity id="e270" name="CP@Er" type="cso30:c:-">
<csml:entitySimulationProperty>
<csml:variable variableID="m147" type="csml-variable:Double">
<csml:parameter key="csml-variable:parameter:initialValue" value="0"/>
<csml:parameter key="csml-variable:parameter:maximumValue" value="infinite"/>
<csml:parameter key="csml-variable:parameter:minimumValue" value="0"/>
<csml:parameter key="csml-variable:parameter:unit" value="unit"/>
<csml:parameter key="csml-variable:parameter:global" value="false"/>
</csml:variable>
</csml:entitySimulationProperty>
<csml:viewProperty>
<csml:position positionID="default" position="auto" x="3565.5" y="260.0"/>
<csml:shape shapeID="default" visible="true">
<csml:toolSpecificGraphics>
<fig:figure xmlns:fig="http://www.csml.org/csml/cigraphics">
<fig:continuousEntity name="default" depth="0" visible="true"/>
</fig:figure>
</csml:toolSpecificGraphics>
</csml:shape>
</csml:viewProperty>
<csml:biologicalProperty refCellComponentID="cso30:i:CC_CellComponent">
<csml:property key="extension" value=""/>
<csml:property key="accession" value=""/>
<csml:property key="probeID" value=""/>
</csml:biologicalProperty>
<csml:comments>
<csml:comment type="text"></csml:comment>
</csml:comments>
</csml:entity>
<csml:entity id="e249" name="Src_activation " type="cso30:c:-">
<csml:entitySimulationProperty>
<csml:variable variableID="k49f" type="csml-variable:Double">
<csml:parameter key="csml-variable:parameter:initialValue" value="0.09982"/>
<csml:parameter key="csml-variable:parameter:maximumValue" value="infinite"/>
<csml:parameter key="csml-variable:parameter:minimumValue" value="0"/>
<csml:parameter key="csml-variable:parameter:unit" value="unit"/>
<csml:parameter key="csml-variable:parameter:global" value="false"/>
</csml:variable>
</csml:entitySimulationProperty>
<csml:viewProperty>
<csml:position positionID="default" position="auto" x="5832.5" y="2234.25"/>
<csml:shape shapeID="default" visible="true">
<csml:toolSpecificGraphics>
<fig:figure xmlns:fig="http://www.csml.org/csml/cigraphics">
<fig:continuousEntity name="default" depth="0" visible="true"/>
</fig:figure>
</csml:toolSpecificGraphics>
</csml:shape>
</csml:viewProperty>
<csml:biologicalProperty refCellComponentID="cso30:i:CC_CellComponent">
<csml:property key="extension" value=""/>
<csml:property key="accession" value=""/>
<csml:property key="probeID" value=""/>
</csml:biologicalProperty>
<csml:comments>
<csml:comment type="text"></csml:comment>
</csml:comments>
</csml:entity>
<csml:entity id="e271" name="Src_inactivation " type="cso30:c:-">
<csml:entitySimulationProperty>
<csml:variable variableID="k49b" type="csml-variable:Double">
<csml:parameter key="csml-variable:parameter:initialValue" value="212.643464"/>
<csml:parameter key="csml-variable:parameter:maximumValue" value="infinite"/>
<csml:parameter key="csml-variable:parameter:minimumValue" value="0"/>
<csml:parameter key="csml-variable:parameter:unit" value="unit"/>
<csml:parameter key="csml-variable:parameter:global" value="false"/>
</csml:variable>
</csml:entitySimulationProperty>
<csml:viewProperty>
<csml:position positionID="default" position="auto" x="5832.5" y="2300.25"/>
<csml:shape shapeID="default" visible="true">
<csml:toolSpecificGraphics>
<fig:figure xmlns:fig="http://www.csml.org/csml/cigraphics">
<fig:continuousEntity name="default" depth="0" visible="true"/>
</fig:figure>
</csml:toolSpecificGraphics>
</csml:shape>
</csml:viewProperty>
<csml:biologicalProperty refCellComponentID="cso30:i:CC_CellComponent">
<csml:property key="extension" value=""/>
<csml:property key="accession" value=""/>
<csml:property key="probeID" value=""/>
</csml:biologicalProperty>
<csml:comments>
<csml:comment type="text"></csml:comment>
</csml:comments>
</csml:entity>
<csml:entity id="e272" name="EGFR@PM_ratio" type="cso30:c:-">
<csml:entitySimulationProperty>
<csml:variable variableID="m21" type="csml-variable:Double">
<csml:parameter key="csml-variable:parameter:initialValue" value="0"/>
<csml:parameter key="csml-variable:parameter:maximumValue" value="infinite"/>
<csml:parameter key="csml-variable:parameter:minimumValue" value="0"/>
<csml:parameter key="csml-variable:parameter:unit" value="unit"/>
<csml:parameter key="csml-variable:parameter:global" value="false"/>
</csml:variable>
</csml:entitySimulationProperty>
<csml:viewProperty>
<csml:position positionID="default" position="auto" x="2637.5" y="75.5"/>
<csml:shape shapeID="default" visible="true">
<csml:toolSpecificGraphics>
<fig:figure xmlns:fig="http://www.csml.org/csml/cigraphics">
<fig:continuousEntity name="default" depth="0" visible="true"/>
</fig:figure>
</csml:toolSpecificGraphics>
</csml:shape>
</csml:viewProperty>
<csml:biologicalProperty refCellComponentID="cso30:i:CC_CellComponent">
<csml:property key="extension" value=""/>
<csml:property key="accession" value=""/>
<csml:property key="probeID" value=""/>
</csml:biologicalProperty>
<csml:comments>
<csml:comment type="text"></csml:comment>
</csml:comments>
</csml:entity>
<csml:entity id="e273" name="Plc&#947;1_hydrolysis_PIP2 " type="cso30:c:-">
<csml:entitySimulationProperty>
<csml:variable variableID="k50f" type="csml-variable:Double">
<csml:parameter key="csml-variable:parameter:initialValue" value="0.055942"/>
<csml:parameter key="csml-variable:parameter:maximumValue" value="infinite"/>
<csml:parameter key="csml-variable:parameter:minimumValue" value="0"/>
<csml:parameter key="csml-variable:parameter:unit" value="unit"/>
<csml:parameter key="csml-variable:parameter:global" value="false"/>
</csml:variable>
</csml:entitySimulationProperty>
<csml:viewProperty>
<csml:position positionID="default" position="auto" x="2768.8999999999996" y="2855.5"/>
<csml:shape shapeID="default" visible="true">
<csml:toolSpecificGraphics>
<fig:figure xmlns:fig="http://www.csml.org/csml/cigraphics">
<fig:continuousEntity name="default" depth="0" visible="true"/>
</fig:figure>
</csml:toolSpecificGraphics>
</csml:shape>
</csml:viewProperty>
<csml:biologicalProperty refCellComponentID="cso30:i:CC_CellComponent">
<csml:property key="extension" value=""/>
<csml:property key="accession" value=""/>
<csml:property key="probeID" value=""/>
</csml:biologicalProperty>
<csml:comments>
<csml:comment type="text"></csml:comment>
</csml:comments>
</csml:entity>
<csml:entity id="e274" name="Cfree-P" type="cso30:c:-">
<csml:entitySimulationProperty>
<csml:variable variableID="m150" type="csml-variable:Double">
<csml:parameter key="csml-variable:parameter:initialValue" value="0"/>
<csml:parameter key="csml-variable:parameter:maximumValue" value="infinite"/>
<csml:parameter key="csml-variable:parameter:minimumValue" value="0"/>
<csml:parameter key="csml-variable:parameter:unit" value="unit"/>
<csml:parameter key="csml-variable:parameter:global" value="false"/>
</csml:variable>
</csml:entitySimulationProperty>
<csml:viewProperty>
<csml:position positionID="default" position="auto" x="2653.5" y="1373.5"/>
<csml:shape shapeID="default" visible="true">
<csml:toolSpecificGraphics>
<fig:figure xmlns:fig="http://www.csml.org/csml/cigraphics">
<fig:continuousEntity name="default" depth="0" visible="true"/>
</fig:figure>
</csml:toolSpecificGraphics>
</csml:shape>
</csml:viewProperty>
<csml:biologicalProperty refCellComponentID="cso30:i:CC_CellComponent">
<csml:property key="extension" value=""/>
<csml:property key="accession" value=""/>
<csml:property key="probeID" value=""/>
</csml:biologicalProperty>
<csml:comments>
<csml:comment type="text"></csml:comment>
</csml:comments>
</csml:entity>
<csml:entity id="e276" name="p-Plc&#947;1_total" type="cso30:c:-">
<csml:entitySimulationProperty>
<csml:variable variableID="m152" type="csml-variable:Double">
<csml:parameter key="csml-variable:parameter:maximumValue" value="infinite"/>
<csml:parameter key="csml-variable:parameter:minimumValue" value="0"/>
<csml:parameter key="csml-variable:parameter:unit" value="unit"/>
<csml:parameter key="csml-variable:parameter:evaluateScriptOnce" value="false"/>
<csml:parameter key="csml-variable:parameter:global" value="false"/>
<csml:script key="csml-variable:parameter:initialValue" language="pnuts">m80+m83</csml:script>
</csml:variable>
</csml:entitySimulationProperty>
<csml:viewProperty>
<csml:position positionID="default" position="auto" x="481.0" y="2931.5"/>
<csml:shape shapeID="default" visible="true">
<csml:toolSpecificGraphics>
<fig:figure xmlns:fig="http://www.csml.org/csml/cigraphics">
<fig:continuousEntity name="default" depth="0" visible="true"/>
</fig:figure>
</csml:toolSpecificGraphics>
</csml:shape>
</csml:viewProperty>
<csml:biologicalProperty refCellComponentID="cso30:i:CC_CellComponent">
<csml:property key="extension" value=""/>
<csml:property key="accession" value=""/>
<csml:property key="probeID" value=""/>
</csml:biologicalProperty>
<csml:comments>
<csml:comment type="text"></csml:comment>
</csml:comments>
</csml:entity>
<csml:entity id="e277" name="Cfree-S" type="cso30:c:-">
<csml:entitySimulationProperty>
<csml:variable variableID="m153" type="csml-variable:Double">
<csml:parameter key="csml-variable:parameter:initialValue" value="0"/>
<csml:parameter key="csml-variable:parameter:maximumValue" value="infinite"/>
<csml:parameter key="csml-variable:parameter:minimumValue" value="0"/>
<csml:parameter key="csml-variable:parameter:unit" value="unit"/>
<csml:parameter key="csml-variable:parameter:global" value="false"/>
</csml:variable>
</csml:entitySimulationProperty>
<csml:viewProperty>
<csml:position positionID="default" position="auto" x="2649.5" y="993.5"/>
<csml:shape shapeID="default" visible="true">
<csml:toolSpecificGraphics>
<fig:figure xmlns:fig="http://www.csml.org/csml/cigraphics">
<fig:continuousEntity name="default" depth="0" visible="true"/>
</fig:figure>
</csml:toolSpecificGraphics>
</csml:shape>
</csml:viewProperty>
<csml:biologicalProperty refCellComponentID="cso30:i:CC_CellComponent">
<csml:property key="extension" value=""/>
<csml:property key="accession" value=""/>
<csml:property key="probeID" value=""/>
</csml:biologicalProperty>
<csml:comments>
<csml:comment type="text"></csml:comment>
</csml:comments>
</csml:entity>
<csml:entity id="e279" name="RL" type="cso30:c:-">
<csml:entitySimulationProperty>
<csml:variable variableID="m155" type="csml-variable:Double">
<csml:parameter key="csml-variable:parameter:maximumValue" value="infinite"/>
<csml:parameter key="csml-variable:parameter:minimumValue" value="0"/>
<csml:parameter key="csml-variable:parameter:unit" value="unit"/>
<csml:parameter key="csml-variable:parameter:evaluateScriptOnce" value="false"/>
<csml:parameter key="csml-variable:parameter:global" value="false"/>
<csml:script key="csml-variable:parameter:initialValue" language="pnuts">m57*k5a+m108*k5b*k5a</csml:script>
</csml:variable>
</csml:entitySimulationProperty>
<csml:viewProperty>
<csml:position positionID="default" position="auto" x="1721.5" y="1313.5"/>
<csml:shape shapeID="default" visible="true">
<csml:toolSpecificGraphics>
<fig:figure xmlns:fig="http://www.csml.org/csml/cigraphics">
<fig:continuousEntity name="default" depth="0" visible="true"/>
</fig:figure>
</csml:toolSpecificGraphics>
</csml:shape>
</csml:viewProperty>
<csml:biologicalProperty refCellComponentID="cso30:i:CC_CellComponent">
<csml:property key="extension" value=""/>
<csml:property key="accession" value=""/>
<csml:property key="probeID" value=""/>
</csml:biologicalProperty>
<csml:comments>
<csml:comment type="text"></csml:comment>
</csml:comments>
</csml:entity>
<csml:entity id="e280" name="Grb2_abundance " type="cso30:c:-">
<csml:entitySimulationProperty>
<csml:variable variableID="k88" type="csml-variable:Double">
<csml:parameter key="csml-variable:parameter:initialValue" value="172.342588"/>
<csml:parameter key="csml-variable:parameter:maximumValue" value="infinite"/>
<csml:parameter key="csml-variable:parameter:minimumValue" value="0"/>
<csml:parameter key="csml-variable:parameter:unit" value="unit"/>
<csml:parameter key="csml-variable:parameter:global" value="false"/>
</csml:variable>
</csml:entitySimulationProperty>
<csml:viewProperty>
<csml:position positionID="default" position="auto" x="4120.5" y="3673.275"/>
<csml:shape shapeID="default" visible="true">
<csml:toolSpecificGraphics>
<fig:figure xmlns:fig="http://www.csml.org/csml/cigraphics">
<fig:continuousEntity name="default" depth="0" visible="true"/>
</fig:figure>
</csml:toolSpecificGraphics>
</csml:shape>
</csml:viewProperty>
<csml:biologicalProperty refCellComponentID="cso30:i:CC_CellComponent">
<csml:property key="extension" value=""/>
<csml:property key="accession" value=""/>
<csml:property key="probeID" value=""/>
</csml:biologicalProperty>
<csml:comments>
<csml:comment type="text"></csml:comment>
</csml:comments>
</csml:entity>
<csml:entity id="e281" name="Internalized EGFR_total" type="cso30:c:-">
<csml:entitySimulationProperty>
<csml:variable variableID="m156" type="csml-variable:Double">
<csml:parameter key="csml-variable:parameter:maximumValue" value="infinite"/>
<csml:parameter key="csml-variable:parameter:minimumValue" value="0"/>
<csml:parameter key="csml-variable:parameter:unit" value="unit"/>
<csml:parameter key="csml-variable:parameter:evaluateScriptOnce" value="false"/>
<csml:parameter key="csml-variable:parameter:global" value="false"/>
<csml:script key="csml-variable:parameter:initialValue" language="pnuts">m86+m93+(m58+m60+m98+m96)*2+m87+m99+m101+m226+m227+m229</csml:script>
</csml:variable>
</csml:entitySimulationProperty>
<csml:viewProperty>
<csml:position positionID="default" position="auto" x="481.0" y="2399.5"/>
<csml:shape shapeID="default" visible="true">
<csml:toolSpecificGraphics>
<fig:figure xmlns:fig="http://www.csml.org/csml/cigraphics">
<fig:continuousEntity name="default" depth="0" visible="true"/>
</fig:figure>
</csml:toolSpecificGraphics>
</csml:shape>
</csml:viewProperty>
<csml:biologicalProperty refCellComponentID="cso30:i:CC_CellComponent">
<csml:property key="extension" value=""/>
<csml:property key="accession" value=""/>
<csml:property key="probeID" value=""/>
</csml:biologicalProperty>
<csml:comments>
<csml:comment type="text"></csml:comment>
</csml:comments>
</csml:entity>
<csml:entity id="e355" name="Sos_phosphorylation_Km" type="cso30:c:-">
<csml:entitySimulationProperty>
<csml:variable variableID="Km42" type="csml-variable:Double">
<csml:parameter key="csml-variable:parameter:initialValue" value="50.582119"/>
<csml:parameter key="csml-variable:parameter:maximumValue" value="infinite"/>
<csml:parameter key="csml-variable:parameter:minimumValue" value="0"/>
<csml:parameter key="csml-variable:parameter:unit" value="unit"/>
<csml:parameter key="csml-variable:parameter:global" value="false"/>
</csml:variable>
</csml:entitySimulationProperty>
<csml:viewProperty>
<csml:position positionID="default" position="auto" x="7838.5" y="849.5"/>
<csml:shape shapeID="default" visible="true">
<csml:toolSpecificGraphics>
<fig:figure xmlns:fig="http://www.csml.org/csml/cigraphics">
<fig:continuousEntity name="default" depth="0" visible="true"/>
</fig:figure>
</csml:toolSpecificGraphics>
</csml:shape>
</csml:viewProperty>
<csml:biologicalProperty refCellComponentID="cso30:i:CC_CellComponent">
<csml:property key="extension" value=""/>
<csml:property key="accession" value=""/>
<csml:property key="probeID" value=""/>
</csml:biologicalProperty>
<csml:comments>
<csml:comment type="text"></csml:comment>
</csml:comments>
</csml:entity>
<csml:entity id="e356" name="p-SOS_dephosphorylation_Vmax" type="cso30:c:-">
<csml:entitySimulationProperty>
<csml:variable variableID="V42" type="csml-variable:Double">
<csml:parameter key="csml-variable:parameter:initialValue" value="0.101358"/>
<csml:parameter key="csml-variable:parameter:maximumValue" value="infinite"/>
<csml:parameter key="csml-variable:parameter:minimumValue" value="0"/>
<csml:parameter key="csml-variable:parameter:unit" value="unit"/>
<csml:parameter key="csml-variable:parameter:global" value="false"/>
</csml:variable>
</csml:entitySimulationProperty>
<csml:viewProperty>
<csml:position positionID="default" position="auto" x="7838.5" y="623.25"/>
<csml:shape shapeID="default" visible="true">
<csml:toolSpecificGraphics>
<fig:figure xmlns:fig="http://www.csml.org/csml/cigraphics">
<fig:continuousEntity name="default" depth="0" visible="true"/>
</fig:figure>
</csml:toolSpecificGraphics>
</csml:shape>
</csml:viewProperty>
<csml:biologicalProperty refCellComponentID="cso30:i:CC_CellComponent">
<csml:property key="extension" value=""/>
<csml:property key="accession" value=""/>
<csml:property key="probeID" value=""/>
</csml:biologicalProperty>
<csml:comments>
<csml:comment type="text"></csml:comment>
</csml:comments>
</csml:entity>
<csml:entity id="e357" name="p-SOS_dephosphorylation_Km" type="cso30:c:-">
<csml:entitySimulationProperty>
<csml:variable variableID="Km42r" type="csml-variable:Double">
<csml:parameter key="csml-variable:parameter:initialValue" value="99.344096"/>
<csml:parameter key="csml-variable:parameter:maximumValue" value="infinite"/>
<csml:parameter key="csml-variable:parameter:minimumValue" value="0"/>
<csml:parameter key="csml-variable:parameter:unit" value="unit"/>
<csml:parameter key="csml-variable:parameter:global" value="false"/>
</csml:variable>
</csml:entitySimulationProperty>
<csml:viewProperty>
<csml:position positionID="default" position="auto" x="7838.5" y="699.25"/>
<csml:shape shapeID="default" visible="true">
<csml:toolSpecificGraphics>
<fig:figure xmlns:fig="http://www.csml.org/csml/cigraphics">
<fig:continuousEntity name="default" depth="0" visible="true"/>
</fig:figure>
</csml:toolSpecificGraphics>
</csml:shape>
</csml:viewProperty>
<csml:biologicalProperty refCellComponentID="cso30:i:CC_CellComponent">
<csml:property key="extension" value=""/>
<csml:property key="accession" value=""/>
<csml:property key="probeID" value=""/>
</csml:biologicalProperty>
<csml:comments>
<csml:comment type="text"></csml:comment>
</csml:comments>
</csml:entity>
<csml:entity id="e308" name="EGF@E_EGFR@E_binding " type="cso30:c:-">
<csml:entitySimulationProperty>
<csml:variable variableID="k1fi" type="csml-variable:Double">
<csml:parameter key="csml-variable:parameter:initialValue" value="0.135"/>
<csml:parameter key="csml-variable:parameter:maximumValue" value="infinite"/>
<csml:parameter key="csml-variable:parameter:minimumValue" value="0"/>
<csml:parameter key="csml-variable:parameter:unit" value="unit"/>
<csml:parameter key="csml-variable:parameter:global" value="false"/>
</csml:variable>
</csml:entitySimulationProperty>
<csml:viewProperty>
<csml:position positionID="default" position="auto" x="199.19999999999993" y="1923.25"/>
<csml:shape shapeID="default" visible="true">
<csml:toolSpecificGraphics>
<fig:figure xmlns:fig="http://www.csml.org/csml/cigraphics">
<fig:continuousEntity name="default" depth="0" visible="true"/>
</fig:figure>
</csml:toolSpecificGraphics>
</csml:shape>
</csml:viewProperty>
<csml:biologicalProperty refCellComponentID="cso30:i:CC_CellComponent">
<csml:property key="extension" value=""/>
<csml:property key="accession" value=""/>
<csml:property key="probeID" value=""/>
</csml:biologicalProperty>
<csml:comments>
<csml:comment type="text"></csml:comment>
</csml:comments>
</csml:entity>
<csml:entity id="e309" name="EGFR@E_EGF@E_dissociation " type="cso30:c:-">
<csml:entitySimulationProperty>
<csml:variable variableID="k1bi" type="csml-variable:Double">
<csml:parameter key="csml-variable:parameter:initialValue" value="4.13"/>
<csml:parameter key="csml-variable:parameter:maximumValue" value="infinite"/>
<csml:parameter key="csml-variable:parameter:minimumValue" value="0"/>
<csml:parameter key="csml-variable:parameter:unit" value="unit"/>
<csml:parameter key="csml-variable:parameter:global" value="false"/>
</csml:variable>
</csml:entitySimulationProperty>
<csml:viewProperty>
<csml:position positionID="default" position="auto" x="199.19999999999993" y="2014.5"/>
<csml:shape shapeID="default" visible="true">
<csml:toolSpecificGraphics>
<fig:figure xmlns:fig="http://www.csml.org/csml/cigraphics">
<fig:continuousEntity name="default" depth="0" visible="true"/>
</fig:figure>
</csml:toolSpecificGraphics>
</csml:shape>
</csml:viewProperty>
<csml:biologicalProperty refCellComponentID="cso30:i:CC_CellComponent">
<csml:property key="extension" value=""/>
<csml:property key="accession" value=""/>
<csml:property key="probeID" value=""/>
</csml:biologicalProperty>
<csml:comments>
<csml:comment type="text"></csml:comment>
</csml:comments>
</csml:entity>
<csml:entity id="e310" name="EGFR@E_binding " type="cso30:c:-">
<csml:entitySimulationProperty>
<csml:variable variableID="k2fi" type="csml-variable:Double">
<csml:parameter key="csml-variable:parameter:initialValue" value="0.135"/>
<csml:parameter key="csml-variable:parameter:maximumValue" value="infinite"/>
<csml:parameter key="csml-variable:parameter:minimumValue" value="0"/>
<csml:parameter key="csml-variable:parameter:unit" value="unit"/>
<csml:parameter key="csml-variable:parameter:global" value="false"/>
</csml:variable>
</csml:entitySimulationProperty>
<csml:viewProperty>
<csml:position positionID="default" position="auto" x="199.19999999999993" y="2085.25"/>
<csml:shape shapeID="default" visible="true">
<csml:toolSpecificGraphics>
<fig:figure xmlns:fig="http://www.csml.org/csml/cigraphics">
<fig:continuousEntity name="default" depth="0" visible="true"/>
</fig:figure>
</csml:toolSpecificGraphics>
</csml:shape>
</csml:viewProperty>
<csml:biologicalProperty refCellComponentID="cso30:i:CC_CellComponent">
<csml:property key="extension" value=""/>
<csml:property key="accession" value=""/>
<csml:property key="probeID" value=""/>
</csml:biologicalProperty>
<csml:comments>
<csml:comment type="text"></csml:comment>
</csml:comments>
</csml:entity>
<csml:entity id="e311" name="EGFRdimer@E_dissociation " type="cso30:c:-">
<csml:entitySimulationProperty>
<csml:variable variableID="k2bi" type="csml-variable:Double">
<csml:parameter key="csml-variable:parameter:initialValue" value="4.13"/>
<csml:parameter key="csml-variable:parameter:maximumValue" value="infinite"/>
<csml:parameter key="csml-variable:parameter:minimumValue" value="0"/>
<csml:parameter key="csml-variable:parameter:unit" value="unit"/>
<csml:parameter key="csml-variable:parameter:global" value="false"/>
</csml:variable>
</csml:entitySimulationProperty>
<csml:viewProperty>
<csml:position positionID="default" position="auto" x="199.19999999999993" y="2171.25"/>
<csml:shape shapeID="default" visible="true">
<csml:toolSpecificGraphics>
<fig:figure xmlns:fig="http://www.csml.org/csml/cigraphics">
<fig:continuousEntity name="default" depth="0" visible="true"/>
</fig:figure>
</csml:toolSpecificGraphics>
</csml:shape>
</csml:viewProperty>
<csml:biologicalProperty refCellComponentID="cso30:i:CC_CellComponent">
<csml:property key="extension" value=""/>
<csml:property key="accession" value=""/>
<csml:property key="probeID" value=""/>
</csml:biologicalProperty>
<csml:comments>
<csml:comment type="text"></csml:comment>
</csml:comments>
</csml:entity>
<csml:entity id="e90" name="PIP3_dephosphorylation_Vmax " type="cso30:c:-">
<csml:entitySimulationProperty>
<csml:variable variableID="k25b" type="csml-variable:Double">
<csml:parameter key="csml-variable:parameter:initialValue" value="10.021224"/>
<csml:parameter key="csml-variable:parameter:maximumValue" value="infinite"/>
<csml:parameter key="csml-variable:parameter:minimumValue" value="0"/>
<csml:parameter key="csml-variable:parameter:unit" value="unit"/>
<csml:parameter key="csml-variable:parameter:global" value="false"/>
</csml:variable>
</csml:entitySimulationProperty>
<csml:viewProperty>
<csml:position positionID="default" position="auto" x="3193.874148922643" y="2927.0295818505338"/>
<csml:shape shapeID="default" visible="true">
<csml:toolSpecificGraphics>
<fig:figure xmlns:fig="http://www.csml.org/csml/cigraphics">
<fig:continuousEntity name="default" depth="0" visible="true"/>
</fig:figure>
</csml:toolSpecificGraphics>
</csml:shape>
</csml:viewProperty>
<csml:biologicalProperty refCellComponentID="cso30:i:CC_CellComponent">
<csml:property key="extension" value=""/>
<csml:property key="accession" value=""/>
<csml:property key="probeID" value=""/>
</csml:biologicalProperty>
<csml:comments>
<csml:comment type="text"></csml:comment>
</csml:comments>
</csml:entity>
<csml:entity id="e13" name="free-pE&#65362;total" type="cso30:c:-">
<csml:entitySimulationProperty>
<csml:variable variableID="m30" type="csml-variable:Double">
<csml:parameter key="csml-variable:parameter:maximumValue" value="infinite"/>
<csml:parameter key="csml-variable:parameter:minimumValue" value="0"/>
<csml:parameter key="csml-variable:parameter:unit" value="unit"/>
<csml:parameter key="csml-variable:parameter:evaluateScriptOnce" value="false"/>
<csml:parameter key="csml-variable:parameter:global" value="false"/>
<csml:script key="csml-variable:parameter:initialValue" language="pnuts">m16+m226+m229</csml:script>
</csml:variable>
</csml:entitySimulationProperty>
<csml:viewProperty>
<csml:position positionID="default" position="auto" x="1737.5" y="1249.5"/>
<csml:shape shapeID="default" visible="true">
<csml:toolSpecificGraphics>
<fig:figure xmlns:fig="http://www.csml.org/csml/cigraphics">
<fig:continuousEntity name="default" depth="0" visible="true"/>
</fig:figure>
</csml:toolSpecificGraphics>
</csml:shape>
</csml:viewProperty>
<csml:biologicalProperty refCellComponentID="cso30:i:CC_CellComponent">
<csml:property key="extension" value=""/>
<csml:property key="accession" value=""/>
<csml:property key="probeID" value=""/>
</csml:biologicalProperty>
<csml:comments>
<csml:comment type="text"></csml:comment>
</csml:comments>
</csml:entity>
<csml:entity id="e478" name="Hrs_dephosphorylation_Km " type="cso30:c:-">
<csml:entitySimulationProperty>
<csml:variable variableID="Km30" type="csml-variable:Double">
<csml:parameter key="csml-variable:parameter:initialValue" value="57.530267"/>
<csml:parameter key="csml-variable:parameter:maximumValue" value="infinite"/>
<csml:parameter key="csml-variable:parameter:minimumValue" value="0"/>
<csml:parameter key="csml-variable:parameter:unit" value="unit"/>
<csml:parameter key="csml-variable:parameter:global" value="false"/>
</csml:variable>
</csml:entitySimulationProperty>
<csml:viewProperty>
<csml:position positionID="default" position="auto" x="1821.3545552756277" y="1781.5"/>
<csml:shape shapeID="default" visible="true">
<csml:toolSpecificGraphics>
<fig:figure xmlns:fig="http://www.csml.org/csml/cigraphics">
<fig:continuousEntity name="default" depth="0" visible="true"/>
</fig:figure>
</csml:toolSpecificGraphics>
</csml:shape>
</csml:viewProperty>
<csml:biologicalProperty refCellComponentID="cso30:i:CC_CellComponent">
<csml:property key="extension" value=""/>
<csml:property key="accession" value=""/>
<csml:property key="probeID" value=""/>
</csml:biologicalProperty>
<csml:comments>
<csml:comment type="text"></csml:comment>
</csml:comments>
</csml:entity>
<csml:entity id="e479" name="Hrs_dephosphorylation_Vmax" type="cso30:c:-">
<csml:entitySimulationProperty>
<csml:variable variableID="V30" type="csml-variable:Double">
<csml:parameter key="csml-variable:parameter:initialValue" value="4.182129"/>
<csml:parameter key="csml-variable:parameter:maximumValue" value="infinite"/>
<csml:parameter key="csml-variable:parameter:minimumValue" value="0"/>
<csml:parameter key="csml-variable:parameter:unit" value="unit"/>
<csml:parameter key="csml-variable:parameter:global" value="false"/>
</csml:variable>
</csml:entitySimulationProperty>
<csml:viewProperty>
<csml:position positionID="default" position="auto" x="1821.3545552756277" y="1695.5"/>
<csml:shape shapeID="default" visible="true">
<csml:toolSpecificGraphics>
<fig:figure xmlns:fig="http://www.csml.org/csml/cigraphics">
<fig:continuousEntity name="default" depth="0" visible="true"/>
</fig:figure>
</csml:toolSpecificGraphics>
</csml:shape>
</csml:viewProperty>
<csml:biologicalProperty refCellComponentID="cso30:i:CC_CellComponent">
<csml:property key="extension" value=""/>
<csml:property key="accession" value=""/>
<csml:property key="probeID" value=""/>
</csml:biologicalProperty>
<csml:comments>
<csml:comment type="text"></csml:comment>
</csml:comments>
</csml:entity>
<csml:entity id="e482" name="Plc&#947;1_dephosphorylation_Vmax " type="cso30:c:-">
<csml:entitySimulationProperty>
<csml:variable variableID="V47" type="csml-variable:Double">
<csml:parameter key="csml-variable:parameter:initialValue" value="4.246168"/>
<csml:parameter key="csml-variable:parameter:maximumValue" value="infinite"/>
<csml:parameter key="csml-variable:parameter:minimumValue" value="0"/>
<csml:parameter key="csml-variable:parameter:unit" value="unit"/>
<csml:parameter key="csml-variable:parameter:global" value="false"/>
</csml:variable>
</csml:entitySimulationProperty>
<csml:viewProperty>
<csml:position positionID="default" position="auto" x="2308.5" y="2088.75"/>
<csml:shape shapeID="default" visible="true">
<csml:toolSpecificGraphics>
<fig:figure xmlns:fig="http://www.csml.org/csml/cigraphics">
<fig:continuousEntity name="default" depth="0" visible="true"/>
</fig:figure>
</csml:toolSpecificGraphics>
</csml:shape>
</csml:viewProperty>
<csml:biologicalProperty refCellComponentID="cso30:i:CC_CellComponent">
<csml:property key="extension" value=""/>
<csml:property key="accession" value=""/>
<csml:property key="probeID" value=""/>
</csml:biologicalProperty>
<csml:comments>
<csml:comment type="text"></csml:comment>
</csml:comments>
</csml:entity>
<csml:entity id="e483" name="Plc&#947;1_dephosphorylation_Km" type="cso30:c:-">
<csml:entitySimulationProperty>
<csml:variable variableID="Km47" type="csml-variable:Double">
<csml:parameter key="csml-variable:parameter:initialValue" value="50.012638"/>
<csml:parameter key="csml-variable:parameter:maximumValue" value="infinite"/>
<csml:parameter key="csml-variable:parameter:minimumValue" value="0"/>
<csml:parameter key="csml-variable:parameter:unit" value="unit"/>
<csml:parameter key="csml-variable:parameter:global" value="false"/>
</csml:variable>
</csml:entitySimulationProperty>
<csml:viewProperty>
<csml:position positionID="default" position="auto" x="2308.5" y="2153.0"/>
<csml:shape shapeID="default" visible="true">
<csml:toolSpecificGraphics>
<fig:figure xmlns:fig="http://www.csml.org/csml/cigraphics">
<fig:continuousEntity name="default" depth="0" visible="true"/>
</fig:figure>
</csml:toolSpecificGraphics>
</csml:shape>
</csml:viewProperty>
<csml:biologicalProperty refCellComponentID="cso30:i:CC_CellComponent">
<csml:property key="extension" value=""/>
<csml:property key="accession" value=""/>
<csml:property key="probeID" value=""/>
</csml:biologicalProperty>
<csml:comments>
<csml:comment type="text"></csml:comment>
</csml:comments>
</csml:entity>
<csml:entity id="e486" name="Gab1_dephosphorylation_Vmax " type="cso30:c:-">
<csml:entitySimulationProperty>
<csml:variable variableID="V20" type="csml-variable:Double">
<csml:parameter key="csml-variable:parameter:initialValue" value="7.044672"/>
<csml:parameter key="csml-variable:parameter:maximumValue" value="infinite"/>
<csml:parameter key="csml-variable:parameter:minimumValue" value="0"/>
<csml:parameter key="csml-variable:parameter:unit" value="unit"/>
<csml:parameter key="csml-variable:parameter:global" value="false"/>
</csml:variable>
</csml:entitySimulationProperty>
<csml:viewProperty>
<csml:position positionID="default" position="auto" x="4545.4" y="3113.5"/>
<csml:shape shapeID="default" visible="true">
<csml:toolSpecificGraphics>
<fig:figure xmlns:fig="http://www.csml.org/csml/cigraphics">
<fig:continuousEntity name="default" depth="0" visible="true"/>
</fig:figure>
</csml:toolSpecificGraphics>
</csml:shape>
</csml:viewProperty>
<csml:biologicalProperty refCellComponentID="cso30:i:CC_CellComponent">
<csml:property key="extension" value=""/>
<csml:property key="accession" value=""/>
<csml:property key="probeID" value=""/>
</csml:biologicalProperty>
<csml:comments>
<csml:comment type="text"></csml:comment>
</csml:comments>
</csml:entity>
<csml:entity id="e487" name="Gab1_dephosphorylation_Km " type="cso30:c:-">
<csml:entitySimulationProperty>
<csml:variable variableID="Km20" type="csml-variable:Double">
<csml:parameter key="csml-variable:parameter:initialValue" value="51.420136"/>
<csml:parameter key="csml-variable:parameter:maximumValue" value="infinite"/>
<csml:parameter key="csml-variable:parameter:minimumValue" value="0"/>
<csml:parameter key="csml-variable:parameter:unit" value="unit"/>
<csml:parameter key="csml-variable:parameter:global" value="false"/>
</csml:variable>
</csml:entitySimulationProperty>
<csml:viewProperty>
<csml:position positionID="default" position="auto" x="4545.4" y="3187.25"/>
<csml:shape shapeID="default" visible="true">
<csml:toolSpecificGraphics>
<fig:figure xmlns:fig="http://www.csml.org/csml/cigraphics">
<fig:continuousEntity name="default" depth="0" visible="true"/>
</fig:figure>
</csml:toolSpecificGraphics>
</csml:shape>
</csml:viewProperty>
<csml:biologicalProperty refCellComponentID="cso30:i:CC_CellComponent">
<csml:property key="extension" value=""/>
<csml:property key="accession" value=""/>
<csml:property key="probeID" value=""/>
</csml:biologicalProperty>
<csml:comments>
<csml:comment type="text"></csml:comment>
</csml:comments>
</csml:entity>
<csml:entity id="e490" name="Cbl_dephosphorylation_Vmax " type="cso30:c:-">
<csml:entitySimulationProperty>
<csml:variable variableID="V17" type="csml-variable:Double">
<csml:parameter key="csml-variable:parameter:initialValue" value="12.276604"/>
<csml:parameter key="csml-variable:parameter:maximumValue" value="infinite"/>
<csml:parameter key="csml-variable:parameter:minimumValue" value="0"/>
<csml:parameter key="csml-variable:parameter:unit" value="unit"/>
<csml:parameter key="csml-variable:parameter:global" value="false"/>
</csml:variable>
</csml:entitySimulationProperty>
<csml:viewProperty>
<csml:position positionID="default" position="auto" x="7085.599999999999" y="1114.5"/>
<csml:shape shapeID="default" visible="true">
<csml:toolSpecificGraphics>
<fig:figure xmlns:fig="http://www.csml.org/csml/cigraphics">
<fig:continuousEntity name="default" depth="0" visible="true"/>
</fig:figure>
</csml:toolSpecificGraphics>
</csml:shape>
</csml:viewProperty>
<csml:biologicalProperty refCellComponentID="cso30:i:CC_CellComponent">
<csml:property key="extension" value=""/>
<csml:property key="accession" value=""/>
<csml:property key="probeID" value=""/>
</csml:biologicalProperty>
<csml:comments>
<csml:comment type="text"></csml:comment>
</csml:comments>
</csml:entity>
<csml:entity id="e491" name="Cbl_dephosphorylation_Km " type="cso30:c:-">
<csml:entitySimulationProperty>
<csml:variable variableID="Km17" type="csml-variable:Double">
<csml:parameter key="csml-variable:parameter:initialValue" value="22.537845"/>
<csml:parameter key="csml-variable:parameter:maximumValue" value="infinite"/>
<csml:parameter key="csml-variable:parameter:minimumValue" value="0"/>
<csml:parameter key="csml-variable:parameter:unit" value="unit"/>
<csml:parameter key="csml-variable:parameter:global" value="false"/>
</csml:variable>
</csml:entitySimulationProperty>
<csml:viewProperty>
<csml:position positionID="default" position="auto" x="7085.599999999999" y="1190.5"/>
<csml:shape shapeID="default" visible="true">
<csml:toolSpecificGraphics>
<fig:figure xmlns:fig="http://www.csml.org/csml/cigraphics">
<fig:continuousEntity name="default" depth="0" visible="true"/>
</fig:figure>
</csml:toolSpecificGraphics>
</csml:shape>
</csml:viewProperty>
<csml:biologicalProperty refCellComponentID="cso30:i:CC_CellComponent">
<csml:property key="extension" value=""/>
<csml:property key="accession" value=""/>
<csml:property key="probeID" value=""/>
</csml:biologicalProperty>
<csml:comments>
<csml:comment type="text"></csml:comment>
</csml:comments>
</csml:entity>
<csml:entity id="e494" name="Shc_dephosphorylation_Vmax " type="cso30:c:-">
<csml:entitySimulationProperty>
<csml:variable variableID="V15" type="csml-variable:Double">
<csml:parameter key="csml-variable:parameter:initialValue" value="5.315009"/>
<csml:parameter key="csml-variable:parameter:maximumValue" value="infinite"/>
<csml:parameter key="csml-variable:parameter:minimumValue" value="0"/>
<csml:parameter key="csml-variable:parameter:unit" value="unit"/>
<csml:parameter key="csml-variable:parameter:global" value="false"/>
</csml:variable>
</csml:entitySimulationProperty>
<csml:viewProperty>
<csml:position positionID="default" position="auto" x="2445.45" y="1202.0"/>
<csml:shape shapeID="default" visible="true">
<csml:toolSpecificGraphics>
<fig:figure xmlns:fig="http://www.csml.org/csml/cigraphics">
<fig:continuousEntity name="default" depth="0" visible="true"/>
</fig:figure>
</csml:toolSpecificGraphics>
</csml:shape>
</csml:viewProperty>
<csml:biologicalProperty refCellComponentID="cso30:i:CC_CellComponent">
<csml:property key="extension" value=""/>
<csml:property key="accession" value=""/>
<csml:property key="probeID" value=""/>
</csml:biologicalProperty>
<csml:comments>
<csml:comment type="text"></csml:comment>
</csml:comments>
</csml:entity>
<csml:entity id="e495" name="Shc_dephosphorylation_Km " type="cso30:c:-">
<csml:entitySimulationProperty>
<csml:variable variableID="Km15" type="csml-variable:Double">
<csml:parameter key="csml-variable:parameter:initialValue" value="45.452306"/>
<csml:parameter key="csml-variable:parameter:maximumValue" value="infinite"/>
<csml:parameter key="csml-variable:parameter:minimumValue" value="0"/>
<csml:parameter key="csml-variable:parameter:unit" value="unit"/>
<csml:parameter key="csml-variable:parameter:global" value="false"/>
</csml:variable>
</csml:entitySimulationProperty>
<csml:viewProperty>
<csml:position positionID="default" position="auto" x="2445.45" y="1262.75"/>
<csml:shape shapeID="default" visible="true">
<csml:toolSpecificGraphics>
<fig:figure xmlns:fig="http://www.csml.org/csml/cigraphics">
<fig:continuousEntity name="default" depth="0" visible="true"/>
</fig:figure>
</csml:toolSpecificGraphics>
</csml:shape>
</csml:viewProperty>
<csml:biologicalProperty refCellComponentID="cso30:i:CC_CellComponent">
<csml:property key="extension" value=""/>
<csml:property key="accession" value=""/>
<csml:property key="probeID" value=""/>
</csml:biologicalProperty>
<csml:comments>
<csml:comment type="text"></csml:comment>
</csml:comments>
</csml:entity>
<csml:entity id="e498" name="Shp2_dephosphorylation_Vmax " type="cso30:c:-">
<csml:entitySimulationProperty>
<csml:variable variableID="V16" type="csml-variable:Double">
<csml:parameter key="csml-variable:parameter:initialValue" value="5.599198"/>
<csml:parameter key="csml-variable:parameter:maximumValue" value="infinite"/>
<csml:parameter key="csml-variable:parameter:minimumValue" value="0"/>
<csml:parameter key="csml-variable:parameter:unit" value="unit"/>
<csml:parameter key="csml-variable:parameter:global" value="false"/>
</csml:variable>
</csml:entitySimulationProperty>
<csml:viewProperty>
<csml:position positionID="default" position="auto" x="2545.7999999999997" y="761.25"/>
<csml:shape shapeID="default" visible="true">
<csml:toolSpecificGraphics>
<fig:figure xmlns:fig="http://www.csml.org/csml/cigraphics">
<fig:continuousEntity name="default" depth="0" visible="true"/>
</fig:figure>
</csml:toolSpecificGraphics>
</csml:shape>
</csml:viewProperty>
<csml:biologicalProperty refCellComponentID="cso30:i:CC_CellComponent">
<csml:property key="extension" value=""/>
<csml:property key="accession" value=""/>
<csml:property key="probeID" value=""/>
</csml:biologicalProperty>
<csml:comments>
<csml:comment type="text"></csml:comment>
</csml:comments>
</csml:entity>
<csml:entity id="e499" name="Shp2_dephosphorylation_Km " type="cso30:c:-">
<csml:entitySimulationProperty>
<csml:variable variableID="Km16" type="csml-variable:Double">
<csml:parameter key="csml-variable:parameter:initialValue" value="51.348758"/>
<csml:parameter key="csml-variable:parameter:maximumValue" value="infinite"/>
<csml:parameter key="csml-variable:parameter:minimumValue" value="0"/>
<csml:parameter key="csml-variable:parameter:unit" value="unit"/>
<csml:parameter key="csml-variable:parameter:global" value="false"/>
</csml:variable>
</csml:entitySimulationProperty>
<csml:viewProperty>
<csml:position positionID="default" position="auto" x="2545.7999999999997" y="824.5"/>
<csml:shape shapeID="default" visible="true">
<csml:toolSpecificGraphics>
<fig:figure xmlns:fig="http://www.csml.org/csml/cigraphics">
<fig:continuousEntity name="default" depth="0" visible="true"/>
</fig:figure>
</csml:toolSpecificGraphics>
</csml:shape>
</csml:viewProperty>
<csml:biologicalProperty refCellComponentID="cso30:i:CC_CellComponent">
<csml:property key="extension" value=""/>
<csml:property key="accession" value=""/>
<csml:property key="probeID" value=""/>
</csml:biologicalProperty>
<csml:comments>
<csml:comment type="text"></csml:comment>
</csml:comments>
</csml:entity>
<csml:entity id="e502" name="EGFR@L" type="cso30:c:Protein">
<csml:entitySimulationProperty>
<csml:variable variableID="m101" type="csml-variable:Double">
<csml:parameter key="csml-variable:parameter:initialValue" value="0"/>
<csml:parameter key="csml-variable:parameter:maximumValue" value="infinite"/>
<csml:parameter key="csml-variable:parameter:minimumValue" value="0"/>
<csml:parameter key="csml-variable:parameter:unit" value="unit"/>
<csml:parameter key="csml-variable:parameter:global" value="false"/>
</csml:variable>
</csml:entitySimulationProperty>
<csml:viewProperty>
<csml:position positionID="default" position="auto" x="219.1592356687898" y="961.3529411764706"/>
<csml:shape shapeID="default" visible="true">
<csml:image width="39.36305732484077" height="60.00000000000001" filePath="" fileType="resourceFile" fileFormat="svg" resourceID="13" outlineColor="0 0 0 0"></csml:image>
<csml:toolSpecificGraphics/>
</csml:shape>
</csml:viewProperty>
<csml:biologicalProperty refCellComponentID="cso30:i:CC_CellComponent">
<csml:property key="extension" value=""/>
<csml:property key="accession" value=""/>
<csml:property key="probeID" value=""/>
</csml:biologicalProperty>
<csml:comments>
<csml:comment type="text"></csml:comment>
</csml:comments>
</csml:entity>
<csml:entity id="e503" name="p-EGFR@L" type="cso30:c:Complex">
<csml:entitySimulationProperty>
<csml:variable variableID="m226" type="csml-variable:Double">
<csml:parameter key="csml-variable:parameter:initialValue" value="0"/>
<csml:parameter key="csml-variable:parameter:maximumValue" value="infinite"/>
<csml:parameter key="csml-variable:parameter:minimumValue" value="0"/>
<csml:parameter key="csml-variable:parameter:unit" value="unit"/>
<csml:parameter key="csml-variable:parameter:global" value="false"/>
</csml:variable>
</csml:entitySimulationProperty>
<csml:viewProperty>
<csml:position positionID="default" position="auto" x="976.8004174497743" y="962.3529411764706"/>
<csml:shape shapeID="default" visible="true">
<csml:image width="31.139240506329116" height="60.0" filePath="" fileType="resourceFile" fileFormat="svg" resourceID="6" outlineColor="0 0 0 0"></csml:image>
<csml:toolSpecificGraphics/>
</csml:shape>
</csml:viewProperty>
<csml:biologicalProperty refCellComponentID="cso30:i:CC_CellComponent">
<csml:property key="extension" value=""/>
<csml:property key="accession" value=""/>
<csml:property key="probeID" value=""/>
</csml:biologicalProperty>
<csml:comments>
<csml:comment type="text"></csml:comment>
</csml:comments>
</csml:entity>
<csml:entity id="e504" name="ub-EGFR@L" type="cso30:c:Protein">
<csml:entitySimulationProperty>
<csml:variable variableID="m227" type="csml-variable:Double">
<csml:parameter key="csml-variable:parameter:initialValue" value="0"/>
<csml:parameter key="csml-variable:parameter:maximumValue" value="infinite"/>
<csml:parameter key="csml-variable:parameter:minimumValue" value="0"/>
<csml:parameter key="csml-variable:parameter:unit" value="unit"/>
<csml:parameter key="csml-variable:parameter:global" value="false"/>
</csml:variable>
</csml:entitySimulationProperty>
<csml:viewProperty>
<csml:position positionID="default" position="auto" x="1243.15923566879" y="961.3529411764706"/>
<csml:shape shapeID="default" visible="true">
<csml:image width="39.36305732484077" height="60.00000000000001" filePath="" fileType="resourceFile" fileFormat="svg" resourceID="13" outlineColor="0 0 0 0"></csml:image>
<csml:toolSpecificGraphics/>
</csml:shape>
</csml:viewProperty>
<csml:biologicalProperty refCellComponentID="cso30:i:CC_CellComponent">
<csml:property key="extension" value=""/>
<csml:property key="accession" value=""/>
<csml:property key="probeID" value=""/>
</csml:biologicalProperty>
<csml:comments>
<csml:comment type="text"></csml:comment>
</csml:comments>
</csml:entity>
<csml:entity id="e505" name="ub-p-EGFR@L" type="cso30:c:Complex">
<csml:entitySimulationProperty>
<csml:variable variableID="m229" type="csml-variable:Double">
<csml:parameter key="csml-variable:parameter:initialValue" value="0"/>
<csml:parameter key="csml-variable:parameter:maximumValue" value="infinite"/>
<csml:parameter key="csml-variable:parameter:minimumValue" value="0"/>
<csml:parameter key="csml-variable:parameter:unit" value="unit"/>
<csml:parameter key="csml-variable:parameter:global" value="false"/>
</csml:variable>
</csml:entitySimulationProperty>
<csml:viewProperty>
<csml:position positionID="default" position="auto" x="1829.300417449774" y="961.3529411764706"/>
<csml:shape shapeID="default" visible="true">
<csml:image width="31.139240506329116" height="60.0" filePath="" fileType="resourceFile" fileFormat="svg" resourceID="6" outlineColor="0 0 0 0"></csml:image>
<csml:toolSpecificGraphics/>
</csml:shape>
</csml:viewProperty>
<csml:biologicalProperty refCellComponentID="cso30:i:CC_CellComponent">
<csml:property key="extension" value=""/>
<csml:property key="accession" value=""/>
<csml:property key="probeID" value=""/>
</csml:biologicalProperty>
<csml:comments>
<csml:comment type="text"></csml:comment>
</csml:comments>
</csml:entity>
<csml:entity id="e251" name="CpP" type="cso30:c:-">
<csml:entitySimulationProperty>
<csml:variable variableID="m239" type="csml-variable:Double">
<csml:parameter key="csml-variable:parameter:initialValue" value="0"/>
<csml:parameter key="csml-variable:parameter:maximumValue" value="infinite"/>
<csml:parameter key="csml-variable:parameter:minimumValue" value="0"/>
<csml:parameter key="csml-variable:parameter:unit" value="unit"/>
<csml:parameter key="csml-variable:parameter:global" value="false"/>
</csml:variable>
</csml:entitySimulationProperty>
<csml:viewProperty>
<csml:position positionID="default" position="auto" x="2545.5" y="2389.5"/>
<csml:shape shapeID="default" visible="true">
<csml:toolSpecificGraphics>
<fig:figure xmlns:fig="http://www.csml.org/csml/cigraphics">
<fig:continuousEntity name="default" depth="0" visible="true"/>
</fig:figure>
</csml:toolSpecificGraphics>
</csml:shape>
</csml:viewProperty>
<csml:biologicalProperty refCellComponentID="cso30:i:CC_CellComponent">
<csml:property key="extension" value=""/>
<csml:property key="accession" value=""/>
<csml:property key="probeID" value=""/>
</csml:biologicalProperty>
<csml:comments>
<csml:comment type="text"></csml:comment>
</csml:comments>
</csml:entity>
<csml:entity id="e7" name="Cfree-ubEr@PM" type="cso30:c:-">
<csml:entitySimulationProperty>
<csml:variable variableID="m8" type="csml-variable:Double">
<csml:parameter key="csml-variable:parameter:initialValue" value="0"/>
<csml:parameter key="csml-variable:parameter:maximumValue" value="infinite"/>
<csml:parameter key="csml-variable:parameter:minimumValue" value="0"/>
<csml:parameter key="csml-variable:parameter:unit" value="unit"/>
<csml:parameter key="csml-variable:parameter:global" value="false"/>
</csml:variable>
</csml:entitySimulationProperty>
<csml:viewProperty>
<csml:position positionID="default" position="auto" x="777.5" y="67.5"/>
<csml:shape shapeID="default" visible="true">
<csml:toolSpecificGraphics>
<fig:figure xmlns:fig="http://www.csml.org/csml/cigraphics">
<fig:continuousEntity name="default" depth="0" visible="true"/>
</fig:figure>
</csml:toolSpecificGraphics>
</csml:shape>
</csml:viewProperty>
<csml:biologicalProperty refCellComponentID="cso30:i:CC_CellComponent">
<csml:property key="extension" value=""/>
<csml:property key="accession" value=""/>
<csml:property key="probeID" value=""/>
</csml:biologicalProperty>
<csml:comments>
<csml:comment type="text"></csml:comment>
</csml:comments>
</csml:entity>
<csml:entity id="e9" name="Cub-pEr@PM" type="cso30:c:-">
<csml:entitySimulationProperty>
<csml:variable variableID="m9" type="csml-variable:Double">
<csml:parameter key="csml-variable:parameter:initialValue" value="0"/>
<csml:parameter key="csml-variable:parameter:maximumValue" value="infinite"/>
<csml:parameter key="csml-variable:parameter:minimumValue" value="0"/>
<csml:parameter key="csml-variable:parameter:unit" value="unit"/>
<csml:parameter key="csml-variable:parameter:global" value="false"/>
</csml:variable>
</csml:entitySimulationProperty>
<csml:viewProperty>
<csml:position positionID="default" position="auto" x="625.5" y="1881.5"/>
<csml:shape shapeID="default" visible="true">
<csml:toolSpecificGraphics>
<fig:figure xmlns:fig="http://www.csml.org/csml/cigraphics">
<fig:continuousEntity name="default" depth="0" visible="true"/>
</fig:figure>
</csml:toolSpecificGraphics>
</csml:shape>
</csml:viewProperty>
<csml:biologicalProperty refCellComponentID="cso30:i:CC_CellComponent">
<csml:property key="extension" value=""/>
<csml:property key="accession" value=""/>
<csml:property key="probeID" value=""/>
</csml:biologicalProperty>
<csml:comments>
<csml:comment type="text"></csml:comment>
</csml:comments>
</csml:entity>
<csml:entity id="e26" name="Cfree-ubEr@E" type="cso30:c:-">
<csml:entitySimulationProperty>
<csml:variable variableID="m26" type="csml-variable:Double">
<csml:parameter key="csml-variable:parameter:initialValue" value="0"/>
<csml:parameter key="csml-variable:parameter:maximumValue" value="infinite"/>
<csml:parameter key="csml-variable:parameter:minimumValue" value="0"/>
<csml:parameter key="csml-variable:parameter:unit" value="unit"/>
<csml:parameter key="csml-variable:parameter:global" value="false"/>
</csml:variable>
</csml:entitySimulationProperty>
<csml:viewProperty>
<csml:position positionID="default" position="auto" x="2081.5" y="1251.5"/>
<csml:shape shapeID="default" visible="true">
<csml:toolSpecificGraphics>
<fig:figure xmlns:fig="http://www.csml.org/csml/cigraphics">
<fig:continuousEntity name="default" depth="0" visible="true"/>
</fig:figure>
</csml:toolSpecificGraphics>
</csml:shape>
</csml:viewProperty>
<csml:biologicalProperty refCellComponentID="cso30:i:CC_CellComponent">
<csml:property key="extension" value=""/>
<csml:property key="accession" value=""/>
<csml:property key="probeID" value=""/>
</csml:biologicalProperty>
<csml:comments>
<csml:comment type="text"></csml:comment>
</csml:comments>
</csml:entity>
<csml:entity id="e59" name="CpEr@E" type="cso30:c:-">
<csml:entitySimulationProperty>
<csml:variable variableID="m59" type="csml-variable:Double">
<csml:parameter key="csml-variable:parameter:initialValue" value="0"/>
<csml:parameter key="csml-variable:parameter:maximumValue" value="infinite"/>
<csml:parameter key="csml-variable:parameter:minimumValue" value="0"/>
<csml:parameter key="csml-variable:parameter:unit" value="unit"/>
<csml:parameter key="csml-variable:parameter:global" value="false"/>
</csml:variable>
</csml:entitySimulationProperty>
<csml:viewProperty>
<csml:position positionID="default" position="auto" x="4449.5" y="33.5"/>
<csml:shape shapeID="default" visible="true">
<csml:toolSpecificGraphics>
<fig:figure xmlns:fig="http://www.csml.org/csml/cigraphics">
<fig:continuousEntity name="default" depth="0" visible="true"/>
</fig:figure>
</csml:toolSpecificGraphics>
</csml:shape>
</csml:viewProperty>
<csml:biologicalProperty refCellComponentID="cso30:i:CC_CellComponent">
<csml:property key="extension" value=""/>
<csml:property key="accession" value=""/>
<csml:property key="probeID" value=""/>
</csml:biologicalProperty>
<csml:comments>
<csml:comment type="text"></csml:comment>
</csml:comments>
</csml:entity>
<csml:entity id="e61" name="&#8721;Htotal" type="cso30:c:-">
<csml:entitySimulationProperty>
<csml:variable variableID="m61" type="csml-variable:Double">
<csml:parameter key="csml-variable:parameter:maximumValue" value="infinite"/>
<csml:parameter key="csml-variable:parameter:minimumValue" value="0"/>
<csml:parameter key="csml-variable:parameter:unit" value="unit"/>
<csml:parameter key="csml-variable:parameter:evaluateScriptOnce" value="false"/>
<csml:parameter key="csml-variable:parameter:global" value="false"/>
<csml:script key="csml-variable:parameter:initialValue" language="pnuts">m119+m10</csml:script>
</csml:variable>
</csml:entitySimulationProperty>
<csml:viewProperty>
<csml:position positionID="default" position="auto" x="2833.5" y="921.5"/>
<csml:shape shapeID="default" visible="true">
<csml:toolSpecificGraphics>
<fig:figure xmlns:fig="http://www.csml.org/csml/cigraphics">
<fig:continuousEntity name="default" depth="0" visible="true"/>
</fig:figure>
</csml:toolSpecificGraphics>
</csml:shape>
</csml:viewProperty>
<csml:biologicalProperty refCellComponentID="cso30:i:CC_CellComponent">
<csml:property key="extension" value=""/>
<csml:property key="accession" value=""/>
<csml:property key="probeID" value=""/>
</csml:biologicalProperty>
<csml:comments>
<csml:comment type="text"></csml:comment>
</csml:comments>
</csml:entity>
<csml:entity id="e89" name="Cfree-A" type="cso30:c:-">
<csml:entitySimulationProperty>
<csml:variable variableID="m89" type="csml-variable:Double">
<csml:parameter key="csml-variable:parameter:initialValue" value="0"/>
<csml:parameter key="csml-variable:parameter:maximumValue" value="infinite"/>
<csml:parameter key="csml-variable:parameter:minimumValue" value="0"/>
<csml:parameter key="csml-variable:parameter:unit" value="unit"/>
<csml:parameter key="csml-variable:parameter:global" value="false"/>
</csml:variable>
</csml:entitySimulationProperty>
<csml:viewProperty>
<csml:position positionID="default" position="auto" x="3817.5" y="2533.5"/>
<csml:shape shapeID="default" visible="true">
<csml:toolSpecificGraphics>
<fig:figure xmlns:fig="http://www.csml.org/csml/cigraphics">
<fig:continuousEntity name="default" depth="0" visible="true"/>
</fig:figure>
</csml:toolSpecificGraphics>
</csml:shape>
</csml:viewProperty>
<csml:biologicalProperty refCellComponentID="cso30:i:CC_CellComponent">
<csml:property key="extension" value=""/>
<csml:property key="accession" value=""/>
<csml:property key="probeID" value=""/>
</csml:biologicalProperty>
<csml:comments>
<csml:comment type="text"></csml:comment>
</csml:comments>
</csml:entity>
<csml:entity id="e40" name="deg_EGFR_" type="cso30:c:-">
<csml:entitySimulationProperty>
<csml:variable variableID="m40" type="csml-variable:Double">
<csml:parameter key="csml-variable:parameter:initialValue" value="0"/>
<csml:parameter key="csml-variable:parameter:maximumValue" value="infinite"/>
<csml:parameter key="csml-variable:parameter:minimumValue" value="0"/>
<csml:parameter key="csml-variable:parameter:unit" value="unit"/>
<csml:parameter key="csml-variable:parameter:global" value="false"/>
</csml:variable>
</csml:entitySimulationProperty>
<csml:viewProperty>
<csml:position positionID="default" position="auto" x="757.5" y="1277.5"/>
<csml:shape shapeID="default" visible="true">
<csml:toolSpecificGraphics>
<fig:figure xmlns:fig="http://www.csml.org/csml/cigraphics">
<fig:continuousEntity name="default" depth="0" visible="true"/>
</fig:figure>
</csml:toolSpecificGraphics>
</csml:shape>
</csml:viewProperty>
<csml:biologicalProperty refCellComponentID="cso30:i:CC_CellComponent">
<csml:property key="extension" value=""/>
<csml:property key="accession" value=""/>
<csml:property key="probeID" value=""/>
</csml:biologicalProperty>
<csml:comments>
<csml:comment type="text"></csml:comment>
</csml:comments>
</csml:entity>
<csml:entity id="e108" name="p-EGFR@[P,E]_total" type="cso30:c:-">
<csml:entitySimulationProperty>
<csml:variable variableID="m103" type="csml-variable:Double">
<csml:parameter key="csml-variable:parameter:maximumValue" value="infinite"/>
<csml:parameter key="csml-variable:parameter:minimumValue" value="0"/>
<csml:parameter key="csml-variable:parameter:unit" value="unit"/>
<csml:parameter key="csml-variable:parameter:evaluateScriptOnce" value="false"/>
<csml:parameter key="csml-variable:parameter:global" value="false"/>
<csml:script key="csml-variable:parameter:initialValue" language="pnuts">m33+m60+m95+m96</csml:script>
</csml:variable>
</csml:entitySimulationProperty>
<csml:viewProperty>
<csml:position positionID="default" position="auto" x="909.5" y="1321.5"/>
<csml:shape shapeID="default" visible="true">
<csml:toolSpecificGraphics>
<fig:figure xmlns:fig="http://www.csml.org/csml/cigraphics">
<fig:continuousEntity name="default" depth="0" visible="true"/>
</fig:figure>
</csml:toolSpecificGraphics>
</csml:shape>
</csml:viewProperty>
<csml:biologicalProperty refCellComponentID="cso30:i:CC_CellComponent">
<csml:property key="extension" value=""/>
<csml:property key="accession" value=""/>
<csml:property key="probeID" value=""/>
</csml:biologicalProperty>
<csml:comments>
<csml:comment type="text"></csml:comment>
</csml:comments>
</csml:entity>
<csml:entity id="e109" name="ub-EGFR@PM_total" type="cso30:c:-">
<csml:entitySimulationProperty>
<csml:variable variableID="m104" type="csml-variable:Double">
<csml:parameter key="csml-variable:parameter:maximumValue" value="infinite"/>
<csml:parameter key="csml-variable:parameter:minimumValue" value="0"/>
<csml:parameter key="csml-variable:parameter:unit" value="unit"/>
<csml:parameter key="csml-variable:parameter:evaluateScriptOnce" value="false"/>
<csml:parameter key="csml-variable:parameter:global" value="false"/>
<csml:script key="csml-variable:parameter:initialValue" language="pnuts">m105+m107+m109</csml:script>
</csml:variable>
</csml:entitySimulationProperty>
<csml:viewProperty>
<csml:position positionID="default" position="auto" x="485.5" y="2073.5"/>
<csml:shape shapeID="default" visible="true">
<csml:toolSpecificGraphics>
<fig:figure xmlns:fig="http://www.csml.org/csml/cigraphics">
<fig:continuousEntity name="default" depth="0" visible="true"/>
</fig:figure>
</csml:toolSpecificGraphics>
</csml:shape>
</csml:viewProperty>
<csml:biologicalProperty refCellComponentID="cso30:i:CC_CellComponent">
<csml:property key="extension" value=""/>
<csml:property key="accession" value=""/>
<csml:property key="probeID" value=""/>
</csml:biologicalProperty>
<csml:comments>
<csml:comment type="text"></csml:comment>
</csml:comments>
</csml:entity>
<csml:entity id="e110" name="Internalized EGF_total" type="cso30:c:-">
<csml:entitySimulationProperty>
<csml:variable variableID="m106" type="csml-variable:Double">
<csml:parameter key="csml-variable:parameter:maximumValue" value="infinite"/>
<csml:parameter key="csml-variable:parameter:minimumValue" value="0"/>
<csml:parameter key="csml-variable:parameter:unit" value="unit"/>
<csml:parameter key="csml-variable:parameter:evaluateScriptOnce" value="false"/>
<csml:parameter key="csml-variable:parameter:global" value="false"/>
<csml:script key="csml-variable:parameter:initialValue" language="pnuts">m86+m93+(m58+m60+m98+m96)*2+m92+m88</csml:script>
</csml:variable>
</csml:entitySimulationProperty>
<csml:viewProperty>
<csml:position positionID="default" position="auto" x="481.0" y="2475.5"/>
<csml:shape shapeID="default" visible="true">
<csml:toolSpecificGraphics>
<fig:figure xmlns:fig="http://www.csml.org/csml/cigraphics">
<fig:continuousEntity name="default" depth="0" visible="true"/>
</fig:figure>
</csml:toolSpecificGraphics>
</csml:shape>
</csml:viewProperty>
<csml:biologicalProperty refCellComponentID="cso30:i:CC_CellComponent">
<csml:property key="extension" value=""/>
<csml:property key="accession" value=""/>
<csml:property key="probeID" value=""/>
</csml:biologicalProperty>
<csml:comments>
<csml:comment type="text"></csml:comment>
</csml:comments>
</csml:entity>
<csml:entity id="e128" name="EGFR@L" type="cso30:c:-">
<csml:entitySimulationProperty>
<csml:variable variableID="m112" type="csml-variable:Double">
<csml:parameter key="csml-variable:parameter:maximumValue" value="infinite"/>
<csml:parameter key="csml-variable:parameter:minimumValue" value="0"/>
<csml:parameter key="csml-variable:parameter:unit" value="unit"/>
<csml:parameter key="csml-variable:parameter:evaluateScriptOnce" value="false"/>
<csml:parameter key="csml-variable:parameter:global" value="false"/>
<csml:script key="csml-variable:parameter:initialValue" language="pnuts">m101+m226+m227+m229</csml:script>
</csml:variable>
</csml:entitySimulationProperty>
<csml:viewProperty>
<csml:position positionID="default" position="auto" x="277.5" y="1317.5"/>
<csml:shape shapeID="default" visible="true">
<csml:toolSpecificGraphics>
<fig:figure xmlns:fig="http://www.csml.org/csml/cigraphics">
<fig:continuousEntity name="default" depth="0" visible="true"/>
</fig:figure>
</csml:toolSpecificGraphics>
</csml:shape>
</csml:viewProperty>
<csml:biologicalProperty refCellComponentID="cso30:i:CC_CellComponent">
<csml:property key="extension" value=""/>
<csml:property key="accession" value=""/>
<csml:property key="probeID" value=""/>
</csml:biologicalProperty>
<csml:comments>
<csml:comment type="text"></csml:comment>
</csml:comments>
</csml:entity>
<csml:entity id="e63" name="Cfree-G" type="cso30:c:-">
<csml:entitySimulationProperty>
<csml:variable variableID="m113" type="csml-variable:Double">
<csml:parameter key="csml-variable:parameter:initialValue" value="0"/>
<csml:parameter key="csml-variable:parameter:maximumValue" value="infinite"/>
<csml:parameter key="csml-variable:parameter:minimumValue" value="0"/>
<csml:parameter key="csml-variable:parameter:unit" value="unit"/>
<csml:parameter key="csml-variable:parameter:global" value="false"/>
</csml:variable>
</csml:entitySimulationProperty>
<csml:viewProperty>
<csml:position positionID="default" position="auto" x="4845.5" y="557.5"/>
<csml:shape shapeID="default" visible="true">
<csml:toolSpecificGraphics>
<fig:figure xmlns:fig="http://www.csml.org/csml/cigraphics">
<fig:continuousEntity name="default" depth="0" visible="true"/>
</fig:figure>
</csml:toolSpecificGraphics>
</csml:shape>
</csml:viewProperty>
<csml:biologicalProperty refCellComponentID="cso30:i:CC_CellComponent">
<csml:property key="extension" value=""/>
<csml:property key="accession" value=""/>
<csml:property key="probeID" value=""/>
</csml:biologicalProperty>
<csml:comments>
<csml:comment type="text"></csml:comment>
</csml:comments>
</csml:entity>
<csml:entity id="e183" name="Cfree-pEr" type="cso30:c:-">
<csml:entitySimulationProperty>
<csml:variable variableID="m164" type="csml-variable:Double">
<csml:parameter key="csml-variable:parameter:initialValue" value="0"/>
<csml:parameter key="csml-variable:parameter:maximumValue" value="infinite"/>
<csml:parameter key="csml-variable:parameter:minimumValue" value="0"/>
<csml:parameter key="csml-variable:parameter:unit" value="unit"/>
<csml:parameter key="csml-variable:parameter:global" value="false"/>
</csml:variable>
</csml:entitySimulationProperty>
<csml:viewProperty>
<csml:position positionID="default" position="auto" x="1425.5" y="1277.5"/>
<csml:shape shapeID="default" visible="true">
<csml:toolSpecificGraphics>
<fig:figure xmlns:fig="http://www.csml.org/csml/cigraphics">
<fig:continuousEntity name="default" depth="0" visible="true"/>
</fig:figure>
</csml:toolSpecificGraphics>
</csml:shape>
</csml:viewProperty>
<csml:biologicalProperty refCellComponentID="cso30:i:CC_CellComponent">
<csml:property key="extension" value=""/>
<csml:property key="accession" value=""/>
<csml:property key="probeID" value=""/>
</csml:biologicalProperty>
<csml:comments>
<csml:comment type="text"></csml:comment>
</csml:comments>
</csml:entity>
<csml:entity id="e97" name="Cfree-H" type="cso30:c:-">
<csml:entitySimulationProperty>
<csml:variable variableID="m91" type="csml-variable:Double">
<csml:parameter key="csml-variable:parameter:initialValue" value="0"/>
<csml:parameter key="csml-variable:parameter:maximumValue" value="infinite"/>
<csml:parameter key="csml-variable:parameter:minimumValue" value="0"/>
<csml:parameter key="csml-variable:parameter:unit" value="unit"/>
<csml:parameter key="csml-variable:parameter:global" value="false"/>
</csml:variable>
</csml:entitySimulationProperty>
<csml:viewProperty>
<csml:position positionID="default" position="auto" x="6001.5" y="517.5"/>
<csml:shape shapeID="default" visible="true">
<csml:toolSpecificGraphics>
<fig:figure xmlns:fig="http://www.csml.org/csml/cigraphics">
<fig:continuousEntity name="default" depth="0" visible="true"/>
</fig:figure>
</csml:toolSpecificGraphics>
</csml:shape>
</csml:viewProperty>
<csml:biologicalProperty refCellComponentID="cso30:i:CC_CellComponent">
<csml:property key="extension" value=""/>
<csml:property key="accession" value=""/>
<csml:property key="probeID" value=""/>
</csml:biologicalProperty>
<csml:comments>
<csml:comment type="text"></csml:comment>
</csml:comments>
</csml:entity>
<csml:entity id="e78" name="Cfree-C" type="cso30:c:-">
<csml:entitySimulationProperty>
<csml:variable variableID="m78" type="csml-variable:Double">
<csml:parameter key="csml-variable:parameter:initialValue" value="0"/>
<csml:parameter key="csml-variable:parameter:maximumValue" value="infinite"/>
<csml:parameter key="csml-variable:parameter:minimumValue" value="0"/>
<csml:parameter key="csml-variable:parameter:unit" value="unit"/>
<csml:parameter key="csml-variable:parameter:global" value="false"/>
</csml:variable>
</csml:entitySimulationProperty>
<csml:viewProperty>
<csml:position positionID="default" position="auto" x="5733.5" y="1057.5"/>
<csml:shape shapeID="default" visible="true">
<csml:toolSpecificGraphics>
<fig:figure xmlns:fig="http://www.csml.org/csml/cigraphics">
<fig:continuousEntity name="default" depth="0" visible="true"/>
</fig:figure>
</csml:toolSpecificGraphics>
</csml:shape>
</csml:viewProperty>
<csml:biologicalProperty refCellComponentID="cso30:i:CC_CellComponent">
<csml:property key="extension" value=""/>
<csml:property key="accession" value=""/>
<csml:property key="probeID" value=""/>
</csml:biologicalProperty>
<csml:comments>
<csml:comment type="text"></csml:comment>
</csml:comments>
</csml:entity>
<csml:entity id="e66" name="CH@Er" type="cso30:c:-">
<csml:entitySimulationProperty>
<csml:variable variableID="m63" type="csml-variable:Double">
<csml:parameter key="csml-variable:parameter:initialValue" value="0"/>
<csml:parameter key="csml-variable:parameter:maximumValue" value="infinite"/>
<csml:parameter key="csml-variable:parameter:minimumValue" value="0"/>
<csml:parameter key="csml-variable:parameter:unit" value="unit"/>
<csml:parameter key="csml-variable:parameter:global" value="false"/>
</csml:variable>
</csml:entitySimulationProperty>
<csml:viewProperty>
<csml:position positionID="default" position="auto" x="2805.5" y="657.5"/>
<csml:shape shapeID="default" visible="true">
<csml:toolSpecificGraphics>
<fig:figure xmlns:fig="http://www.csml.org/csml/cigraphics">
<fig:continuousEntity name="default" depth="0" visible="true"/>
</fig:figure>
</csml:toolSpecificGraphics>
</csml:shape>
</csml:viewProperty>
<csml:biologicalProperty refCellComponentID="cso30:i:CC_CellComponent">
<csml:property key="extension" value=""/>
<csml:property key="accession" value=""/>
<csml:property key="probeID" value=""/>
</csml:biologicalProperty>
<csml:comments>
<csml:comment type="text"></csml:comment>
</csml:comments>
</csml:entity>
<csml:entity id="e32" name="active-ERK_total" type="cso30:c:-">
<csml:entitySimulationProperty>
<csml:variable variableID="m12" type="csml-variable:Double">
<csml:parameter key="csml-variable:parameter:maximumValue" value="infinite"/>
<csml:parameter key="csml-variable:parameter:minimumValue" value="0"/>
<csml:parameter key="csml-variable:parameter:unit" value="unit"/>
<csml:parameter key="csml-variable:parameter:evaluateScriptOnce" value="false"/>
<csml:parameter key="csml-variable:parameter:global" value="false"/>
<csml:script key="csml-variable:parameter:initialValue" language="pnuts">m75</csml:script>
</csml:variable>
</csml:entitySimulationProperty>
<csml:viewProperty>
<csml:position positionID="default" position="auto" x="477.0" y="3141.0"/>
<csml:shape shapeID="default" visible="true">
<csml:toolSpecificGraphics>
<fig:figure xmlns:fig="http://www.csml.org/csml/cigraphics">
<fig:continuousEntity name="default" depth="0" visible="true"/>
</fig:figure>
</csml:toolSpecificGraphics>
</csml:shape>
</csml:viewProperty>
<csml:biologicalProperty refCellComponentID="cso30:i:CC_CellComponent">
<csml:property key="extension" value=""/>
<csml:property key="accession" value=""/>
<csml:property key="probeID" value=""/>
</csml:biologicalProperty>
<csml:comments>
<csml:comment type="text"></csml:comment>
</csml:comments>
</csml:entity>
<csml:entity id="e73" name="EGFR-bound Cbl" type="cso30:c:-">
<csml:entitySimulationProperty>
<csml:variable variableID="m13" type="csml-variable:Double">
<csml:parameter key="csml-variable:parameter:maximumValue" value="infinite"/>
<csml:parameter key="csml-variable:parameter:minimumValue" value="0"/>
<csml:parameter key="csml-variable:parameter:unit" value="unit"/>
<csml:parameter key="csml-variable:parameter:evaluateScriptOnce" value="false"/>
<csml:parameter key="csml-variable:parameter:global" value="false"/>
<csml:script key="csml-variable:parameter:initialValue" language="pnuts">m25*(m54+m55+m120+m131)</csml:script>
</csml:variable>
</csml:entitySimulationProperty>
<csml:viewProperty>
<csml:position positionID="default" position="auto" x="473.0" y="3221.0"/>
<csml:shape shapeID="default" visible="true">
<csml:toolSpecificGraphics>
<fig:figure xmlns:fig="http://www.csml.org/csml/cigraphics">
<fig:continuousEntity name="default" depth="0" visible="true"/>
</fig:figure>
</csml:toolSpecificGraphics>
</csml:shape>
</csml:viewProperty>
<csml:biologicalProperty refCellComponentID="cso30:i:CC_CellComponent">
<csml:property key="probeID" value=""/>
<csml:property key="extension" value=""/>
<csml:property key="accession" value=""/>
</csml:biologicalProperty>
<csml:comments>
<csml:comment type="text"></csml:comment>
</csml:comments>
</csml:entity>
<csml:entity id="e74" name="Grb2_m_rate" type="cso30:c:-">
<csml:entitySimulationProperty>
<csml:variable variableID="m32" type="csml-variable:Double">
<csml:parameter key="csml-variable:parameter:maximumValue" value="infinite"/>
<csml:parameter key="csml-variable:parameter:minimumValue" value="0"/>
<csml:parameter key="csml-variable:parameter:evaluateScriptOnce" value="false"/>
<csml:parameter key="csml-variable:parameter:global" value="false"/>
<csml:script key="csml-variable:parameter:initialValue" language="pnuts">(m34*k11f+m16*k7f+m80*k48f)</csml:script>
</csml:variable>
</csml:entitySimulationProperty>
<csml:viewProperty>
<csml:position positionID="default" position="auto" x="4917.5" y="625.5"/>
<csml:shape shapeID="default" visible="true">
<csml:toolSpecificGraphics>
<fig:figure xmlns:fig="http://www.csml.org/csml/cigraphics">
<fig:continuousEntity name="default" depth="0" visible="true"/>
</fig:figure>
</csml:toolSpecificGraphics>
</csml:shape>
</csml:viewProperty>
<csml:biologicalProperty refCellComponentID="cso30:i:CC_CellComponent">
<csml:property key="accession" value=""/>
<csml:property key="probeID" value=""/>
<csml:property key="extension" value=""/>
</csml:biologicalProperty>
<csml:comments>
<csml:comment type="text"></csml:comment>
</csml:comments>
</csml:entity>
</csml:entitySet>
<csml:processSet>
<csml:process id="p20" name="p20" type="cso30:c:ProcessBiological">
<csml:connector id="c76" name="c76" refID="e27" type="cso30:c:InputProcessBiological">
<csml:connectorSimulationProperty>
<csml:connectorFiring connectorFiringStyle="csml-connectorFiringStyle:threshold" value="0"/>
<csml:connectorKinetic/>
</csml:connectorSimulationProperty>
<csml:viewProperty>
<csml:position positionID="default" position="auto" x="3930.0" y="1086.8333684024265"/>
<csml:shape shapeID="default" visible="true">
<csml:toolSpecificGraphics>
<fig:figure xmlns:fig="http://www.csml.org/csml/cigraphics">
<fig:processConnector name="default" depth="0" points="3930.0 1181.0 4829.043524831571 1086.8333684024265" visible="true"/>
</fig:figure>
<targetArrow xmlns="http://www.csml.org/csml/cigraphics">
<processConnectorArrow size="8.0 6.0" points="0.0 0.0 0.0 6.0 8.0 3.0" pointsInAbsoluteCoordinate="4828.731011680661 1083.8496902142654 4829.356037982481 1089.8170465905876 4837.000000000001 1086.0"/>
</targetArrow>
</csml:toolSpecificGraphics>
</csml:shape>
</csml:viewProperty>
<csml:comments>
<csml:comment type="text"></csml:comment>
</csml:comments>
</csml:connector>
<csml:connector id="c58" name="c58" refID="e22" type="cso30:c:InputProcessBiological">
<csml:connectorSimulationProperty>
<csml:connectorFiring connectorFiringStyle="csml-connectorFiringStyle:threshold" value="0"/>
<csml:connectorKinetic/>
</csml:connectorSimulationProperty>
<csml:viewProperty>
<csml:position positionID="default" position="auto" x="4862.254804707347" y="950.0"/>
<csml:shape shapeID="default" visible="true">
<csml:toolSpecificGraphics>
<fig:figure xmlns:fig="http://www.csml.org/csml/cigraphics">
<fig:processConnector name="default" depth="0" points="4912.0 950.0 4862.254804707347 1061.6920422608619" visible="true"/>
</fig:figure>
<targetArrow xmlns="http://www.csml.org/csml/cigraphics">
<processConnectorArrow size="8.0 6.0" points="0.0 0.0 0.0 6.0 8.0 3.0" pointsInAbsoluteCoordinate="4864.9952888595235 1062.9125940261172 4859.514320555169 1060.4714904956068 4858.999999999999 1069.0000000000002"/>
</targetArrow>
</csml:toolSpecificGraphics>
</csml:shape>
</csml:viewProperty>
<csml:comments>
<csml:comment type="text"></csml:comment>
</csml:comments>
</csml:connector>
<csml:connector id="c441" name="c441" refID="e54" type="cso30:c:OutputProcessBiological">
<csml:connectorSimulationProperty>
<csml:connectorFiring connectorFiringStyle="csml-connectorFiringStyle:threshold" value="0"/>
<csml:connectorKinetic/>
</csml:connectorSimulationProperty>
<csml:viewProperty>
<csml:position positionID="default" position="auto" x="4867.0" y="1088.0"/>
<csml:shape shapeID="default" visible="true">
<csml:toolSpecificGraphics>
<fig:figure xmlns:fig="http://www.csml.org/csml/cigraphics">
<fig:processConnector name="default" depth="0" points="4867.0 1088.0 6065.211563010642 1369.1723651177542" visible="true"/>
</fig:figure>
<targetArrow xmlns="http://www.csml.org/csml/cigraphics">
<processConnectorArrow size="8.0 6.0" points="0.0 0.0 0.0 6.0 8.0 3.0" pointsInAbsoluteCoordinate="6065.896926091484 1366.251701246745 6064.526199929799 1372.0930289887633 6072.999999999999 1370.9999999999998"/>
</targetArrow>
</csml:toolSpecificGraphics>
</csml:shape>
</csml:viewProperty>
<csml:comments>
<csml:comment type="text"></csml:comment>
</csml:comments>
</csml:connector>
<csml:connector id="c78" name="c78" refID="e28" type="cso30:c:OutputProcessBiological">
<csml:connectorSimulationProperty>
<csml:connectorFiring connectorFiringStyle="csml-connectorFiringStyle:threshold" value="0"/>
<csml:connectorKinetic/>
</csml:connectorSimulationProperty>
<csml:viewProperty>
<csml:position positionID="default" position="auto" x="4864.0" y="1099.0"/>
<csml:shape shapeID="default" visible="true">
<csml:toolSpecificGraphics>
<fig:figure xmlns:fig="http://www.csml.org/csml/cigraphics">
<fig:processConnector name="default" depth="0" points="4864.0 1099.0 4970.9806087615925 1231.7705769451902" visible="true"/>
</fig:figure>
<targetArrow xmlns="http://www.csml.org/csml/cigraphics">
<processConnectorArrow size="8.0 6.0" points="0.0 0.0 0.0 6.0 8.0 3.0" pointsInAbsoluteCoordinate="4973.316642407146 1229.8883052307872 4968.644575116039 1233.652848659593 4976.0 1237.9999999999998"/>
</targetArrow>
</csml:toolSpecificGraphics>
</csml:shape>
</csml:viewProperty>
<csml:comments>
<csml:comment type="text"></csml:comment>
</csml:comments>
</csml:connector>
<csml:processSimulationProperty>
<csml:priority value="1"/>
<csml:firing firingStyle="csml-firingStyle:and" firingOnce="false" type="csml-variable:Boolean" value="true"/>
<csml:delay delayStyle="nodelay" value="0.0"/>
<csml:processKinetic calcStyle="csml-calcStyle:speed" kineticStyle="csml-kineticStyle:custom" fast="false">
<csml:parameter key="custom" value="m27*m22 * k13f"/>
</csml:processKinetic>
</csml:processSimulationProperty>
<csml:viewProperty>
<csml:position positionID="default" position="auto" x="4837.0" y="1069.0"/>
<csml:shape shapeID="default" visible="true">
<csml:image width="30.0" height="30.0" filePath="" fileType="resourceFile" fileFormat="svg" resourceID="10005" outlineColor="0 0 0 0"></csml:image>
<csml:toolSpecificGraphics/>
</csml:shape>
</csml:viewProperty>
<csml:biologicalProperty refBiologicalEventID="cso30:i:ME_Binding" refCellComponentID="cso30:i:CC_CellComponent">
<csml:property key="relationType" value="Type 0"/>
<csml:property key="edgeScore" value="1.0"/>
</csml:biologicalProperty>
<csml:comments>
<csml:comment type="text"></csml:comment>
</csml:comments>
</csml:process>
<csml:process id="p21" name="p21" type="cso30:c:ProcessBiological">
<csml:connector id="c47" name="c47" refID="e18" type="cso30:c:InputProcessBiological">
<csml:connectorSimulationProperty>
<csml:connectorFiring connectorFiringStyle="csml-connectorFiringStyle:threshold" value="0"/>
<csml:connectorKinetic/>
</csml:connectorSimulationProperty>
<csml:viewProperty>
<csml:position positionID="default" position="auto" x="3946.0" y="314.0772090673538"/>
<csml:shape shapeID="default" visible="true">
<csml:toolSpecificGraphics>
<fig:figure xmlns:fig="http://www.csml.org/csml/cigraphics">
<fig:processConnector name="default" depth="0" points="3946.0 572.0 4905.274380122572 314.0772090673538" visible="true"/>
</fig:figure>
<targetArrow xmlns="http://www.csml.org/csml/cigraphics">
<processConnectorArrow size="8.0 6.0" points="0.0 0.0 0.0 6.0 8.0 3.0" pointsInAbsoluteCoordinate="4904.495426722315 311.18010161331847 4906.05333352283 316.9743165213891 4913.0 311.99999999999994"/>
</targetArrow>
</csml:toolSpecificGraphics>
</csml:shape>
</csml:viewProperty>
<csml:comments>
<csml:comment type="text"></csml:comment>
</csml:comments>
</csml:connector>
<csml:connector id="c51" name="c51" refID="e16" type="cso30:c:InputProcessBiological">
<csml:connectorSimulationProperty>
<csml:connectorFiring connectorFiringStyle="csml-connectorFiringStyle:threshold" value="0"/>
<csml:connectorKinetic/>
</csml:connectorSimulationProperty>
<csml:viewProperty>
<csml:position positionID="default" position="auto" x="4839.0" y="223.0"/>
<csml:shape shapeID="default" visible="true">
<csml:toolSpecificGraphics>
<fig:figure xmlns:fig="http://www.csml.org/csml/cigraphics">
<fig:processConnector name="default" depth="0" points="4839.0 223.0 4907.227342781643 288.46136942563004" visible="true"/>
</fig:figure>
<targetArrow xmlns="http://www.csml.org/csml/cigraphics">
<processConnectorArrow size="8.0 6.0" points="0.0 0.0 0.0 6.0 8.0 3.0" pointsInAbsoluteCoordinate="4909.304329247031 286.296622968746 4905.150356316253 290.6261158825141 4913.0 294.0"/>
</targetArrow>
</csml:toolSpecificGraphics>
</csml:shape>
</csml:viewProperty>
<csml:comments>
<csml:comment type="text"></csml:comment>
</csml:comments>
</csml:connector>
<csml:connector id="c57" name="c57" refID="e17" type="cso30:c:OutputProcessBiological">
<csml:connectorSimulationProperty>
<csml:connectorFiring connectorFiringStyle="csml-connectorFiringStyle:threshold" value="0"/>
<csml:connectorKinetic/>
</csml:connectorSimulationProperty>
<csml:viewProperty>
<csml:position positionID="default" position="auto" x="4943.0" y="172.56645730748576"/>
<csml:shape shapeID="default" visible="true">
<csml:toolSpecificGraphics>
<fig:figure xmlns:fig="http://www.csml.org/csml/cigraphics">
<fig:processConnector name="default" depth="0" points="4943.0 298.0 5123.431326796155 172.56645730748576" visible="true"/>
</fig:figure>
<targetArrow xmlns="http://www.csml.org/csml/cigraphics">
<processConnectorArrow size="8.0 6.0" points="0.0 0.0 0.0 6.0 8.0 3.0" pointsInAbsoluteCoordinate="5121.718905305848 170.10320485604393 5125.143748286462 175.0297097589276 5130.0 168.0"/>
</targetArrow>
</csml:toolSpecificGraphics>
</csml:shape>
</csml:viewProperty>
<csml:comments>
<csml:comment type="text"></csml:comment>
</csml:comments>
</csml:connector>
<csml:processSimulationProperty>
<csml:priority value="1"/>
<csml:firing firingStyle="csml-firingStyle:and" firingOnce="false" type="csml-variable:Boolean" value="true"/>
<csml:delay delayStyle="nodelay" value="0.0"/>
<csml:processKinetic calcStyle="csml-calcStyle:speed" kineticStyle="csml-kineticStyle:custom" fast="false">
<csml:parameter key="custom" value="m16*m18*k7f"/>
</csml:processKinetic>
</csml:processSimulationProperty>
<csml:viewProperty>
<csml:position positionID="default" position="auto" x="4913.0" y="292.5"/>
<csml:shape shapeID="default" visible="true">
<csml:image width="30.0" height="30.0" filePath="" fileType="resourceFile" fileFormat="svg" resourceID="10005" outlineColor="0 0 0 0"></csml:image>
<csml:toolSpecificGraphics/>
</csml:shape>
</csml:viewProperty>
<csml:biologicalProperty refBiologicalEventID="cso30:i:ME_Binding" refCellComponentID="cso30:i:CC_CellComponent">
<csml:property key="relationType" value="Type 0"/>
<csml:property key="edgeScore" value="1.0"/>
</csml:biologicalProperty>
<csml:comments>
<csml:comment type="text"></csml:comment>
</csml:comments>
</csml:process>
<csml:process id="p29" name="p29" type="cso30:c:ProcessBiological">
<csml:connector id="c70" name="c70" refID="e24" type="cso30:c:InputProcessBiological">
<csml:connectorSimulationProperty>
<csml:connectorFiring connectorFiringStyle="csml-connectorFiringStyle:threshold" value="0"/>
<csml:connectorKinetic/>
</csml:connectorSimulationProperty>
<csml:viewProperty>
<csml:position positionID="default" position="auto" x="4366.0" y="1045.0804506326087"/>
<csml:shape shapeID="default" visible="true">
<csml:toolSpecificGraphics>
<fig:figure xmlns:fig="http://www.csml.org/csml/cigraphics">
<fig:processConnector name="default" depth="0" points="4366.0 1352.0 5101.616855419264 1045.0804506326087" visible="true"/>
</fig:figure>
<targetArrow xmlns="http://www.csml.org/csml/cigraphics">
<processConnectorArrow size="8.0 6.0" points="0.0 0.0 0.0 6.0 8.0 3.0" pointsInAbsoluteCoordinate="5100.461686432035 1042.3117714148325 5102.772024406491 1047.849129850385 5109.0 1042.0"/>
</targetArrow>
</csml:toolSpecificGraphics>
</csml:shape>
</csml:viewProperty>
<csml:comments>
<csml:comment type="text"></csml:comment>
</csml:comments>
</csml:connector>
<csml:connector id="c467" name="c467" refID="e22" type="cso30:c:InputProcessBiological">
<csml:connectorSimulationProperty>
<csml:connectorFiring connectorFiringStyle="csml-connectorFiringStyle:threshold" value="0"/>
<csml:connectorKinetic/>
</csml:connectorSimulationProperty>
<csml:viewProperty>
<csml:position positionID="default" position="auto" x="4950.0" y="947.0"/>
<csml:shape shapeID="default" visible="true">
<csml:toolSpecificGraphics>
<fig:figure xmlns:fig="http://www.csml.org/csml/cigraphics">
<fig:processConnector name="default" depth="0" points="4950.0 947.0 5101.871684025125 1024.368593748649" visible="true"/>
</fig:figure>
<targetArrow xmlns="http://www.csml.org/csml/cigraphics">
<processConnectorArrow size="8.0 6.0" points="0.0 0.0 0.0 6.0 8.0 3.0" pointsInAbsoluteCoordinate="5103.233461369382 1021.695475258071 5100.509906680869 1027.0417122392269 5109.0 1028.0"/>
</targetArrow>
</csml:toolSpecificGraphics>
</csml:shape>
</csml:viewProperty>
<csml:comments>
<csml:comment type="text"></csml:comment>
</csml:comments>
</csml:connector>
<csml:connector id="c443" name="c443" refID="e41" type="cso30:c:OutputProcessBiological">
<csml:connectorSimulationProperty>
<csml:connectorFiring connectorFiringStyle="csml-connectorFiringStyle:threshold" value="0"/>
<csml:connectorKinetic/>
</csml:connectorSimulationProperty>
<csml:viewProperty>
<csml:position positionID="default" position="auto" x="4327.057056436219" y="1051.0"/>
<csml:shape shapeID="default" visible="true">
<csml:toolSpecificGraphics>
<fig:figure xmlns:fig="http://www.csml.org/csml/cigraphics">
<fig:processConnector name="default" depth="0" points="5115.0 1051.0 4327.057056436219 2390.10505307683" visible="true"/>
</fig:figure>
<targetArrow xmlns="http://www.csml.org/csml/cigraphics">
<processConnectorArrow size="8.0 6.0" points="0.0 0.0 0.0 6.0 8.0 3.0" pointsInAbsoluteCoordinate="4329.642661532407 2391.626449240412 4324.4714513400295 2388.583656913248 4322.999999999999 2397.0"/>
</targetArrow>
</csml:toolSpecificGraphics>
</csml:shape>
</csml:viewProperty>
<csml:comments>
<csml:comment type="text"></csml:comment>
</csml:comments>
</csml:connector>
<csml:connector id="c79" name="c79" refID="e20" type="cso30:c:OutputProcessBiological">
<csml:connectorSimulationProperty>
<csml:connectorFiring connectorFiringStyle="csml-connectorFiringStyle:threshold" value="0"/>
<csml:connectorKinetic/>
</csml:connectorSimulationProperty>
<csml:viewProperty>
<csml:position positionID="default" position="auto" x="5128.0" y="1051.0"/>
<csml:shape shapeID="default" visible="true">
<csml:toolSpecificGraphics>
<fig:figure xmlns:fig="http://www.csml.org/csml/cigraphics">
<fig:processConnector name="default" depth="0" points="5128.0 1051.0 5168.808961641773 1194.3058885559944" visible="true"/>
</fig:figure>
<targetArrow xmlns="http://www.csml.org/csml/cigraphics">
<processConnectorArrow size="8.0 6.0" points="0.0 0.0 0.0 6.0 8.0 3.0" pointsInAbsoluteCoordinate="5171.694253433275 1193.4842491716595 5165.923669850271 1195.1275279403296 5170.999999999999 1202.0000000000002"/>
</targetArrow>
</csml:toolSpecificGraphics>
</csml:shape>
</csml:viewProperty>
<csml:comments>
<csml:comment type="text"></csml:comment>
</csml:comments>
</csml:connector>
<csml:processSimulationProperty>
<csml:priority value="1"/>
<csml:firing firingStyle="csml-firingStyle:and" firingOnce="false" type="csml-variable:Boolean" value="true"/>
<csml:delay delayStyle="nodelay" value="0.0"/>
<csml:processKinetic calcStyle="csml-calcStyle:speed" kineticStyle="csml-kineticStyle:custom" fast="false">
<csml:parameter key="custom" value="m22*m24* k14f"/>
</csml:processKinetic>
</csml:processSimulationProperty>
<csml:viewProperty>
<csml:position positionID="default" position="auto" x="5109.0" y="1021.0"/>
<csml:shape shapeID="default" visible="true">
<csml:image width="30.0" height="30.0" filePath="" fileType="resourceFile" fileFormat="svg" resourceID="10005" outlineColor="0 0 0 0"></csml:image>
<csml:toolSpecificGraphics/>
</csml:shape>
</csml:viewProperty>
<csml:biologicalProperty refBiologicalEventID="cso30:i:ME_Binding" refCellComponentID="cso30:i:CC_CellComponent">
<csml:property key="relationType" value="Type 0"/>
<csml:property key="edgeScore" value="1.0"/>
</csml:biologicalProperty>
<csml:comments>
<csml:comment type="text"></csml:comment>
</csml:comments>
</csml:process>
<csml:process id="p31" name="p31" type="cso30:c:ProcessBiological">
<csml:connector id="c413" name="c413" refID="e18" type="cso30:c:InputProcessBiological">
<csml:connectorSimulationProperty>
<csml:connectorFiring connectorFiringStyle="csml-connectorFiringStyle:threshold" value="0"/>
<csml:connectorKinetic/>
</csml:connectorSimulationProperty>
<csml:viewProperty>
<csml:position positionID="default" position="auto" x="3482.3993974683403" y="598.0"/>
<csml:shape shapeID="default" visible="true">
<csml:toolSpecificGraphics>
<fig:figure xmlns:fig="http://www.csml.org/csml/cigraphics">
<fig:processConnector name="default" depth="0" points="3904.0 598.0 3482.3993974683403 1238.318286004657" visible="true"/>
</fig:figure>
<targetArrow xmlns="http://www.csml.org/csml/cigraphics">
<processConnectorArrow size="8.0 6.0" points="0.0 0.0 0.0 6.0 8.0 3.0" pointsInAbsoluteCoordinate="3484.905040216594 1239.9680600552845 3479.8937547200867 1236.6685119540293 3478.0 1244.9999999999998"/>
</targetArrow>
</csml:toolSpecificGraphics>
</csml:shape>
</csml:viewProperty>
<csml:comments>
<csml:comment type="text"></csml:comment>
</csml:comments>
</csml:connector>
<csml:connector id="c90" name="c90" refID="e34" type="cso30:c:InputProcessBiological">
<csml:connectorSimulationProperty>
<csml:connectorFiring connectorFiringStyle="csml-connectorFiringStyle:threshold" value="0"/>
<csml:connectorKinetic/>
</csml:connectorSimulationProperty>
<csml:viewProperty>
<csml:position positionID="default" position="auto" x="3392.0" y="1108.0"/>
<csml:shape shapeID="default" visible="true">
<csml:toolSpecificGraphics>
<fig:figure xmlns:fig="http://www.csml.org/csml/cigraphics">
<fig:processConnector name="default" depth="0" points="3392.0 1108.0 3456.443228713997 1237.8341519679059" visible="true"/>
</fig:figure>
<targetArrow xmlns="http://www.csml.org/csml/cigraphics">
<processConnectorArrow size="8.0 6.0" points="0.0 0.0 0.0 6.0 8.0 3.0" pointsInAbsoluteCoordinate="3459.130421726032 1236.5003627356548 3453.7560357019615 1239.167941200157 3460.0 1244.9999999999998"/>
</targetArrow>
</csml:toolSpecificGraphics>
</csml:shape>
</csml:viewProperty>
<csml:comments>
<csml:comment type="text"></csml:comment>
</csml:comments>
</csml:connector>
<csml:connector id="c91" name="c91" refID="e35" type="cso30:c:OutputProcessBiological">
<csml:connectorSimulationProperty>
<csml:connectorFiring connectorFiringStyle="csml-connectorFiringStyle:threshold" value="0"/>
<csml:connectorKinetic/>
</csml:connectorSimulationProperty>
<csml:viewProperty>
<csml:position positionID="default" position="auto" x="3300.662610281769" y="1265.0"/>
<csml:shape shapeID="default" visible="true">
<csml:toolSpecificGraphics>
<fig:figure xmlns:fig="http://www.csml.org/csml/cigraphics">
<fig:processConnector name="default" depth="0" points="3453.0 1265.0 3300.662610281769 1310.7012169154693" visible="true"/>
</fig:figure>
<targetArrow xmlns="http://www.csml.org/csml/cigraphics">
<processConnectorArrow size="8.0 6.0" points="0.0 0.0 0.0 6.0 8.0 3.0" pointsInAbsoluteCoordinate="3301.524653938468 1313.5746957711328 3299.8005666250697 1307.8277380598058 3292.9999999999995 1313.0000000000002"/>
</targetArrow>
</csml:toolSpecificGraphics>
</csml:shape>
</csml:viewProperty>
<csml:comments>
<csml:comment type="text"></csml:comment>
</csml:comments>
</csml:connector>
<csml:processSimulationProperty>
<csml:priority value="1"/>
<csml:firing firingStyle="csml-firingStyle:and" firingOnce="false" type="csml-variable:Boolean" value="true"/>
<csml:delay delayStyle="nodelay" value="0.0"/>
<csml:processKinetic calcStyle="csml-calcStyle:speed" kineticStyle="csml-kineticStyle:custom" fast="false">
<csml:parameter key="custom" value="m18*m34*k11f"/>
</csml:processKinetic>
</csml:processSimulationProperty>
<csml:viewProperty>
<csml:position positionID="default" position="auto" x="3453.0" y="1244.5"/>
<csml:shape shapeID="default" visible="true">
<csml:image width="30.0" height="30.0" filePath="" fileType="resourceFile" fileFormat="svg" resourceID="10005" outlineColor="0 0 0 0"></csml:image>
<csml:toolSpecificGraphics/>
</csml:shape>
</csml:viewProperty>
<csml:biologicalProperty refBiologicalEventID="cso30:i:ME_Binding" refCellComponentID="cso30:i:CC_CellComponent">
<csml:property key="relationType" value="Type 0"/>
<csml:property key="edgeScore" value="1.0"/>
</csml:biologicalProperty>
<csml:comments>
<csml:comment type="text"></csml:comment>
</csml:comments>
</csml:process>
<csml:process id="p34" name="p34" type="cso30:c:ProcessBiological">
<csml:connector id="c101" name="c101" refID="e38" type="cso30:c:InputProcessBiological">
<csml:connectorSimulationProperty>
<csml:connectorFiring connectorFiringStyle="csml-connectorFiringStyle:threshold" value="0"/>
<csml:connectorKinetic/>
</csml:connectorSimulationProperty>
<csml:viewProperty>
<csml:position positionID="default" position="auto" x="5143.374596599579" y="326.8810205042511"/>
<csml:shape shapeID="default" visible="true">
<csml:toolSpecificGraphics>
<fig:figure xmlns:fig="http://www.csml.org/csml/cigraphics">
<fig:processConnector name="default" depth="0" points="5157.0 405.0 5143.374596599579 326.8810205042511" visible="true"/>
</fig:figure>
<targetArrow xmlns="http://www.csml.org/csml/cigraphics">
<processConnectorArrow size="8.0 6.0" points="0.0 0.0 0.0 6.0 8.0 3.0" pointsInAbsoluteCoordinate="5140.419213910484 327.39649422909315 5146.329979288673 326.36554677940916 5142.0 319.0"/>
</targetArrow>
</csml:toolSpecificGraphics>
</csml:shape>
</csml:viewProperty>
<csml:comments>
<csml:comment type="text"></csml:comment>
</csml:comments>
</csml:connector>
<csml:connector id="c99" name="c99" refID="e16" type="cso30:c:InputProcessBiological">
<csml:connectorSimulationProperty>
<csml:connectorFiring connectorFiringStyle="csml-connectorFiringStyle:threshold" value="0"/>
<csml:connectorKinetic/>
</csml:connectorSimulationProperty>
<csml:viewProperty>
<csml:position positionID="default" position="auto" x="4839.0" y="213.0"/>
<csml:shape shapeID="default" visible="true">
<csml:toolSpecificGraphics>
<fig:figure xmlns:fig="http://www.csml.org/csml/cigraphics">
<fig:processConnector name="default" depth="0" points="4839.0 213.0 5117.338865818392 296.6963023090269" visible="true"/>
</fig:figure>
<targetArrow xmlns="http://www.csml.org/csml/cigraphics">
<processConnectorArrow size="8.0 6.0" points="0.0 0.0 0.0 6.0 8.0 3.0" pointsInAbsoluteCoordinate="5118.202752452507 293.82337699092386 5116.474979184278 299.56922762713 5125.000000000001 299.0"/>
</targetArrow>
</csml:toolSpecificGraphics>
</csml:shape>
</csml:viewProperty>
<csml:comments>
<csml:comment type="text"></csml:comment>
</csml:comments>
</csml:connector>
<csml:connector id="c408" name="c408" refID="e39" type="cso30:c:OutputProcessBiological">
<csml:connectorSimulationProperty>
<csml:connectorFiring connectorFiringStyle="csml-connectorFiringStyle:threshold" value="0"/>
<csml:connectorKinetic/>
</csml:connectorSimulationProperty>
<csml:viewProperty>
<csml:position positionID="default" position="auto" x="2969.5509212739116" y="309.0"/>
<csml:shape shapeID="default" visible="true">
<csml:toolSpecificGraphics>
<fig:figure xmlns:fig="http://www.csml.org/csml/cigraphics">
<fig:processConnector name="default" depth="0" points="5125.0 309.0 2969.5509212739116 1063.3573521015483" visible="true"/>
</fig:figure>
<targetArrow xmlns="http://www.csml.org/csml/cigraphics">
<processConnectorArrow size="8.0 6.0" points="0.0 0.0 0.0 6.0 8.0 3.0" pointsInAbsoluteCoordinate="2970.541914235831 1066.188947579265 2968.5599283119923 1060.5257566238313 2962.0 1065.9999999999998"/>
</targetArrow>
</csml:toolSpecificGraphics>
</csml:shape>
</csml:viewProperty>
<csml:comments>
<csml:comment type="text"></csml:comment>
</csml:comments>
</csml:connector>
<csml:connector id="c100" name="c100" refID="e37" type="cso30:c:OutputProcessBiological">
<csml:connectorSimulationProperty>
<csml:connectorFiring connectorFiringStyle="csml-connectorFiringStyle:threshold" value="0"/>
<csml:connectorKinetic/>
</csml:connectorSimulationProperty>
<csml:viewProperty>
<csml:position positionID="default" position="auto" x="5155.0" y="213.27352756904102"/>
<csml:shape shapeID="default" visible="true">
<csml:toolSpecificGraphics>
<fig:figure xmlns:fig="http://www.csml.org/csml/cigraphics">
<fig:processConnector name="default" depth="0" points="5155.0 297.0 5341.700409788576 213.27352756904102" visible="true"/>
</fig:figure>
<targetArrow xmlns="http://www.csml.org/csml/cigraphics">
<processConnectorArrow size="8.0 6.0" points="0.0 0.0 0.0 6.0 8.0 3.0" pointsInAbsoluteCoordinate="5340.472836950185 210.53618123975673 5342.927982626966 216.01087389832531 5349.000000000001 210.0"/>
</targetArrow>
</csml:toolSpecificGraphics>
</csml:shape>
</csml:viewProperty>
<csml:comments>
<csml:comment type="text"></csml:comment>
</csml:comments>
</csml:connector>
<csml:processSimulationProperty>
<csml:priority value="1"/>
<csml:firing firingStyle="csml-firingStyle:and" firingOnce="false" type="csml-variable:Boolean" value="true"/>
<csml:delay delayStyle="nodelay" value="0.0"/>
<csml:processKinetic calcStyle="csml-calcStyle:speed" kineticStyle="csml-kineticStyle:custom" fast="false">
<csml:parameter key="custom" value="m16*m38*k8f"/>
</csml:processKinetic>
</csml:processSimulationProperty>
<csml:viewProperty>
<csml:position positionID="default" position="auto" x="5125.0" y="288.5"/>
<csml:shape shapeID="default" visible="true">
<csml:image width="30.0" height="30.0" filePath="" fileType="resourceFile" fileFormat="svg" resourceID="10005" outlineColor="0 0 0 0"></csml:image>
<csml:toolSpecificGraphics/>
</csml:shape>
</csml:viewProperty>
<csml:biologicalProperty refBiologicalEventID="cso30:i:ME_Binding" refCellComponentID="cso30:i:CC_CellComponent">
<csml:property key="relationType" value="Type 0"/>
<csml:property key="edgeScore" value="1.0"/>
</csml:biologicalProperty>
<csml:comments>
<csml:comment type="text"></csml:comment>
</csml:comments>
</csml:process>
<csml:process id="p35" name="p35" type="cso30:c:ProcessBiological">
<csml:connector id="c102" name="c102" refID="e39" type="cso30:c:InputProcessBiological">
<csml:connectorSimulationProperty>
<csml:connectorFiring connectorFiringStyle="csml-connectorFiringStyle:threshold" value="0"/>
<csml:connectorKinetic/>
</csml:connectorSimulationProperty>
<csml:viewProperty>
<csml:position positionID="default" position="auto" x="2962.0" y="935.8425995229306"/>
<csml:shape shapeID="default" visible="true">
<csml:toolSpecificGraphics>
<fig:figure xmlns:fig="http://www.csml.org/csml/cigraphics">
<fig:processConnector name="default" depth="0" points="2962.0 1058.0 3122.6321722808707 935.8425995229306" visible="true"/>
</fig:figure>
<targetArrow xmlns="http://www.csml.org/csml/cigraphics">
<processConnectorArrow size="8.0 6.0" points="0.0 0.0 0.0 6.0 8.0 3.0" pointsInAbsoluteCoordinate="3120.8161974597715 933.4546641282571 3124.4481471019694 938.2305349176041 3129.0 931.0"/>
</targetArrow>
</csml:toolSpecificGraphics>
</csml:shape>
</csml:viewProperty>
<csml:comments>
<csml:comment type="text"></csml:comment>
</csml:comments>
</csml:connector>
<csml:connector id="c473" name="c473" refID="e16" type="cso30:c:InputAssociationBiological">
<csml:connectorSimulationProperty>
<csml:connectorFiring connectorFiringStyle="csml-connectorFiringStyle:threshold" value="0"/>
<csml:connectorKinetic/>
</csml:connectorSimulationProperty>
<csml:viewProperty>
<csml:position positionID="default" position="auto" x="3166.365578555567" y="215.0"/>
<csml:shape shapeID="default" visible="true">
<csml:toolSpecificGraphics>
<fig:figure xmlns:fig="http://www.csml.org/csml/cigraphics">
<fig:associationConnector name="default" depth="0" points="4808.0 215.0 3166.365578555567 910.8777808305996" visible="true"/>
</fig:figure>
<targetArrow xmlns="http://www.csml.org/csml/cigraphics">
<associationConnectorArrow size="8.0 6.0" points="0.0 0.0 0.0 6.0 8.0 3.0" pointsInAbsoluteCoordinate="3167.5364107440923 913.6398727889372 3165.194746367042 908.1156888722619 3159.0 914.0"/>
</targetArrow>
</csml:toolSpecificGraphics>
</csml:shape>
</csml:viewProperty>
<csml:comments>
<csml:comment type="text"></csml:comment>
</csml:comments>
</csml:connector>
<csml:connector id="c104" name="c104" refID="e34" type="cso30:c:OutputProcessBiological">
<csml:connectorSimulationProperty>
<csml:connectorFiring connectorFiringStyle="csml-connectorFiringStyle:threshold" value="0"/>
<csml:connectorKinetic/>
</csml:connectorSimulationProperty>
<csml:viewProperty>
<csml:position positionID="default" position="auto" x="3159.0" y="930.0"/>
<csml:shape shapeID="default" visible="true">
<csml:toolSpecificGraphics>
<fig:figure xmlns:fig="http://www.csml.org/csml/cigraphics">
<fig:processConnector name="default" depth="0" points="3159.0 930.0 3343.434860835981 1058.428463304636" visible="true"/>
</fig:figure>
<targetArrow xmlns="http://www.csml.org/csml/cigraphics">
<processConnectorArrow size="8.0 6.0" points="0.0 0.0 0.0 6.0 8.0 3.0" pointsInAbsoluteCoordinate="3345.1491870967425 1055.9665361181287 3341.7205345752195 1060.890390491143 3350.0 1063.0"/>
</targetArrow>
</csml:toolSpecificGraphics>
</csml:shape>
</csml:viewProperty>
<csml:comments>
<csml:comment type="text"></csml:comment>
</csml:comments>
</csml:connector>
<csml:processSimulationProperty>
<csml:priority value="1"/>
<csml:firing firingStyle="csml-firingStyle:and" firingOnce="false" type="csml-variable:Boolean" value="true"/>
<csml:delay delayStyle="nodelay" value="0.0"/>
<csml:processKinetic calcStyle="csml-calcStyle:speed" kineticStyle="csml-kineticStyle:custom" fast="false">
<csml:parameter key="custom" value="m39*m16*k15f"/>
</csml:processKinetic>
</csml:processSimulationProperty>
<csml:viewProperty>
<csml:position positionID="default" position="auto" x="3129.0" y="905.0"/>
<csml:shape shapeID="default" visible="true">
<csml:image width="30.0" height="30.0" filePath="" fileType="resourceFile" fileFormat="svg" resourceID="10001" outlineColor="0 0 0 0"></csml:image>
<csml:toolSpecificGraphics/>
</csml:shape>
</csml:viewProperty>
<csml:biologicalProperty refBiologicalEventID="cso30:i:ME_Phosphorylation" refCellComponentID="cso30:i:CC_CellComponent">
<csml:property key="relationType" value="Type 0"/>
<csml:property key="edgeScore" value="1.0"/>
</csml:biologicalProperty>
<csml:comments>
<csml:comment type="text"></csml:comment>
</csml:comments>
</csml:process>
<csml:process id="p36" name="p36" type="cso30:c:ProcessBiological">
<csml:connector id="c106" name="c106" refID="e34" type="cso30:c:InputProcessBiological">
<csml:connectorSimulationProperty>
<csml:connectorFiring connectorFiringStyle="csml-connectorFiringStyle:threshold" value="0"/>
<csml:connectorKinetic/>
</csml:connectorSimulationProperty>
<csml:viewProperty>
<csml:position positionID="default" position="auto" x="3178.8166218344277" y="1090.0"/>
<csml:shape shapeID="default" visible="true">
<csml:toolSpecificGraphics>
<fig:figure xmlns:fig="http://www.csml.org/csml/cigraphics">
<fig:processConnector name="default" depth="0" points="3350.0 1090.0 3178.8166218344277 1127.2969371422198" visible="true"/>
</fig:figure>
<targetArrow xmlns="http://www.csml.org/csml/cigraphics">
<processConnectorArrow size="8.0 6.0" points="0.0 0.0 0.0 6.0 8.0 3.0" pointsInAbsoluteCoordinate="3179.455270406095 1130.22817033013 3178.17797326276 1124.3657039543093 3171.0 1129.0"/>
</targetArrow>
</csml:toolSpecificGraphics>
</csml:shape>
</csml:viewProperty>
<csml:comments>
<csml:comment type="text"></csml:comment>
</csml:comments>
</csml:connector>
<csml:connector id="c128" name="c128" refID="e39" type="cso30:c:OutputProcessBiological">
<csml:connectorSimulationProperty>
<csml:connectorFiring connectorFiringStyle="csml-connectorFiringStyle:threshold" value="0"/>
<csml:connectorKinetic/>
</csml:connectorSimulationProperty>
<csml:viewProperty>
<csml:position positionID="default" position="auto" x="2969.6938114556497" y="1079.1920915320566"/>
<csml:shape shapeID="default" visible="true">
<csml:toolSpecificGraphics>
<fig:figure xmlns:fig="http://www.csml.org/csml/cigraphics">
<fig:processConnector name="default" depth="0" points="3141.0 1128.0 2969.6938114556497 1079.1920915320566" visible="true"/>
</fig:figure>
<targetArrow xmlns="http://www.csml.org/csml/cigraphics">
<processConnectorArrow size="8.0 6.0" points="0.0 0.0 0.0 6.0 8.0 3.0" pointsInAbsoluteCoordinate="2968.8717771311285 1082.077270827925 2970.515845780171 1076.3069122361878 2962.0 1076.9999999999998"/>
</targetArrow>
</csml:toolSpecificGraphics>
</csml:shape>
</csml:viewProperty>
<csml:comments>
<csml:comment type="text"></csml:comment>
</csml:comments>
</csml:connector>
<csml:processSimulationProperty>
<csml:priority value="1"/>
<csml:firing firingStyle="csml-firingStyle:and" firingOnce="false" type="csml-variable:Boolean" value="true"/>
<csml:delay delayStyle="nodelay" value="0.0"/>
<csml:processKinetic calcStyle="csml-calcStyle:speed" kineticStyle="csml-kineticStyle:custom" fast="false">
<csml:parameter key="custom" value="((V15 * m34)) / (Km15 + m34)"/>
</csml:processKinetic>
</csml:processSimulationProperty>
<csml:viewProperty>
<csml:position positionID="default" position="auto" x="3141.0" y="1116.5"/>
<csml:shape shapeID="default" visible="true">
<csml:image width="30.0" height="30.0" filePath="" fileType="resourceFile" fileFormat="svg" resourceID="10015" outlineColor="0 0 0 0"></csml:image>
<csml:toolSpecificGraphics/>
</csml:shape>
</csml:viewProperty>
<csml:biologicalProperty refBiologicalEventID="cso30:i:ME_Dephosphorylation" refCellComponentID="cso30:i:CC_CellComponent">
<csml:property key="relationType" value="Type 0"/>
<csml:property key="edgeScore" value="1.0"/>
</csml:biologicalProperty>
<csml:comments>
<csml:comment type="text"></csml:comment>
</csml:comments>
</csml:process>
<csml:process id="p16" name="p16" type="cso30:c:ProcessBiological">
<csml:connector id="c86" name="c86" refID="e41" type="cso30:c:InputProcessBiological">
<csml:connectorSimulationProperty>
<csml:connectorFiring connectorFiringStyle="csml-connectorFiringStyle:threshold" value="0"/>
<csml:connectorKinetic/>
</csml:connectorSimulationProperty>
<csml:viewProperty>
<csml:position positionID="default" position="auto" x="4342.0" y="2332.9569302393984"/>
<csml:shape shapeID="default" visible="true">
<csml:toolSpecificGraphics>
<fig:figure xmlns:fig="http://www.csml.org/csml/cigraphics">
<fig:processConnector name="default" depth="0" points="4342.0 2399.0 4458.047108293628 2332.9569302393984" visible="true"/>
</fig:figure>
<targetArrow xmlns="http://www.csml.org/csml/cigraphics">
<processConnectorArrow size="8.0 6.0" points="0.0 0.0 0.0 6.0 8.0 3.0" pointsInAbsoluteCoordinate="4456.563259453854 2330.349595849509 4459.530957133403 2335.564264629288 4465.0 2329.0"/>
</targetArrow>
</csml:toolSpecificGraphics>
</csml:shape>
</csml:viewProperty>
<csml:comments>
<csml:comment type="text"></csml:comment>
</csml:comments>
</csml:connector>
<csml:connector id="c95" name="c95" refID="e42" type="cso30:c:OutputProcessBiological">
<csml:connectorSimulationProperty>
<csml:connectorFiring connectorFiringStyle="csml-connectorFiringStyle:threshold" value="0"/>
<csml:connectorKinetic/>
</csml:connectorSimulationProperty>
<csml:viewProperty>
<csml:position positionID="default" position="auto" x="4495.0" y="2326.0"/>
<csml:shape shapeID="default" visible="true">
<csml:toolSpecificGraphics>
<fig:figure xmlns:fig="http://www.csml.org/csml/cigraphics">
<fig:processConnector name="default" depth="0" points="4495.0 2326.0 4658.451200142937 2383.3512982957673" visible="true"/>
</fig:figure>
<targetArrow xmlns="http://www.csml.org/csml/cigraphics">
<processConnectorArrow size="8.0 6.0" points="0.0 0.0 0.0 6.0 8.0 3.0" pointsInAbsoluteCoordinate="4659.444463282024 2380.5204983493686 4657.45793700385 2386.182098242166 4666.0 2386.0"/>
</targetArrow>
</csml:toolSpecificGraphics>
</csml:shape>
</csml:viewProperty>
<csml:comments>
<csml:comment type="text"></csml:comment>
</csml:comments>
</csml:connector>
<csml:processSimulationProperty>
<csml:priority value="1"/>
<csml:firing firingStyle="csml-firingStyle:and" firingOnce="false" type="csml-variable:Boolean" value="true"/>
<csml:delay delayStyle="nodelay" value="0.0"/>
<csml:processKinetic calcStyle="csml-calcStyle:speed" kineticStyle="csml-kineticStyle:custom" fast="false">
<csml:parameter key="custom" value="m41*m16*k20f"/>
</csml:processKinetic>
</csml:processSimulationProperty>
<csml:viewProperty>
<csml:position positionID="default" position="auto" x="4465.0" y="2306.0"/>
<csml:shape shapeID="default" visible="true">
<csml:image width="30.0" height="30.0" filePath="" fileType="resourceFile" fileFormat="svg" resourceID="10001" outlineColor="0 0 0 0"></csml:image>
<csml:toolSpecificGraphics/>
</csml:shape>
</csml:viewProperty>
<csml:biologicalProperty refBiologicalEventID="cso30:i:ME_Phosphorylation" refCellComponentID="cso30:i:CC_CellComponent">
<csml:property key="relationType" value="Type 0"/>
<csml:property key="edgeScore" value="1.0"/>
</csml:biologicalProperty>
<csml:comments>
<csml:comment type="text"></csml:comment>
</csml:comments>
</csml:process>
<csml:process id="p27" name="p27" type="cso30:c:ProcessBiological">
<csml:connector id="c115" name="c115" refID="e45" type="cso30:c:InputProcessBiological">
<csml:connectorSimulationProperty>
<csml:connectorFiring connectorFiringStyle="csml-connectorFiringStyle:threshold" value="0"/>
<csml:connectorKinetic/>
</csml:connectorSimulationProperty>
<csml:viewProperty>
<csml:position positionID="default" position="auto" x="4980.8700853921455" y="2335.4352642519866"/>
<csml:shape shapeID="default" visible="true">
<csml:toolSpecificGraphics>
<fig:figure xmlns:fig="http://www.csml.org/csml/cigraphics">
<fig:processConnector name="default" depth="0" points="5272.0 2605.0 4980.8700853921455 2335.4352642519866" visible="true"/>
</fig:figure>
<targetArrow xmlns="http://www.csml.org/csml/cigraphics">
<processConnectorArrow size="8.0 6.0" points="0.0 0.0 0.0 6.0 8.0 3.0" pointsInAbsoluteCoordinate="4978.831861297651 2337.636546274041 4982.908309486641 2333.233982229932 4975.000000000001 2330.0"/>
</targetArrow>
</csml:toolSpecificGraphics>
</csml:shape>
</csml:viewProperty>
<csml:comments>
<csml:comment type="text"></csml:comment>
</csml:comments>
</csml:connector>
<csml:connector id="c103" name="c103" refID="e42" type="cso30:c:InputProcessBiological">
<csml:connectorSimulationProperty>
<csml:connectorFiring connectorFiringStyle="csml-connectorFiringStyle:threshold" value="0"/>
<csml:connectorKinetic/>
</csml:connectorSimulationProperty>
<csml:viewProperty>
<csml:position positionID="default" position="auto" x="4726.0" y="2323.308407657744"/>
<csml:shape shapeID="default" visible="true">
<csml:toolSpecificGraphics>
<fig:figure xmlns:fig="http://www.csml.org/csml/cigraphics">
<fig:processConnector name="default" depth="0" points="4726.0 2387.0 4937.340283681123 2323.308407657744" visible="true"/>
</fig:figure>
<targetArrow xmlns="http://www.csml.org/csml/cigraphics">
<processConnectorArrow size="8.0 6.0" points="0.0 0.0 0.0 6.0 8.0 3.0" pointsInAbsoluteCoordinate="4936.474630809469 2320.436014038165 4938.205936552777 2326.1808012773226 4945.0 2321.0"/>
</targetArrow>
</csml:toolSpecificGraphics>
</csml:shape>
</csml:viewProperty>
<csml:comments>
<csml:comment type="text"></csml:comment>
</csml:comments>
</csml:connector>
<csml:connector id="c105" name="c105" refID="e48" type="cso30:c:OutputProcessBiological">
<csml:connectorSimulationProperty>
<csml:connectorFiring connectorFiringStyle="csml-connectorFiringStyle:threshold" value="0"/>
<csml:connectorKinetic/>
</csml:connectorSimulationProperty>
<csml:viewProperty>
<csml:position positionID="default" position="auto" x="4975.0" y="2321.0"/>
<csml:shape shapeID="default" visible="true">
<csml:toolSpecificGraphics>
<fig:figure xmlns:fig="http://www.csml.org/csml/cigraphics">
<fig:processConnector name="default" depth="0" points="4975.0 2321.0 5176.381877533753 2385.5578267691935" visible="true"/>
</fig:figure>
<targetArrow xmlns="http://www.csml.org/csml/cigraphics">
<processConnectorArrow size="8.0 6.0" points="0.0 0.0 0.0 6.0 8.0 3.0" pointsInAbsoluteCoordinate="5177.2976924953055 2382.701030844351 5175.466062572201 2388.414622694036 5184.0 2388.0"/>
</targetArrow>
</csml:toolSpecificGraphics>
</csml:shape>
</csml:viewProperty>
<csml:comments>
<csml:comment type="text"></csml:comment>
</csml:comments>
</csml:connector>
<csml:processSimulationProperty>
<csml:priority value="1"/>
<csml:firing firingStyle="csml-firingStyle:and" firingOnce="false" type="csml-variable:Boolean" value="true"/>
<csml:delay delayStyle="nodelay" value="0.0"/>
<csml:processKinetic calcStyle="csml-calcStyle:speed" kineticStyle="csml-kineticStyle:custom" fast="false">
<csml:parameter key="custom" value="m42*m45*k23f"/>
</csml:processKinetic>
</csml:processSimulationProperty>
<csml:viewProperty>
<csml:position positionID="default" position="auto" x="4945.0" y="2301.0"/>
<csml:shape shapeID="default" visible="true">
<csml:image width="30.0" height="30.0" filePath="" fileType="resourceFile" fileFormat="svg" resourceID="10005" outlineColor="0 0 0 0"></csml:image>
<csml:toolSpecificGraphics/>
</csml:shape>
</csml:viewProperty>
<csml:biologicalProperty refBiologicalEventID="cso30:i:ME_Binding" refCellComponentID="cso30:i:CC_CellComponent">
<csml:property key="relationType" value="Type 0"/>
<csml:property key="edgeScore" value="1.0"/>
</csml:biologicalProperty>
<csml:comments>
<csml:comment type="text"></csml:comment>
</csml:comments>
</csml:process>
<csml:process id="p37" name="p37" type="cso30:c:ProcessBiological">
<csml:connector id="c107" name="c107" refID="e42" type="cso30:c:InputProcessBiological">
<csml:connectorSimulationProperty>
<csml:connectorFiring connectorFiringStyle="csml-connectorFiringStyle:threshold" value="0"/>
<csml:connectorKinetic/>
</csml:connectorSimulationProperty>
<csml:viewProperty>
<csml:position positionID="default" position="auto" x="4704.0" y="2420.0"/>
<csml:shape shapeID="default" visible="true">
<csml:toolSpecificGraphics>
<fig:figure xmlns:fig="http://www.csml.org/csml/cigraphics">
<fig:processConnector name="default" depth="0" points="4704.0 2420.0 4764.470177871865 2601.410533615596" visible="true"/>
</fig:figure>
<targetArrow xmlns="http://www.csml.org/csml/cigraphics">
<processConnectorArrow size="8.0 6.0" points="0.0 0.0 0.0 6.0 8.0 3.0" pointsInAbsoluteCoordinate="4767.316227766017 2600.461850317545 4761.624127977713 2602.3592169136464 4767.0 2609.0"/>
</targetArrow>
</csml:toolSpecificGraphics>
</csml:shape>
</csml:viewProperty>
<csml:comments>
<csml:comment type="text"></csml:comment>
</csml:comments>
</csml:connector>
<csml:connector id="c114" name="c114" refID="e44" type="cso30:c:InputProcessBiological">
<csml:connectorSimulationProperty>
<csml:connectorFiring connectorFiringStyle="csml-connectorFiringStyle:threshold" value="0"/>
<csml:connectorKinetic/>
</csml:connectorSimulationProperty>
<csml:viewProperty>
<csml:position positionID="default" position="auto" x="4778.255621241095" y="421.0"/>
<csml:shape shapeID="default" visible="true">
<csml:toolSpecificGraphics>
<fig:figure xmlns:fig="http://www.csml.org/csml/cigraphics">
<fig:processConnector name="default" depth="0" points="5419.0 421.0 4778.255621241095 2601.324573443989" visible="true"/>
</fig:figure>
<targetArrow xmlns="http://www.csml.org/csml/cigraphics">
<processConnectorArrow size="8.0 6.0" points="0.0 0.0 0.0 6.0 8.0 3.0" pointsInAbsoluteCoordinate="4781.133906199599 2602.1704314093995 4775.3773362825905 2600.4787154785786 4776.0 2609.0"/>
</targetArrow>
</csml:toolSpecificGraphics>
</csml:shape>
</csml:viewProperty>
<csml:comments>
<csml:comment type="text"></csml:comment>
</csml:comments>
</csml:connector>
<csml:connector id="c108" name="c108" refID="e49" type="cso30:c:OutputProcessBiological">
<csml:connectorSimulationProperty>
<csml:connectorFiring connectorFiringStyle="csml-connectorFiringStyle:threshold" value="0"/>
<csml:connectorKinetic/>
</csml:connectorSimulationProperty>
<csml:viewProperty>
<csml:position positionID="default" position="auto" x="4787.0" y="2638.0"/>
<csml:shape shapeID="default" visible="true">
<csml:toolSpecificGraphics>
<fig:figure xmlns:fig="http://www.csml.org/csml/cigraphics">
<fig:processConnector name="default" depth="0" points="4787.0 2638.0 4897.195009190613 2742.4952673359257" visible="true"/>
</fig:figure>
<targetArrow xmlns="http://www.csml.org/csml/cigraphics">
<processConnectorArrow size="8.0 6.0" points="0.0 0.0 0.0 6.0 8.0 3.0" pointsInAbsoluteCoordinate="4899.259283939641 2740.3183957824053 4895.130734441585 2744.672138889446 4903.000000000001 2748.0"/>
</targetArrow>
</csml:toolSpecificGraphics>
</csml:shape>
</csml:viewProperty>
<csml:comments>
<csml:comment type="text"></csml:comment>
</csml:comments>
</csml:connector>
<csml:processSimulationProperty>
<csml:priority value="1"/>
<csml:firing firingStyle="csml-firingStyle:and" firingOnce="false" type="csml-variable:Boolean" value="true"/>
<csml:delay delayStyle="nodelay" value="0.0"/>
<csml:processKinetic calcStyle="csml-calcStyle:speed" kineticStyle="csml-kineticStyle:custom" fast="false">
<csml:parameter key="custom" value="m42*m44*m42/(m61+m42)*k22f"/>
</csml:processKinetic>
</csml:processSimulationProperty>
<csml:viewProperty>
<csml:position positionID="default" position="auto" x="4757.0" y="2609.0"/>
<csml:shape shapeID="default" visible="true">
<csml:image width="30.0" height="30.0" filePath="" fileType="resourceFile" fileFormat="svg" resourceID="10005" outlineColor="0 0 0 0"></csml:image>
<csml:toolSpecificGraphics/>
</csml:shape>
</csml:viewProperty>
<csml:biologicalProperty refBiologicalEventID="cso30:i:ME_Binding" refCellComponentID="cso30:i:CC_CellComponent">
<csml:property key="relationType" value="Type 0"/>
<csml:property key="edgeScore" value="1.0"/>
</csml:biologicalProperty>
<csml:comments>
<csml:comment type="text"></csml:comment>
</csml:comments>
</csml:process>
<csml:process id="p38" name="p38" type="cso30:c:ProcessBiological">
<csml:connector id="c116" name="c116" refID="e38" type="cso30:c:InputProcessBiological">
<csml:connectorSimulationProperty>
<csml:connectorFiring connectorFiringStyle="csml-connectorFiringStyle:threshold" value="0"/>
<csml:connectorKinetic/>
</csml:connectorSimulationProperty>
<csml:viewProperty>
<csml:position positionID="default" position="auto" x="4514.241472428431" y="442.0"/>
<csml:shape shapeID="default" visible="true">
<csml:toolSpecificGraphics>
<fig:figure xmlns:fig="http://www.csml.org/csml/cigraphics">
<fig:processConnector name="default" depth="0" points="5155.0 442.0 4514.241472428431 2637.3204296114573" visible="true"/>
</fig:figure>
<targetArrow xmlns="http://www.csml.org/csml/cigraphics">
<processConnectorArrow size="8.0 6.0" points="0.0 0.0 0.0 6.0 8.0 3.0" pointsInAbsoluteCoordinate="4517.121311324135 2638.1609817721187 4511.361633532728 2636.479877450796 4512.0 2645.0"/>
</targetArrow>
</csml:toolSpecificGraphics>
</csml:shape>
</csml:viewProperty>
<csml:comments>
<csml:comment type="text"></csml:comment>
</csml:comments>
</csml:connector>
<csml:connector id="c109" name="c109" refID="e42" type="cso30:c:InputProcessBiological">
<csml:connectorSimulationProperty>
<csml:connectorFiring connectorFiringStyle="csml-connectorFiringStyle:threshold" value="0"/>
<csml:connectorKinetic/>
</csml:connectorSimulationProperty>
<csml:viewProperty>
<csml:position positionID="default" position="auto" x="4523.63619029088" y="2420.0"/>
<csml:shape shapeID="default" visible="true">
<csml:toolSpecificGraphics>
<fig:figure xmlns:fig="http://www.csml.org/csml/cigraphics">
<fig:processConnector name="default" depth="0" points="4679.0 2420.0 4523.63619029088 2638.48035740345" visible="true"/>
</fig:figure>
<targetArrow xmlns="http://www.csml.org/csml/cigraphics">
<processConnectorArrow size="8.0 6.0" points="0.0 0.0 0.0 6.0 8.0 3.0" pointsInAbsoluteCoordinate="4526.081056264587 2640.21892876253 4521.191324317174 2636.74178604437 4519.0 2645.0"/>
</targetArrow>
</csml:toolSpecificGraphics>
</csml:shape>
</csml:viewProperty>
<csml:comments>
<csml:comment type="text"></csml:comment>
</csml:comments>
</csml:connector>
<csml:connector id="c439" name="c439" refID="e39" type="cso30:c:OutputProcessBiological">
<csml:connectorSimulationProperty>
<csml:connectorFiring connectorFiringStyle="csml-connectorFiringStyle:threshold" value="0"/>
<csml:connectorKinetic/>
</csml:connectorSimulationProperty>
<csml:viewProperty>
<csml:position positionID="default" position="auto" x="2967.6126908351334" y="1095.70067553797"/>
<csml:shape shapeID="default" visible="true">
<csml:toolSpecificGraphics>
<fig:figure xmlns:fig="http://www.csml.org/csml/cigraphics">
<fig:processConnector name="default" depth="0" points="4493.0 2645.0 2967.6126908351334 1095.70067553797" visible="true"/>
</fig:figure>
<targetArrow xmlns="http://www.csml.org/csml/cigraphics">
<processConnectorArrow size="8.0 6.0" points="0.0 0.0 0.0 6.0 8.0 3.0" pointsInAbsoluteCoordinate="2965.4749375083948 1097.805434601145 2969.7504441618726 1093.595916474795 2962.0000000000005 1089.9999999999998"/>
</targetArrow>
</csml:toolSpecificGraphics>
</csml:shape>
</csml:viewProperty>
<csml:comments>
<csml:comment type="text"></csml:comment>
</csml:comments>
</csml:connector>
<csml:connector id="c110" name="c110" refID="e47" type="cso30:c:OutputProcessBiological">
<csml:connectorSimulationProperty>
<csml:connectorFiring connectorFiringStyle="csml-connectorFiringStyle:threshold" value="0"/>
<csml:connectorKinetic/>
</csml:connectorSimulationProperty>
<csml:viewProperty>
<csml:position positionID="default" position="auto" x="4508.0" y="2675.0"/>
<csml:shape shapeID="default" visible="true">
<csml:toolSpecificGraphics>
<fig:figure xmlns:fig="http://www.csml.org/csml/cigraphics">
<fig:processConnector name="default" depth="0" points="4508.0 2675.0 4508.0 2750.0" visible="true"/>
</fig:figure>
<targetArrow xmlns="http://www.csml.org/csml/cigraphics">
<processConnectorArrow size="8.0 6.0" points="0.0 0.0 0.0 6.0 8.0 3.0" pointsInAbsoluteCoordinate="4511.0 2750.0 4505.0 2750.0 4508.0 2758.0"/>
</targetArrow>
</csml:toolSpecificGraphics>
</csml:shape>
</csml:viewProperty>
<csml:comments>
<csml:comment type="text"></csml:comment>
</csml:comments>
</csml:connector>
<csml:processSimulationProperty>
<csml:priority value="1"/>
<csml:firing firingStyle="csml-firingStyle:and" firingOnce="false" type="csml-variable:Boolean" value="true"/>
<csml:delay delayStyle="nodelay" value="0.0"/>
<csml:processKinetic calcStyle="csml-calcStyle:speed" kineticStyle="csml-kineticStyle:custom" fast="false">
<csml:parameter key="custom" value="m42*m38*k21f"/>
</csml:processKinetic>
</csml:processSimulationProperty>
<csml:viewProperty>
<csml:position positionID="default" position="auto" x="4493.0" y="2645.0"/>
<csml:shape shapeID="default" visible="true">
<csml:image width="30.0" height="30.0" filePath="" fileType="resourceFile" fileFormat="svg" resourceID="10005" outlineColor="0 0 0 0"></csml:image>
<csml:toolSpecificGraphics/>
</csml:shape>
</csml:viewProperty>
<csml:biologicalProperty refBiologicalEventID="cso30:i:ME_Binding" refCellComponentID="cso30:i:CC_CellComponent">
<csml:property key="relationType" value="Type 0"/>
<csml:property key="edgeScore" value="1.0"/>
</csml:biologicalProperty>
<csml:comments>
<csml:comment type="text"></csml:comment>
</csml:comments>
</csml:process>
<csml:process id="p39" name="p39" type="cso30:c:ProcessBiological">
<csml:connector id="c113" name="c113" refID="e43" type="cso30:c:InputProcessBiological">
<csml:connectorSimulationProperty>
<csml:connectorFiring connectorFiringStyle="csml-connectorFiringStyle:threshold" value="0"/>
<csml:connectorKinetic/>
</csml:connectorSimulationProperty>
<csml:viewProperty>
<csml:position positionID="default" position="auto" x="4905.1600432558" y="434.0"/>
<csml:shape shapeID="default" visible="true">
<csml:toolSpecificGraphics>
<fig:figure xmlns:fig="http://www.csml.org/csml/cigraphics">
<fig:processConnector name="default" depth="0" points="5648.0 434.0 4905.1600432558 2161.650569639661" visible="true"/>
</fig:figure>
<targetArrow xmlns="http://www.csml.org/csml/cigraphics">
<processConnectorArrow size="8.0 6.0" points="0.0 0.0 0.0 6.0 8.0 3.0" pointsInAbsoluteCoordinate="4907.916079640927 2162.835585860586 4902.404006870673 2160.465553418736 4902.0 2169.0"/>
</targetArrow>
</csml:toolSpecificGraphics>
</csml:shape>
</csml:viewProperty>
<csml:comments>
<csml:comment type="text"></csml:comment>
</csml:comments>
</csml:connector>
<csml:connector id="c112" name="c112" refID="e42" type="cso30:c:InputProcessBiological">
<csml:connectorSimulationProperty>
<csml:connectorFiring connectorFiringStyle="csml-connectorFiringStyle:threshold" value="0"/>
<csml:connectorKinetic/>
</csml:connectorSimulationProperty>
<csml:viewProperty>
<csml:position positionID="default" position="auto" x="4719.0" y="2204.822634817253"/>
<csml:shape shapeID="default" visible="true">
<csml:toolSpecificGraphics>
<fig:figure xmlns:fig="http://www.csml.org/csml/cigraphics">
<fig:processConnector name="default" depth="0" points="4719.0 2372.0 4876.513933669294 2204.822634817253" visible="true"/>
</fig:figure>
<targetArrow xmlns="http://www.csml.org/csml/cigraphics">
<processConnectorArrow size="8.0 6.0" points="0.0 0.0 0.0 6.0 8.0 3.0" pointsInAbsoluteCoordinate="4874.3304456128235 2202.765359943238 4878.697421725763 2206.879909691268 4882.0 2199.0"/>
</targetArrow>
</csml:toolSpecificGraphics>
</csml:shape>
</csml:viewProperty>
<csml:comments>
<csml:comment type="text"></csml:comment>
</csml:comments>
</csml:connector>
<csml:connector id="c35" name="c35" refID="e10" type="cso30:c:OutputProcessBiological">
<csml:connectorSimulationProperty>
<csml:connectorFiring connectorFiringStyle="csml-connectorFiringStyle:threshold" value="0"/>
<csml:connectorKinetic/>
</csml:connectorSimulationProperty>
<csml:viewProperty>
<csml:position positionID="default" position="auto" x="3003.168253134297" y="621.0943746693027"/>
<csml:shape shapeID="default" visible="true">
<csml:toolSpecificGraphics>
<fig:figure xmlns:fig="http://www.csml.org/csml/cigraphics">
<fig:processConnector name="default" depth="0" points="4881.0 2172.0 3003.168253134297 621.0943746693027" visible="true"/>
</fig:figure>
<targetArrow xmlns="http://www.csml.org/csml/cigraphics">
<processConnectorArrow size="8.0 6.0" points="0.0 0.0 0.0 6.0 8.0 3.0" pointsInAbsoluteCoordinate="3001.257862633309 623.4074695946641 3005.078643635286 618.7812797439412 2997.0 616.0"/>
</targetArrow>
</csml:toolSpecificGraphics>
</csml:shape>
</csml:viewProperty>
<csml:comments>
<csml:comment type="text"></csml:comment>
</csml:comments>
</csml:connector>
<csml:connector id="c111" name="c111" refID="e46" type="cso30:c:OutputProcessBiological">
<csml:connectorSimulationProperty>
<csml:connectorFiring connectorFiringStyle="csml-connectorFiringStyle:threshold" value="0"/>
<csml:connectorKinetic/>
</csml:connectorSimulationProperty>
<csml:viewProperty>
<csml:position positionID="default" position="auto" x="4911.0" y="2106.451247099817"/>
<csml:shape shapeID="default" visible="true">
<csml:toolSpecificGraphics>
<fig:figure xmlns:fig="http://www.csml.org/csml/cigraphics">
<fig:processConnector name="default" depth="0" points="4911.0 2179.0 5136.384792343236 2106.451247099817" visible="true"/>
</fig:figure>
<targetArrow xmlns="http://www.csml.org/csml/cigraphics">
<processConnectorArrow size="8.0 6.0" points="0.0 0.0 0.0 6.0 8.0 3.0" pointsInAbsoluteCoordinate="5135.465574680805 2103.5955442285303 5137.304010005668 2109.3069499711037 5144.0 2104.0"/>
</targetArrow>
</csml:toolSpecificGraphics>
</csml:shape>
</csml:viewProperty>
<csml:comments>
<csml:comment type="text"></csml:comment>
</csml:comments>
</csml:connector>
<csml:processSimulationProperty>
<csml:priority value="1"/>
<csml:firing firingStyle="csml-firingStyle:and" firingOnce="false" type="csml-variable:Boolean" value="true"/>
<csml:delay delayStyle="nodelay" value="0.0"/>
<csml:processKinetic calcStyle="csml-calcStyle:speed" kineticStyle="csml-kineticStyle:custom" fast="false">
<csml:parameter key="custom" value="m42*m43*k24f"/>
</csml:processKinetic>
</csml:processSimulationProperty>
<csml:viewProperty>
<csml:position positionID="default" position="auto" x="4881.0" y="2169.0"/>
<csml:shape shapeID="default" visible="true">
<csml:image width="30.0" height="30.0" filePath="" fileType="resourceFile" fileFormat="svg" resourceID="10005" outlineColor="0 0 0 0"></csml:image>
<csml:toolSpecificGraphics/>
</csml:shape>
</csml:viewProperty>
<csml:biologicalProperty refBiologicalEventID="cso30:i:ME_Binding" refCellComponentID="cso30:i:CC_CellComponent">
<csml:property key="relationType" value="Type 0"/>
<csml:property key="edgeScore" value="1.0"/>
</csml:biologicalProperty>
<csml:comments>
<csml:comment type="text"></csml:comment>
</csml:comments>
</csml:process>
<csml:process id="p40" name="p40" type="cso30:c:ProcessBiological">
<csml:connector id="c125" name="c125" refID="e16" type="cso30:c:InputProcessBiological">
<csml:connectorSimulationProperty>
<csml:connectorFiring connectorFiringStyle="csml-connectorFiringStyle:threshold" value="0"/>
<csml:connectorKinetic/>
</csml:connectorSimulationProperty>
<csml:viewProperty>
<csml:position positionID="default" position="auto" x="4839.0" y="210.0"/>
<csml:shape shapeID="default" visible="true">
<csml:toolSpecificGraphics>
<fig:figure xmlns:fig="http://www.csml.org/csml/cigraphics">
<fig:processConnector name="default" depth="0" points="4839.0 210.0 5573.056934649032 298.04726035547685" visible="true"/>
</fig:figure>
<targetArrow xmlns="http://www.csml.org/csml/cigraphics">
<processConnectorArrow size="8.0 6.0" points="0.0 0.0 0.0 6.0 8.0 3.0" pointsInAbsoluteCoordinate="5573.4142120157285 295.0686108488637 5572.699657282336 301.02590986209 5581.000000000001 299.0"/>
</targetArrow>
</csml:toolSpecificGraphics>
</csml:shape>
</csml:viewProperty>
<csml:comments>
<csml:comment type="text"></csml:comment>
</csml:comments>
</csml:connector>
<csml:connector id="c120" name="c120" refID="e43" type="cso30:c:InputProcessBiological">
<csml:connectorSimulationProperty>
<csml:connectorFiring connectorFiringStyle="csml-connectorFiringStyle:threshold" value="0"/>
<csml:connectorKinetic/>
</csml:connectorSimulationProperty>
<csml:viewProperty>
<csml:position positionID="default" position="auto" x="5607.68253731564" y="323.1020362515914"/>
<csml:shape shapeID="default" visible="true">
<csml:toolSpecificGraphics>
<fig:figure xmlns:fig="http://www.csml.org/csml/cigraphics">
<fig:processConnector name="default" depth="0" points="5646.0 397.0 5607.68253731564 323.1020362515914" visible="true"/>
</fig:figure>
<targetArrow xmlns="http://www.csml.org/csml/cigraphics">
<processConnectorArrow size="8.0 6.0" points="0.0 0.0 0.0 6.0 8.0 3.0" pointsInAbsoluteCoordinate="5605.019273721293 324.4829877449564 5610.345800909987 321.7210847582264 5604.0 315.99999999999994"/>
</targetArrow>
</csml:toolSpecificGraphics>
</csml:shape>
</csml:viewProperty>
<csml:comments>
<csml:comment type="text"></csml:comment>
</csml:comments>
</csml:connector>
<csml:connector id="c20" name="c20" refID="e10" type="cso30:c:OutputProcessBiological">
<csml:connectorSimulationProperty>
<csml:connectorFiring connectorFiringStyle="csml-connectorFiringStyle:threshold" value="0"/>
<csml:connectorKinetic/>
</csml:connectorSimulationProperty>
<csml:viewProperty>
<csml:position positionID="default" position="auto" x="3011.9494771523464" y="303.0"/>
<csml:shape shapeID="default" visible="true">
<csml:toolSpecificGraphics>
<fig:figure xmlns:fig="http://www.csml.org/csml/cigraphics">
<fig:processConnector name="default" depth="0" points="5581.0 303.0 3011.9494771523464 593.1023291224941" visible="true"/>
</fig:figure>
<targetArrow xmlns="http://www.csml.org/csml/cigraphics">
<processConnectorArrow size="8.0 6.0" points="0.0 0.0 0.0 6.0 8.0 3.0" pointsInAbsoluteCoordinate="3012.286103731411 596.083383054624 3011.612850573282 590.1212751903643 3004.0 594.0000000000001"/>
</targetArrow>
</csml:toolSpecificGraphics>
</csml:shape>
</csml:viewProperty>
<csml:comments>
<csml:comment type="text"></csml:comment>
</csml:comments>
</csml:connector>
<csml:connector id="c121" name="c121" refID="e51" type="cso30:c:OutputProcessBiological">
<csml:connectorSimulationProperty>
<csml:connectorFiring connectorFiringStyle="csml-connectorFiringStyle:threshold" value="0"/>
<csml:connectorKinetic/>
</csml:connectorSimulationProperty>
<csml:viewProperty>
<csml:position positionID="default" position="auto" x="5611.0" y="219.5474549596428"/>
<csml:shape shapeID="default" visible="true">
<csml:toolSpecificGraphics>
<fig:figure xmlns:fig="http://www.csml.org/csml/cigraphics">
<fig:processConnector name="default" depth="0" points="5611.0 291.0 5714.418157295254 219.5474549596428" visible="true"/>
</fig:figure>
<targetArrow xmlns="http://www.csml.org/csml/cigraphics">
<processConnectorArrow size="8.0 6.0" points="0.0 0.0 0.0 6.0 8.0 3.0" pointsInAbsoluteCoordinate="5712.712861685388 217.079263945363 5716.12345290512 222.01564597392263 5721.0 215.00000000000003"/>
</targetArrow>
</csml:toolSpecificGraphics>
</csml:shape>
</csml:viewProperty>
<csml:comments>
<csml:comment type="text"></csml:comment>
</csml:comments>
</csml:connector>
<csml:processSimulationProperty>
<csml:priority value="1"/>
<csml:firing firingStyle="csml-firingStyle:and" firingOnce="false" type="csml-variable:Boolean" value="true"/>
<csml:delay delayStyle="nodelay" value="0.0"/>
<csml:processKinetic calcStyle="csml-calcStyle:speed" kineticStyle="csml-kineticStyle:custom" fast="false">
<csml:parameter key="custom" value="m16*m43*k10f"/>
</csml:processKinetic>
</csml:processSimulationProperty>
<csml:viewProperty>
<csml:position positionID="default" position="auto" x="5581.0" y="285.5"/>
<csml:shape shapeID="default" visible="true">
<csml:image width="30.0" height="30.0" filePath="" fileType="resourceFile" fileFormat="svg" resourceID="10005" outlineColor="0 0 0 0"></csml:image>
<csml:toolSpecificGraphics/>
</csml:shape>
</csml:viewProperty>
<csml:biologicalProperty refBiologicalEventID="cso30:i:ME_Binding" refCellComponentID="cso30:i:CC_CellComponent">
<csml:property key="relationType" value="Type 0"/>
<csml:property key="edgeScore" value="1.0"/>
</csml:biologicalProperty>
<csml:comments>
<csml:comment type="text"></csml:comment>
</csml:comments>
</csml:process>
<csml:process id="p41" name="p41" type="cso30:c:ProcessBiological">
<csml:connector id="c119" name="c119" refID="e44" type="cso30:c:InputProcessBiological">
<csml:connectorSimulationProperty>
<csml:connectorFiring connectorFiringStyle="csml-connectorFiringStyle:threshold" value="0"/>
<csml:connectorKinetic/>
</csml:connectorSimulationProperty>
<csml:viewProperty>
<csml:position positionID="default" position="auto" x="5346.36517769015" y="316.9342116875895"/>
<csml:shape shapeID="default" visible="true">
<csml:toolSpecificGraphics>
<fig:figure xmlns:fig="http://www.csml.org/csml/cigraphics">
<fig:processConnector name="default" depth="0" points="5407.0 384.0 5346.36517769015 316.9342116875895" visible="true"/>
</fig:figure>
<targetArrow xmlns="http://www.csml.org/csml/cigraphics">
<processConnectorArrow size="8.0 6.0" points="0.0 0.0 0.0 6.0 8.0 3.0" pointsInAbsoluteCoordinate="5344.1398483073035 318.9461533213955 5348.590507072996 314.9222700537835 5341.0 311.00000000000006"/>
</targetArrow>
</csml:toolSpecificGraphics>
</csml:shape>
</csml:viewProperty>
<csml:comments>
<csml:comment type="text"></csml:comment>
</csml:comments>
</csml:connector>
<csml:connector id="c117" name="c117" refID="e16" type="cso30:c:InputProcessBiological">
<csml:connectorSimulationProperty>
<csml:connectorFiring connectorFiringStyle="csml-connectorFiringStyle:threshold" value="0"/>
<csml:connectorKinetic/>
</csml:connectorSimulationProperty>
<csml:viewProperty>
<csml:position positionID="default" position="auto" x="4839.0" y="211.0"/>
<csml:shape shapeID="default" visible="true">
<csml:toolSpecificGraphics>
<fig:figure xmlns:fig="http://www.csml.org/csml/cigraphics">
<fig:processConnector name="default" depth="0" points="4839.0 211.0 5305.117088490701 291.6362895701213" visible="true"/>
</fig:figure>
<targetArrow xmlns="http://www.csml.org/csml/cigraphics">
<processConnectorArrow size="8.0 6.0" points="0.0 0.0 0.0 6.0 8.0 3.0" pointsInAbsoluteCoordinate="5305.628479901905 288.6801977541341 5304.605697079496 294.5923813861084 5312.999999999999 293.0"/>
</targetArrow>
</csml:toolSpecificGraphics>
</csml:shape>
</csml:viewProperty>
<csml:comments>
<csml:comment type="text"></csml:comment>
</csml:comments>
</csml:connector>
<csml:connector id="c118" name="c118" refID="e52" type="cso30:c:OutputProcessBiological">
<csml:connectorSimulationProperty>
<csml:connectorFiring connectorFiringStyle="csml-connectorFiringStyle:threshold" value="0"/>
<csml:connectorKinetic/>
</csml:connectorSimulationProperty>
<csml:viewProperty>
<csml:position positionID="default" position="auto" x="5343.0" y="210.60502350328562"/>
<csml:shape shapeID="default" visible="true">
<csml:toolSpecificGraphics>
<fig:figure xmlns:fig="http://www.csml.org/csml/cigraphics">
<fig:processConnector name="default" depth="0" points="5343.0 291.0 5576.436016092869 210.60502350328562" visible="true"/>
</fig:figure>
<targetArrow xmlns="http://www.csml.org/csml/cigraphics">
<processConnectorArrow size="8.0 6.0" points="0.0 0.0 0.0 6.0 8.0 3.0" pointsInAbsoluteCoordinate="5575.459132279137 207.76852953811166 5577.412899906601 213.44151746845955 5583.999999999999 208.0"/>
</targetArrow>
</csml:toolSpecificGraphics>
</csml:shape>
</csml:viewProperty>
<csml:comments>
<csml:comment type="text"></csml:comment>
</csml:comments>
</csml:connector>
<csml:processSimulationProperty>
<csml:priority value="1"/>
<csml:firing firingStyle="csml-firingStyle:and" firingOnce="false" type="csml-variable:Boolean" value="true"/>
<csml:delay delayStyle="nodelay" value="0.0"/>
<csml:processKinetic calcStyle="csml-calcStyle:speed" kineticStyle="csml-kineticStyle:custom" fast="false">
<csml:parameter key="custom" value="m16*m44*m16/(m61+m16)*k9f"/>
</csml:processKinetic>
</csml:processSimulationProperty>
<csml:viewProperty>
<csml:position positionID="default" position="auto" x="5313.0" y="280.5"/>
<csml:shape shapeID="default" visible="true">
<csml:image width="30.0" height="30.0" filePath="" fileType="resourceFile" fileFormat="svg" resourceID="10005" outlineColor="0 0 0 0"></csml:image>
<csml:toolSpecificGraphics/>
</csml:shape>
</csml:viewProperty>
<csml:biologicalProperty refBiologicalEventID="cso30:i:ME_Binding" refCellComponentID="cso30:i:CC_CellComponent">
<csml:property key="relationType" value="Type 0"/>
<csml:property key="edgeScore" value="1.0"/>
</csml:biologicalProperty>
<csml:comments>
<csml:comment type="text"></csml:comment>
</csml:comments>
</csml:process>
<csml:process id="p42" name="p42" type="cso30:c:ProcessBiological">
<csml:connector id="c122" name="c122" refID="e42" type="cso30:c:InputProcessBiological">
<csml:connectorSimulationProperty>
<csml:connectorFiring connectorFiringStyle="csml-connectorFiringStyle:threshold" value="0"/>
<csml:connectorKinetic/>
</csml:connectorSimulationProperty>
<csml:viewProperty>
<csml:position positionID="default" position="auto" x="4502.99876913608" y="2397.0"/>
<csml:shape shapeID="default" visible="true">
<csml:toolSpecificGraphics>
<fig:figure xmlns:fig="http://www.csml.org/csml/cigraphics">
<fig:processConnector name="default" depth="0" points="4666.0 2397.0 4502.99876913608 2399.859670716911" visible="true"/>
</fig:figure>
<targetArrow xmlns="http://www.csml.org/csml/cigraphics">
<processConnectorArrow size="8.0 6.0" points="0.0 0.0 0.0 6.0 8.0 3.0" pointsInAbsoluteCoordinate="4503.051392617239 2402.859209142941 4502.9461456549225 2396.8601322908808 4495.0 2400.0"/>
</targetArrow>
</csml:toolSpecificGraphics>
</csml:shape>
</csml:viewProperty>
<csml:comments>
<csml:comment type="text"></csml:comment>
</csml:comments>
</csml:connector>
<csml:connector id="c244" name="c244" refID="e41" type="cso30:c:OutputProcessBiological">
<csml:connectorSimulationProperty>
<csml:connectorFiring connectorFiringStyle="csml-connectorFiringStyle:threshold" value="0"/>
<csml:connectorKinetic/>
</csml:connectorSimulationProperty>
<csml:viewProperty>
<csml:position positionID="default" position="auto" x="4349.962197071405" y="2401.0"/>
<csml:shape shapeID="default" visible="true">
<csml:toolSpecificGraphics>
<fig:figure xmlns:fig="http://www.csml.org/csml/cigraphics">
<fig:processConnector name="default" depth="0" points="4465.0 2401.0 4349.962197071405 2412.2232002857168" visible="true"/>
</fig:figure>
[truncated: 796,382 more chars]
